# Supplementary material for: Metabolic modelling links Warburg effect to collagen formation, angiogenesis and inflammation in the tumoral stroma
Source: PLoS One. 2024 Dec 3;19(12):e0313962. doi: 10.1371/journal.pone.0313962 (PMC11614220; doi:10.1371/journal.pone.0313962)
Supplement: S1 File — Metabolic model in the community Systems Biology Markup Language format. (XML) [file pone.0313962.s003.xml]

<?xml version="1.0" encoding="UTF-8"?>
<sbml xmlns="http://www.sbml.org/sbml/level3/version2/core" xmlns:fbc="http://www.sbml.org/sbml/level3/version1/fbc/version2" level="3" version="2" fbc:required="false">
  <model id="C2M2NF_collagen_xml" name="C2M2NF_collagen.xml" fbc:strict="true">
    <listOfCompartments>
      <compartment id="ext" constant="true"/>
      <compartment id="int" constant="true"/>
    </listOfCompartments>
    <listOfSpecies>
      <species id="M_ALA" name="ALA" compartment="ext" hasOnlySubstanceUnits="false" boundaryCondition="true" constant="false"/>
      <species id="M_ARG" name="ARG" compartment="ext" hasOnlySubstanceUnits="false" boundaryCondition="true" constant="false"/>
      <species id="M_ASP" name="ASP" compartment="ext" hasOnlySubstanceUnits="false" boundaryCondition="true" constant="false"/>
      <species id="M_Biomass" name="Biomass" compartment="ext" hasOnlySubstanceUnits="false" boundaryCondition="true" constant="false"/>
      <species id="M_CO2" name="CO2" compartment="ext" hasOnlySubstanceUnits="false" boundaryCondition="true" constant="false"/>
      <species id="M_CYS" name="CYS" compartment="ext" hasOnlySubstanceUnits="false" boundaryCondition="true" constant="false"/>
      <species id="M_CoAc" name="CoAc" compartment="ext" hasOnlySubstanceUnits="false" boundaryCondition="true" constant="false"/>
      <species id="M_CoAm" name="CoAm" compartment="ext" hasOnlySubstanceUnits="false" boundaryCondition="true" constant="false"/>
      <species id="M_Collagen" name="Collagen" compartment="ext" hasOnlySubstanceUnits="false" boundaryCondition="true" constant="false"/>
      <species id="M_FOR" name="FOR" compartment="ext" hasOnlySubstanceUnits="false" boundaryCondition="true" constant="false"/>
      <species id="M_GLN" name="GLN" compartment="ext" hasOnlySubstanceUnits="false" boundaryCondition="true" constant="false"/>
      <species id="M_GLUC" name="GLUC" compartment="ext" hasOnlySubstanceUnits="false" boundaryCondition="true" constant="false"/>
      <species id="M_GLUT" name="GLUT" compartment="ext" hasOnlySubstanceUnits="false" boundaryCondition="true" constant="false"/>
      <species id="M_GLY" name="GLY" compartment="ext" hasOnlySubstanceUnits="false" boundaryCondition="true" constant="false"/>
      <species id="M_H2O" name="H2O" compartment="ext" hasOnlySubstanceUnits="false" boundaryCondition="true" constant="false"/>
      <species id="M_HCO3" name="HCO3" compartment="ext" hasOnlySubstanceUnits="false" boundaryCondition="true" constant="false"/>
      <species id="M_HIS" name="HIS" compartment="ext" hasOnlySubstanceUnits="false" boundaryCondition="true" constant="false"/>
      <species id="M_LAC" name="LAC" compartment="ext" hasOnlySubstanceUnits="false" boundaryCondition="true" constant="false"/>
      <species id="M_MET" name="MET" compartment="ext" hasOnlySubstanceUnits="false" boundaryCondition="true" constant="false"/>
      <species id="M_NADHc" name="NADHc" compartment="ext" hasOnlySubstanceUnits="false" boundaryCondition="true" constant="false"/>
      <species id="M_NADPHc" name="NADPHc" compartment="ext" hasOnlySubstanceUnits="false" boundaryCondition="true" constant="false"/>
      <species id="M_NADPc" name="NADPc" compartment="ext" hasOnlySubstanceUnits="false" boundaryCondition="true" constant="false"/>
      <species id="M_NADc" name="NADc" compartment="ext" hasOnlySubstanceUnits="false" boundaryCondition="true" constant="false"/>
      <species id="M_NH3_out" name="NH3_out" compartment="ext" hasOnlySubstanceUnits="false" boundaryCondition="true" constant="false"/>
      <species id="M_NO" name="NO" compartment="ext" hasOnlySubstanceUnits="false" boundaryCondition="true" constant="false"/>
      <species id="M_O2" name="O2" compartment="ext" hasOnlySubstanceUnits="false" boundaryCondition="true" constant="false"/>
      <species id="M_PMFm" name="PMFm" compartment="ext" hasOnlySubstanceUnits="false" boundaryCondition="true" constant="false"/>
      <species id="M_PRO" name="PRO" compartment="ext" hasOnlySubstanceUnits="false" boundaryCondition="true" constant="false"/>
      <species id="M_PYR" name="PYR" compartment="ext" hasOnlySubstanceUnits="false" boundaryCondition="true" constant="false"/>
      <species id="M_Palmitate" name="Palmitate" compartment="ext" hasOnlySubstanceUnits="false" boundaryCondition="true" constant="false"/>
      <species id="M_Pi" name="Pi" compartment="ext" hasOnlySubstanceUnits="false" boundaryCondition="true" constant="false"/>
      <species id="M_SER" name="SER" compartment="ext" hasOnlySubstanceUnits="false" boundaryCondition="true" constant="false"/>
      <species id="M_Stroma" name="Stroma" compartment="ext" hasOnlySubstanceUnits="false" boundaryCondition="true" constant="false"/>
      <species id="M_TIV" name="TIV" compartment="ext" hasOnlySubstanceUnits="false" boundaryCondition="true" constant="false"/>
      <species id="M_XTP" name="XTP" compartment="ext" hasOnlySubstanceUnits="false" boundaryCondition="true" constant="false"/>
      <species id="M_YFLKW" name="YFLKW" compartment="ext" hasOnlySubstanceUnits="false" boundaryCondition="true" constant="false"/>
      <species id="M_3PG" name="3PG" compartment="int" hasOnlySubstanceUnits="false" boundaryCondition="false" constant="false"/>
      <species id="M_ACETm" name="ACETm" compartment="int" hasOnlySubstanceUnits="false" boundaryCondition="false" constant="false"/>
      <species id="M_ACoAc" name="ACoAc" compartment="int" hasOnlySubstanceUnits="false" boundaryCondition="false" constant="false"/>
      <species id="M_ACoAm" name="ACoAm" compartment="int" hasOnlySubstanceUnits="false" boundaryCondition="false" constant="false"/>
      <species id="M_ADPc" name="ADPc" compartment="int" hasOnlySubstanceUnits="false" boundaryCondition="false" constant="false"/>
      <species id="M_ADPm" name="ADPm" compartment="int" hasOnlySubstanceUnits="false" boundaryCondition="false" constant="false"/>
      <species id="M_AKGc" name="AKGc" compartment="int" hasOnlySubstanceUnits="false" boundaryCondition="false" constant="false"/>
      <species id="M_AKGm" name="AKGm" compartment="int" hasOnlySubstanceUnits="false" boundaryCondition="false" constant="false"/>
      <species id="M_ALAc" name="ALAc" compartment="int" hasOnlySubstanceUnits="false" boundaryCondition="false" constant="false"/>
      <species id="M_ARGc" name="ARGc" compartment="int" hasOnlySubstanceUnits="false" boundaryCondition="false" constant="false"/>
      <species id="M_ASNc" name="ASNc" compartment="int" hasOnlySubstanceUnits="false" boundaryCondition="false" constant="false"/>
      <species id="M_ASPc" name="ASPc" compartment="int" hasOnlySubstanceUnits="false" boundaryCondition="false" constant="false"/>
      <species id="M_ASPm" name="ASPm" compartment="int" hasOnlySubstanceUnits="false" boundaryCondition="false" constant="false"/>
      <species id="M_ATPc" name="ATPc" compartment="int" hasOnlySubstanceUnits="false" boundaryCondition="false" constant="false"/>
      <species id="M_ATPm" name="ATPm" compartment="int" hasOnlySubstanceUnits="false" boundaryCondition="false" constant="false"/>
      <species id="M_CBrick" name="CBrick" compartment="int" hasOnlySubstanceUnits="false" boundaryCondition="false" constant="false"/>
      <species id="M_CITRc" name="CITRc" compartment="int" hasOnlySubstanceUnits="false" boundaryCondition="false" constant="false"/>
      <species id="M_CITRm" name="CITRm" compartment="int" hasOnlySubstanceUnits="false" boundaryCondition="false" constant="false"/>
      <species id="M_CITc" name="CITc" compartment="int" hasOnlySubstanceUnits="false" boundaryCondition="false" constant="false"/>
      <species id="M_CITm" name="CITm" compartment="int" hasOnlySubstanceUnits="false" boundaryCondition="false" constant="false"/>
      <species id="M_CYSc" name="CYSc" compartment="int" hasOnlySubstanceUnits="false" boundaryCondition="false" constant="false"/>
      <species id="M_DPH" name="DPH" compartment="int" hasOnlySubstanceUnits="false" boundaryCondition="false" constant="false"/>
      <species id="M_DPSI" name="DPSI" compartment="int" hasOnlySubstanceUnits="false" boundaryCondition="false" constant="false"/>
      <species id="M_FMETm" name="FMETm" compartment="int" hasOnlySubstanceUnits="false" boundaryCondition="false" constant="false"/>
      <species id="M_FORc" name="FORc" compartment="int" hasOnlySubstanceUnits="false" boundaryCondition="false" constant="false"/>
      <species id="M_FORm" name="FORm" compartment="int" hasOnlySubstanceUnits="false" boundaryCondition="false" constant="false"/>
      <species id="M_FTHFc" name="FTHFc" compartment="int" hasOnlySubstanceUnits="false" boundaryCondition="false" constant="false"/>
      <species id="M_FTHFm" name="FTHFm" compartment="int" hasOnlySubstanceUnits="false" boundaryCondition="false" constant="false"/>
      <species id="M_G3P" name="G3P" compartment="int" hasOnlySubstanceUnits="false" boundaryCondition="false" constant="false"/>
      <species id="M_G6P" name="G6P" compartment="int" hasOnlySubstanceUnits="false" boundaryCondition="false" constant="false"/>
      <species id="M_GFactor" name="GFactor" compartment="int" hasOnlySubstanceUnits="false" boundaryCondition="false" constant="false"/>
      <species id="M_GLNc" name="GLNc" compartment="int" hasOnlySubstanceUnits="false" boundaryCondition="false" constant="false"/>
      <species id="M_GLNm" name="GLNm" compartment="int" hasOnlySubstanceUnits="false" boundaryCondition="false" constant="false"/>
      <species id="M_GLUCc" name="GLUCc" compartment="int" hasOnlySubstanceUnits="false" boundaryCondition="false" constant="false"/>
      <species id="M_GLUTc" name="GLUTc" compartment="int" hasOnlySubstanceUnits="false" boundaryCondition="false" constant="false"/>
      <species id="M_GLUTm" name="GLUTm" compartment="int" hasOnlySubstanceUnits="false" boundaryCondition="false" constant="false"/>
      <species id="M_GLYc" name="GLYc" compartment="int" hasOnlySubstanceUnits="false" boundaryCondition="false" constant="false"/>
      <species id="M_GLYm" name="GLYm" compartment="int" hasOnlySubstanceUnits="false" boundaryCondition="false" constant="false"/>
      <species id="M_GSHc" name="GSHc" compartment="int" hasOnlySubstanceUnits="false" boundaryCondition="false" constant="false"/>
      <species id="M_HISc" name="HISc" compartment="int" hasOnlySubstanceUnits="false" boundaryCondition="false" constant="false"/>
      <species id="M_HPROc" name="HPROc" compartment="int" hasOnlySubstanceUnits="false" boundaryCondition="false" constant="false"/>
      <species id="M_IL1B" name="IL1B" compartment="int" hasOnlySubstanceUnits="false" boundaryCondition="false" constant="false"/>
      <species id="M_Inflam" name="Inflam" compartment="int" hasOnlySubstanceUnits="false" boundaryCondition="false" constant="false"/>
      <species id="M_LACc" name="LACc" compartment="int" hasOnlySubstanceUnits="false" boundaryCondition="false" constant="false"/>
      <species id="M_MALc" name="MALc" compartment="int" hasOnlySubstanceUnits="false" boundaryCondition="false" constant="false"/>
      <species id="M_MALm" name="MALm" compartment="int" hasOnlySubstanceUnits="false" boundaryCondition="false" constant="false"/>
      <species id="M_METc" name="METc" compartment="int" hasOnlySubstanceUnits="false" boundaryCondition="false" constant="false"/>
      <species id="M_METm" name="METm" compartment="int" hasOnlySubstanceUnits="false" boundaryCondition="false" constant="false"/>
      <species id="M_MTHFc" name="MTHFc" compartment="int" hasOnlySubstanceUnits="false" boundaryCondition="false" constant="false"/>
      <species id="M_MTHFm" name="MTHFm" compartment="int" hasOnlySubstanceUnits="false" boundaryCondition="false" constant="false"/>
      <species id="M_NADHm" name="NADHm" compartment="int" hasOnlySubstanceUnits="false" boundaryCondition="false" constant="false"/>
      <species id="M_NADPHm" name="NADPHm" compartment="int" hasOnlySubstanceUnits="false" boundaryCondition="false" constant="false"/>
      <species id="M_NADPm" name="NADPm" compartment="int" hasOnlySubstanceUnits="false" boundaryCondition="false" constant="false"/>
      <species id="M_NADm" name="NADm" compartment="int" hasOnlySubstanceUnits="false" boundaryCondition="false" constant="false"/>
      <species id="M_NH3" name="NH3" compartment="int" hasOnlySubstanceUnits="false" boundaryCondition="false" constant="false"/>
      <species id="M_OAAc" name="OAAc" compartment="int" hasOnlySubstanceUnits="false" boundaryCondition="false" constant="false"/>
      <species id="M_OAAm" name="OAAm" compartment="int" hasOnlySubstanceUnits="false" boundaryCondition="false" constant="false"/>
      <species id="M_ORNm" name="ORNm" compartment="int" hasOnlySubstanceUnits="false" boundaryCondition="false" constant="false"/>
      <species id="M_PEPc" name="PEPc" compartment="int" hasOnlySubstanceUnits="false" boundaryCondition="false" constant="false"/>
      <species id="M_PEPm" name="PEPm" compartment="int" hasOnlySubstanceUnits="false" boundaryCondition="false" constant="false"/>
      <species id="M_PROc" name="PROc" compartment="int" hasOnlySubstanceUnits="false" boundaryCondition="false" constant="false"/>
      <species id="M_PYRc" name="PYRc" compartment="int" hasOnlySubstanceUnits="false" boundaryCondition="false" constant="false"/>
      <species id="M_PYRm" name="PYRm" compartment="int" hasOnlySubstanceUnits="false" boundaryCondition="false" constant="false"/>
      <species id="M_PalCoAc" name="PalCoAc" compartment="int" hasOnlySubstanceUnits="false" boundaryCondition="false" constant="false"/>
      <species id="M_PalCoAm" name="PalCoAm" compartment="int" hasOnlySubstanceUnits="false" boundaryCondition="false" constant="false"/>
      <species id="M_Palmitate_c" name="Palmitate_c" compartment="int" hasOnlySubstanceUnits="false" boundaryCondition="false" constant="false"/>
      <species id="M_Pic" name="Pic" compartment="int" hasOnlySubstanceUnits="false" boundaryCondition="false" constant="false"/>
      <species id="M_Pim" name="Pim" compartment="int" hasOnlySubstanceUnits="false" boundaryCondition="false" constant="false"/>
      <species id="M_Q" name="Q" compartment="int" hasOnlySubstanceUnits="false" boundaryCondition="false" constant="false"/>
      <species id="M_QH2" name="QH2" compartment="int" hasOnlySubstanceUnits="false" boundaryCondition="false" constant="false"/>
      <species id="M_R5P" name="R5P" compartment="int" hasOnlySubstanceUnits="false" boundaryCondition="false" constant="false"/>
      <species id="M_SERc" name="SERc" compartment="int" hasOnlySubstanceUnits="false" boundaryCondition="false" constant="false"/>
      <species id="M_SERm" name="SERm" compartment="int" hasOnlySubstanceUnits="false" boundaryCondition="false" constant="false"/>
      <species id="M_SUCCc" name="SUCCc" compartment="int" hasOnlySubstanceUnits="false" boundaryCondition="false" constant="false"/>
      <species id="M_SUCCm" name="SUCCm" compartment="int" hasOnlySubstanceUnits="false" boundaryCondition="false" constant="false"/>
      <species id="M_THFc" name="THFc" compartment="int" hasOnlySubstanceUnits="false" boundaryCondition="false" constant="false"/>
      <species id="M_THFm" name="THFm" compartment="int" hasOnlySubstanceUnits="false" boundaryCondition="false" constant="false"/>
      <species id="M_TIVc" name="TIVc" compartment="int" hasOnlySubstanceUnits="false" boundaryCondition="false" constant="false"/>
      <species id="M_TNFA" name="TNFA" compartment="int" hasOnlySubstanceUnits="false" boundaryCondition="false" constant="false"/>
      <species id="M_VEGFA" name="VEGFA" compartment="int" hasOnlySubstanceUnits="false" boundaryCondition="false" constant="false"/>
      <species id="M_XTPc" name="XTPc" compartment="int" hasOnlySubstanceUnits="false" boundaryCondition="false" constant="false"/>
      <species id="M_XYAAc" name="XYAAc" compartment="int" hasOnlySubstanceUnits="false" boundaryCondition="false" constant="false"/>
      <species id="M_YFLKWc" name="YFLKWc" compartment="int" hasOnlySubstanceUnits="false" boundaryCondition="false" constant="false"/>
    </listOfSpecies>
    <listOfParameters>
      <parameter id="lb" name="lower bound" value="-1000" constant="true"/>
      <parameter id="zb" name="zero bound" value="0" constant="true"/>
      <parameter id="ub" name="upper bound" value="1000" constant="true"/>
    </listOfParameters>
    <listOfReactions>
      <reaction id="R_ACS" name="ACS" reversible="false" fbc:lowerFluxBound="zb" fbc:upperFluxBound="ub">
        <listOfReactants>
          <speciesReference species="M_ACETm" stoichiometry="1" constant="true"/>
          <speciesReference species="M_ATPm" stoichiometry="2" constant="true"/>
          <speciesReference species="M_CoAm" stoichiometry="1" constant="true"/>
        </listOfReactants>
        <listOfProducts>
          <speciesReference species="M_ACoAm" stoichiometry="1" constant="true"/>
          <speciesReference species="M_ADPm" stoichiometry="2" constant="true"/>
          <speciesReference species="M_Pim" stoichiometry="2" constant="true"/>
        </listOfProducts>
      </reaction>
      <reaction id="R_ALP1" name="ALP1" reversible="true" fbc:lowerFluxBound="lb" fbc:upperFluxBound="ub">
        <listOfReactants>
          <speciesReference species="M_ASNc" stoichiometry="1" constant="true"/>
          <speciesReference species="M_H2O" stoichiometry="1" constant="true"/>
        </listOfReactants>
        <listOfProducts>
          <speciesReference species="M_ASPc" stoichiometry="1" constant="true"/>
          <speciesReference species="M_NH3" stoichiometry="1" constant="true"/>
        </listOfProducts>
      </reaction>
      <reaction id="R_ALT1" name="ALT1" reversible="true" fbc:lowerFluxBound="lb" fbc:upperFluxBound="ub">
        <listOfReactants>
          <speciesReference species="M_ALAc" stoichiometry="1" constant="true"/>
          <speciesReference species="M_AKGc" stoichiometry="1" constant="true"/>
        </listOfReactants>
        <listOfProducts>
          <speciesReference species="M_PYRc" stoichiometry="1" constant="true"/>
          <speciesReference species="M_GLUTc" stoichiometry="1" constant="true"/>
        </listOfProducts>
      </reaction>
      <reaction id="R_ANT" name="ANT" reversible="true" fbc:lowerFluxBound="lb" fbc:upperFluxBound="ub">
        <listOfReactants>
          <speciesReference species="M_ATPm" stoichiometry="1" constant="true"/>
          <speciesReference species="M_ADPc" stoichiometry="1" constant="true"/>
          <speciesReference species="M_DPSI" stoichiometry="1" constant="true"/>
        </listOfReactants>
        <listOfProducts>
          <speciesReference species="M_ATPc" stoichiometry="1" constant="true"/>
          <speciesReference species="M_ADPm" stoichiometry="1" constant="true"/>
        </listOfProducts>
      </reaction>
      <reaction id="R_ASS1_ASL_FH" name="ASS1_ASL_FH" reversible="true" fbc:lowerFluxBound="lb" fbc:upperFluxBound="ub">
        <listOfReactants>
          <speciesReference species="M_CITRc" stoichiometry="1" constant="true"/>
          <speciesReference species="M_ASPc" stoichiometry="1" constant="true"/>
          <speciesReference species="M_ATPc" stoichiometry="2" constant="true"/>
        </listOfReactants>
        <listOfProducts>
          <speciesReference species="M_ARGc" stoichiometry="1" constant="true"/>
          <speciesReference species="M_MALc" stoichiometry="1" constant="true"/>
          <speciesReference species="M_ADPc" stoichiometry="2" constant="true"/>
          <speciesReference species="M_Pic" stoichiometry="2" constant="true"/>
        </listOfProducts>
      </reaction>
      <reaction id="R_ASYNT" name="ASYNT" reversible="true" fbc:lowerFluxBound="lb" fbc:upperFluxBound="ub">
        <listOfReactants>
          <speciesReference species="M_ADPm" stoichiometry="3" constant="true"/>
          <speciesReference species="M_Pim" stoichiometry="3" constant="true"/>
          <speciesReference species="M_DPH" stoichiometry="8" constant="true"/>
          <speciesReference species="M_DPSI" stoichiometry="8" constant="true"/>
        </listOfReactants>
        <listOfProducts>
          <speciesReference species="M_ATPm" stoichiometry="3" constant="true"/>
        </listOfProducts>
      </reaction>
      <reaction id="R_ATPASE" name="ATPASE" reversible="false" fbc:lowerFluxBound="zb" fbc:upperFluxBound="ub">
        <listOfReactants>
          <speciesReference species="M_ATPc" stoichiometry="1" constant="true"/>
        </listOfReactants>
        <listOfProducts>
          <speciesReference species="M_ADPc" stoichiometry="1" constant="true"/>
          <speciesReference species="M_Pic" stoichiometry="1" constant="true"/>
        </listOfProducts>
      </reaction>
      <reaction id="R_BM" name="BM" reversible="false" fbc:lowerFluxBound="zb" fbc:upperFluxBound="ub">
        <listOfReactants>
          <speciesReference species="M_SERc" stoichiometry="0.04" constant="true"/>
          <speciesReference species="M_GLYc" stoichiometry="0.14" constant="true"/>
          <speciesReference species="M_Palmitate_c" stoichiometry="0.11" constant="true"/>
          <speciesReference species="M_XTPc" stoichiometry="0.04" constant="true"/>
          <speciesReference species="M_GLNc" stoichiometry="0.19" constant="true"/>
          <speciesReference species="M_GLUTc" stoichiometry="0.17" constant="true"/>
          <speciesReference species="M_ASPc" stoichiometry="0.7" constant="true"/>
          <speciesReference species="M_ARGc" stoichiometry="0.05" constant="true"/>
          <speciesReference species="M_METc" stoichiometry="0.01" constant="true"/>
          <speciesReference species="M_FMETm" stoichiometry="0.01" constant="true"/>
          <speciesReference species="M_PYRc" stoichiometry="0.12" constant="true"/>
          <speciesReference species="M_ATPc" stoichiometry="4" constant="true"/>
          <speciesReference species="M_GSHc" stoichiometry="0.02" constant="true"/>
        </listOfReactants>
        <listOfProducts>
          <speciesReference species="M_Biomass" stoichiometry="1" constant="true"/>
          <speciesReference species="M_ADPc" stoichiometry="4" constant="true"/>
          <speciesReference species="M_Pic" stoichiometry="4" constant="true"/>
        </listOfProducts>
      </reaction>
      <reaction id="R_CBS" name="CBS" reversible="false" fbc:lowerFluxBound="zb" fbc:upperFluxBound="ub">
        <listOfReactants>
          <speciesReference species="M_GLYc" stoichiometry="0.33" constant="true"/>
          <speciesReference species="M_XYAAc" stoichiometry="0.5" constant="true"/>
          <speciesReference species="M_PROc" stoichiometry="0.085" constant="true"/>
          <speciesReference species="M_HPROc" stoichiometry="0.085" constant="true"/>
        </listOfReactants>
        <listOfProducts>
          <speciesReference species="M_CBrick" stoichiometry="1" constant="true"/>
        </listOfProducts>
      </reaction>
      <reaction id="R_CL" name="CL" reversible="false" fbc:lowerFluxBound="zb" fbc:upperFluxBound="ub">
        <listOfReactants>
          <speciesReference species="M_CITc" stoichiometry="1" constant="true"/>
          <speciesReference species="M_ATPc" stoichiometry="1" constant="true"/>
          <speciesReference species="M_CoAc" stoichiometry="1" constant="true"/>
        </listOfReactants>
        <listOfProducts>
          <speciesReference species="M_ACoAc" stoichiometry="1" constant="true"/>
          <speciesReference species="M_OAAc" stoichiometry="1" constant="true"/>
          <speciesReference species="M_ADPc" stoichiometry="1" constant="true"/>
          <speciesReference species="M_Pic" stoichiometry="1" constant="true"/>
        </listOfProducts>
      </reaction>
      <reaction id="R_COLLAG" name="COLLAG" reversible="false" fbc:lowerFluxBound="zb" fbc:upperFluxBound="ub">
        <listOfReactants>
          <speciesReference species="M_CBrick" stoichiometry="100" constant="true"/>
        </listOfReactants>
        <listOfProducts>
          <speciesReference species="M_Collagen" stoichiometry="1" constant="true"/>
        </listOfProducts>
      </reaction>
      <reaction id="R_CPS1_OTC" name="CPS1_OTC" reversible="false" fbc:lowerFluxBound="zb" fbc:upperFluxBound="ub">
        <listOfReactants>
          <speciesReference species="M_NH3" stoichiometry="1" constant="true"/>
          <speciesReference species="M_HCO3" stoichiometry="1" constant="true"/>
          <speciesReference species="M_ORNm" stoichiometry="1" constant="true"/>
          <speciesReference species="M_ATPm" stoichiometry="2" constant="true"/>
        </listOfReactants>
        <listOfProducts>
          <speciesReference species="M_CITRm" stoichiometry="1" constant="true"/>
          <speciesReference species="M_ADPm" stoichiometry="2" constant="true"/>
          <speciesReference species="M_Pim" stoichiometry="2" constant="true"/>
        </listOfProducts>
      </reaction>
      <reaction id="R_CS" name="CS" reversible="false" fbc:lowerFluxBound="zb" fbc:upperFluxBound="ub">
        <listOfReactants>
          <speciesReference species="M_ACoAm" stoichiometry="1" constant="true"/>
          <speciesReference species="M_OAAm" stoichiometry="1" constant="true"/>
        </listOfReactants>
        <listOfProducts>
          <speciesReference species="M_CITm" stoichiometry="1" constant="true"/>
        </listOfProducts>
      </reaction>
      <reaction id="R_ENOMUT" name="ENOMUT" reversible="true" fbc:lowerFluxBound="lb" fbc:upperFluxBound="ub">
        <listOfReactants>
          <speciesReference species="M_PEPc" stoichiometry="1" constant="true"/>
        </listOfReactants>
        <listOfProducts>
          <speciesReference species="M_3PG" stoichiometry="1" constant="true"/>
        </listOfProducts>
      </reaction>
      <reaction id="R_FACT" name="FACT" reversible="false" fbc:lowerFluxBound="zb" fbc:upperFluxBound="ub">
        <listOfReactants>
          <speciesReference species="M_VEGFA" stoichiometry="1" constant="true"/>
        </listOfReactants>
        <listOfProducts>
          <speciesReference species="M_GFactor" stoichiometry="1" constant="true"/>
        </listOfProducts>
      </reaction>
      <reaction id="R_G1" name="G1" reversible="false" fbc:lowerFluxBound="zb" fbc:upperFluxBound="ub">
        <listOfReactants>
          <speciesReference species="M_GLUCc" stoichiometry="1" constant="true"/>
          <speciesReference species="M_ATPc" stoichiometry="1" constant="true"/>
        </listOfReactants>
        <listOfProducts>
          <speciesReference species="M_G6P" stoichiometry="1" constant="true"/>
          <speciesReference species="M_ADPc" stoichiometry="1" constant="true"/>
        </listOfProducts>
      </reaction>
      <reaction id="R_G2" name="G2" reversible="false" fbc:lowerFluxBound="zb" fbc:upperFluxBound="ub">
        <listOfReactants>
          <speciesReference species="M_G6P" stoichiometry="1" constant="true"/>
          <speciesReference species="M_ATPc" stoichiometry="1" constant="true"/>
        </listOfReactants>
        <listOfProducts>
          <speciesReference species="M_G3P" stoichiometry="2" constant="true"/>
          <speciesReference species="M_ADPc" stoichiometry="1" constant="true"/>
        </listOfProducts>
      </reaction>
      <reaction id="R_G3" name="G3" reversible="true" fbc:lowerFluxBound="lb" fbc:upperFluxBound="ub">
        <listOfReactants>
          <speciesReference species="M_G3P" stoichiometry="1" constant="true"/>
          <speciesReference species="M_NADc" stoichiometry="1" constant="true"/>
          <speciesReference species="M_ADPc" stoichiometry="1" constant="true"/>
          <speciesReference species="M_Pic" stoichiometry="1" constant="true"/>
        </listOfReactants>
        <listOfProducts>
          <speciesReference species="M_3PG" stoichiometry="1" constant="true"/>
          <speciesReference species="M_NADHc" stoichiometry="1" constant="true"/>
          <speciesReference species="M_ATPc" stoichiometry="1" constant="true"/>
        </listOfProducts>
      </reaction>
      <reaction id="R_GCS" name="GCS" reversible="true" fbc:lowerFluxBound="lb" fbc:upperFluxBound="ub">
        <listOfReactants>
          <speciesReference species="M_GLYm" stoichiometry="1" constant="true"/>
          <speciesReference species="M_NADm" stoichiometry="1" constant="true"/>
          <speciesReference species="M_THFm" stoichiometry="1" constant="true"/>
        </listOfReactants>
        <listOfProducts>
          <speciesReference species="M_CO2" stoichiometry="1" constant="true"/>
          <speciesReference species="M_NH3" stoichiometry="1" constant="true"/>
          <speciesReference species="M_NADHm" stoichiometry="1" constant="true"/>
          <speciesReference species="M_MTHFm" stoichiometry="1" constant="true"/>
        </listOfProducts>
      </reaction>
      <reaction id="R_GG3" name="GG3" reversible="false" fbc:lowerFluxBound="zb" fbc:upperFluxBound="ub">
        <listOfReactants>
          <speciesReference species="M_G3P" stoichiometry="2" constant="true"/>
        </listOfReactants>
        <listOfProducts>
          <speciesReference species="M_G6P" stoichiometry="1" constant="true"/>
          <speciesReference species="M_Pic" stoichiometry="1" constant="true"/>
        </listOfProducts>
      </reaction>
      <reaction id="R_GG4" name="GG4" reversible="false" fbc:lowerFluxBound="zb" fbc:upperFluxBound="ub">
        <listOfReactants>
          <speciesReference species="M_G6P" stoichiometry="1" constant="true"/>
        </listOfReactants>
        <listOfProducts>
          <speciesReference species="M_GLUCc" stoichiometry="1" constant="true"/>
          <speciesReference species="M_Pic" stoichiometry="1" constant="true"/>
        </listOfProducts>
      </reaction>
      <reaction id="R_GLNUP" name="GLNUP" reversible="false" fbc:lowerFluxBound="zb" fbc:upperFluxBound="ub">
        <listOfReactants>
          <speciesReference species="M_GLN" stoichiometry="1" constant="true"/>
        </listOfReactants>
        <listOfProducts>
          <speciesReference species="M_GLNc" stoichiometry="1" constant="true"/>
        </listOfProducts>
      </reaction>
      <reaction id="R_GLS1" name="GLS1" reversible="false" fbc:lowerFluxBound="zb" fbc:upperFluxBound="ub">
        <listOfReactants>
          <speciesReference species="M_GLNm" stoichiometry="1" constant="true"/>
        </listOfReactants>
        <listOfProducts>
          <speciesReference species="M_GLUTm" stoichiometry="1" constant="true"/>
          <speciesReference species="M_NH3" stoichiometry="1" constant="true"/>
        </listOfProducts>
      </reaction>
      <reaction id="R_GLUCUP" name="GLUCUP" reversible="false" fbc:lowerFluxBound="zb" fbc:upperFluxBound="ub">
        <listOfReactants>
          <speciesReference species="M_GLUC" stoichiometry="1" constant="true"/>
        </listOfReactants>
        <listOfProducts>
          <speciesReference species="M_GLUCc" stoichiometry="1" constant="true"/>
        </listOfProducts>
      </reaction>
      <reaction id="R_GLUD1" name="GLUD1" reversible="true" fbc:lowerFluxBound="lb" fbc:upperFluxBound="ub">
        <listOfReactants>
          <speciesReference species="M_GLUTm" stoichiometry="1" constant="true"/>
          <speciesReference species="M_NADm" stoichiometry="1" constant="true"/>
        </listOfReactants>
        <listOfProducts>
          <speciesReference species="M_AKGm" stoichiometry="1" constant="true"/>
          <speciesReference species="M_NADHm" stoichiometry="1" constant="true"/>
          <speciesReference species="M_NH3" stoichiometry="1" constant="true"/>
        </listOfProducts>
      </reaction>
      <reaction id="R_GOT1" name="GOT1" reversible="true" fbc:lowerFluxBound="lb" fbc:upperFluxBound="ub">
        <listOfReactants>
          <speciesReference species="M_GLUTc" stoichiometry="1" constant="true"/>
          <speciesReference species="M_OAAc" stoichiometry="1" constant="true"/>
        </listOfReactants>
        <listOfProducts>
          <speciesReference species="M_ASPc" stoichiometry="1" constant="true"/>
          <speciesReference species="M_AKGc" stoichiometry="1" constant="true"/>
        </listOfProducts>
      </reaction>
      <reaction id="R_GOT2" name="GOT2" reversible="true" fbc:lowerFluxBound="lb" fbc:upperFluxBound="ub">
        <listOfReactants>
          <speciesReference species="M_GLUTm" stoichiometry="1" constant="true"/>
          <speciesReference species="M_OAAm" stoichiometry="1" constant="true"/>
        </listOfReactants>
        <listOfProducts>
          <speciesReference species="M_ASPm" stoichiometry="1" constant="true"/>
          <speciesReference species="M_AKGm" stoichiometry="1" constant="true"/>
        </listOfProducts>
      </reaction>
      <reaction id="R_GS1" name="GS1" reversible="false" fbc:lowerFluxBound="zb" fbc:upperFluxBound="ub">
        <listOfReactants>
          <speciesReference species="M_GLUTc" stoichiometry="1" constant="true"/>
          <speciesReference species="M_NH3" stoichiometry="1" constant="true"/>
          <speciesReference species="M_ATPc" stoichiometry="1" constant="true"/>
        </listOfReactants>
        <listOfProducts>
          <speciesReference species="M_GLNc" stoichiometry="1" constant="true"/>
          <speciesReference species="M_ADPc" stoichiometry="1" constant="true"/>
          <speciesReference species="M_Pic" stoichiometry="1" constant="true"/>
        </listOfProducts>
      </reaction>
      <reaction id="R_GTSH" name="GTSH" reversible="false" fbc:lowerFluxBound="zb" fbc:upperFluxBound="ub">
        <listOfReactants>
          <speciesReference species="M_GLUTc" stoichiometry="1" constant="true"/>
          <speciesReference species="M_CYSc" stoichiometry="1" constant="true"/>
          <speciesReference species="M_GLYc" stoichiometry="1" constant="true"/>
          <speciesReference species="M_ATPc" stoichiometry="2" constant="true"/>
        </listOfReactants>
        <listOfProducts>
          <speciesReference species="M_GSHc" stoichiometry="1" constant="true"/>
          <speciesReference species="M_ADPc" stoichiometry="2" constant="true"/>
          <speciesReference species="M_Pic" stoichiometry="2" constant="true"/>
        </listOfProducts>
      </reaction>
      <reaction id="R_HISDG" name="HISDG" reversible="false" fbc:lowerFluxBound="zb" fbc:upperFluxBound="ub">
        <listOfReactants>
          <speciesReference species="M_HISc" stoichiometry="1" constant="true"/>
          <speciesReference species="M_H2O" stoichiometry="3" constant="true"/>
          <speciesReference species="M_THFc" stoichiometry="1" constant="true"/>
        </listOfReactants>
        <listOfProducts>
          <speciesReference species="M_NH3" stoichiometry="1" constant="true"/>
          <speciesReference species="M_GLUTc" stoichiometry="1" constant="true"/>
          <speciesReference species="M_FTHFc" stoichiometry="1" constant="true"/>
        </listOfProducts>
      </reaction>
      <reaction id="R_HPRO" name="HPRO" reversible="false" fbc:lowerFluxBound="zb" fbc:upperFluxBound="ub">
        <listOfReactants>
          <speciesReference species="M_PROc" stoichiometry="1" constant="true"/>
          <speciesReference species="M_AKGc" stoichiometry="1" constant="true"/>
        </listOfReactants>
        <listOfProducts>
          <speciesReference species="M_HPROc" stoichiometry="1" constant="true"/>
          <speciesReference species="M_SUCCc" stoichiometry="1" constant="true"/>
        </listOfProducts>
      </reaction>
      <reaction id="R_IDH1" name="IDH1" reversible="true" fbc:lowerFluxBound="lb" fbc:upperFluxBound="ub">
        <listOfReactants>
          <speciesReference species="M_CITc" stoichiometry="1" constant="true"/>
          <speciesReference species="M_NADPc" stoichiometry="1" constant="true"/>
        </listOfReactants>
        <listOfProducts>
          <speciesReference species="M_AKGc" stoichiometry="1" constant="true"/>
          <speciesReference species="M_NADPHc" stoichiometry="1" constant="true"/>
          <speciesReference species="M_CO2" stoichiometry="1" constant="true"/>
        </listOfProducts>
      </reaction>
      <reaction id="R_IDH2_NNT" name="IDH2_NNT" reversible="false" fbc:lowerFluxBound="zb" fbc:upperFluxBound="ub">
        <listOfReactants>
          <speciesReference species="M_AKGm" stoichiometry="1" constant="true"/>
          <speciesReference species="M_NADHm" stoichiometry="1" constant="true"/>
          <speciesReference species="M_CO2" stoichiometry="1" constant="true"/>
          <speciesReference species="M_DPH" stoichiometry="1" constant="true"/>
          <speciesReference species="M_DPSI" stoichiometry="1" constant="true"/>
        </listOfReactants>
        <listOfProducts>
          <speciesReference species="M_CITm" stoichiometry="1" constant="true"/>
          <speciesReference species="M_NADm" stoichiometry="1" constant="true"/>
        </listOfProducts>
      </reaction>
      <reaction id="R_IDH3" name="IDH3" reversible="true" fbc:lowerFluxBound="lb" fbc:upperFluxBound="ub">
        <listOfReactants>
          <speciesReference species="M_CITm" stoichiometry="1" constant="true"/>
          <speciesReference species="M_NADm" stoichiometry="1" constant="true"/>
        </listOfReactants>
        <listOfProducts>
          <speciesReference species="M_AKGm" stoichiometry="1" constant="true"/>
          <speciesReference species="M_NADHm" stoichiometry="1" constant="true"/>
          <speciesReference species="M_CO2" stoichiometry="1" constant="true"/>
        </listOfProducts>
      </reaction>
      <reaction id="R_IL1B" name="IL1B" reversible="false" fbc:lowerFluxBound="zb" fbc:upperFluxBound="ub">
        <listOfReactants>
          <speciesReference species="M_METc" stoichiometry="0.045" constant="true"/>
          <speciesReference species="M_ALAc" stoichiometry="0.048" constant="true"/>
          <speciesReference species="M_GLUTc" stoichiometry="0.078" constant="true"/>
          <speciesReference species="M_TIVc" stoichiometry="0.13" constant="true"/>
          <speciesReference species="M_PROc" stoichiometry="0.056" constant="true"/>
          <speciesReference species="M_YFLKWc" stoichiometry="0.275" constant="true"/>
          <speciesReference species="M_SERc" stoichiometry="0.078" constant="true"/>
          <speciesReference species="M_GLYc" stoichiometry="0.048" constant="true"/>
          <speciesReference species="M_ASNc" stoichiometry="0.045" constant="true"/>
          <speciesReference species="M_ASPc" stoichiometry="0.074" constant="true"/>
          <speciesReference species="M_GLNc" stoichiometry="0.067" constant="true"/>
          <speciesReference species="M_CYSc" stoichiometry="0.019" constant="true"/>
          <speciesReference species="M_ARGc" stoichiometry="0.022" constant="true"/>
          <speciesReference species="M_HISc" stoichiometry="0.015" constant="true"/>
        </listOfReactants>
        <listOfProducts>
          <speciesReference species="M_IL1B" stoichiometry="0.00371" constant="true"/>
        </listOfProducts>
      </reaction>
      <reaction id="R_INF1" name="INF1" reversible="false" fbc:lowerFluxBound="zb" fbc:upperFluxBound="ub">
        <listOfReactants>
          <speciesReference species="M_IL1B" stoichiometry="1" constant="true"/>
        </listOfReactants>
        <listOfProducts>
          <speciesReference species="M_Inflam" stoichiometry="1" constant="true"/>
        </listOfProducts>
      </reaction>
      <reaction id="R_INF2" name="INF2" reversible="false" fbc:lowerFluxBound="zb" fbc:upperFluxBound="ub">
        <listOfReactants>
          <speciesReference species="M_TNFA" stoichiometry="1" constant="true"/>
        </listOfReactants>
        <listOfProducts>
          <speciesReference species="M_Inflam" stoichiometry="1" constant="true"/>
        </listOfProducts>
      </reaction>
      <reaction id="R_L" name="L" reversible="false" fbc:lowerFluxBound="zb" fbc:upperFluxBound="ub">
        <listOfReactants>
          <speciesReference species="M_DPSI" stoichiometry="1" constant="true"/>
          <speciesReference species="M_DPH" stoichiometry="1" constant="true"/>
        </listOfReactants>
        <listOfProducts>
          <speciesReference species="M_PMFm" stoichiometry="1" constant="true"/>
        </listOfProducts>
      </reaction>
      <reaction id="R_LACIO" name="LACIO" reversible="false" fbc:lowerFluxBound="zb" fbc:upperFluxBound="ub">
        <listOfReactants>
          <speciesReference species="M_LACc" stoichiometry="1" constant="true"/>
        </listOfReactants>
        <listOfProducts>
          <speciesReference species="M_LAC" stoichiometry="1" constant="true"/>
        </listOfProducts>
      </reaction>
      <reaction id="R_LDH" name="LDH" reversible="true" fbc:lowerFluxBound="lb" fbc:upperFluxBound="ub">
        <listOfReactants>
          <speciesReference species="M_PYRc" stoichiometry="1" constant="true"/>
          <speciesReference species="M_NADHc" stoichiometry="1" constant="true"/>
        </listOfReactants>
        <listOfProducts>
          <speciesReference species="M_LACc" stoichiometry="1" constant="true"/>
          <speciesReference species="M_NADc" stoichiometry="1" constant="true"/>
        </listOfProducts>
      </reaction>
      <reaction id="R_MDH1" name="MDH1" reversible="true" fbc:lowerFluxBound="lb" fbc:upperFluxBound="ub">
        <listOfReactants>
          <speciesReference species="M_MALc" stoichiometry="1" constant="true"/>
          <speciesReference species="M_NADc" stoichiometry="1" constant="true"/>
        </listOfReactants>
        <listOfProducts>
          <speciesReference species="M_OAAc" stoichiometry="1" constant="true"/>
          <speciesReference species="M_NADHc" stoichiometry="1" constant="true"/>
        </listOfProducts>
      </reaction>
      <reaction id="R_MDH2" name="MDH2" reversible="true" fbc:lowerFluxBound="lb" fbc:upperFluxBound="ub">
        <listOfReactants>
          <speciesReference species="M_MALm" stoichiometry="1" constant="true"/>
          <speciesReference species="M_NADm" stoichiometry="1" constant="true"/>
        </listOfReactants>
        <listOfProducts>
          <speciesReference species="M_OAAm" stoichiometry="1" constant="true"/>
          <speciesReference species="M_NADHm" stoichiometry="1" constant="true"/>
        </listOfProducts>
      </reaction>
      <reaction id="R_ME1" name="ME1" reversible="false" fbc:lowerFluxBound="zb" fbc:upperFluxBound="ub">
        <listOfReactants>
          <speciesReference species="M_MALc" stoichiometry="1" constant="true"/>
          <speciesReference species="M_NADPc" stoichiometry="1" constant="true"/>
        </listOfReactants>
        <listOfProducts>
          <speciesReference species="M_PYRc" stoichiometry="1" constant="true"/>
          <speciesReference species="M_NADPHc" stoichiometry="1" constant="true"/>
          <speciesReference species="M_CO2" stoichiometry="1" constant="true"/>
        </listOfProducts>
      </reaction>
      <reaction id="R_ME2" name="ME2" reversible="false" fbc:lowerFluxBound="zb" fbc:upperFluxBound="ub">
        <listOfReactants>
          <speciesReference species="M_MALm" stoichiometry="1" constant="true"/>
          <speciesReference species="M_NADm" stoichiometry="1" constant="true"/>
        </listOfReactants>
        <listOfProducts>
          <speciesReference species="M_PYRm" stoichiometry="1" constant="true"/>
          <speciesReference species="M_NADHm" stoichiometry="1" constant="true"/>
          <speciesReference species="M_CO2" stoichiometry="1" constant="true"/>
        </listOfProducts>
      </reaction>
      <reaction id="R_METOUT" name="METOUT" reversible="true" fbc:lowerFluxBound="lb" fbc:upperFluxBound="ub">
        <listOfReactants>
          <speciesReference species="M_METc" stoichiometry="1" constant="true"/>
        </listOfReactants>
        <listOfProducts>
          <speciesReference species="M_MET" stoichiometry="1" constant="true"/>
        </listOfProducts>
      </reaction>
      <reaction id="R_MTFMT" name="MTFMT" reversible="false" fbc:lowerFluxBound="zb" fbc:upperFluxBound="ub">
        <listOfReactants>
          <speciesReference species="M_FTHFm" stoichiometry="1" constant="true"/>
          <speciesReference species="M_METm" stoichiometry="1" constant="true"/>
        </listOfReactants>
        <listOfProducts>
          <speciesReference species="M_THFm" stoichiometry="1" constant="true"/>
          <speciesReference species="M_FMETm" stoichiometry="1" constant="true"/>
        </listOfProducts>
      </reaction>
      <reaction id="R_MTHFD1L" name="MTHFD1L" reversible="true" fbc:lowerFluxBound="lb" fbc:upperFluxBound="ub">
        <listOfReactants>
          <speciesReference species="M_FTHFm" stoichiometry="1" constant="true"/>
          <speciesReference species="M_ADPm" stoichiometry="1" constant="true"/>
          <speciesReference species="M_Pim" stoichiometry="1" constant="true"/>
        </listOfReactants>
        <listOfProducts>
          <speciesReference species="M_THFm" stoichiometry="1" constant="true"/>
          <speciesReference species="M_ATPm" stoichiometry="1" constant="true"/>
          <speciesReference species="M_FORm" stoichiometry="1" constant="true"/>
        </listOfProducts>
      </reaction>
      <reaction id="R_MTHFD1_1" name="MTHFD1_1" reversible="true" fbc:lowerFluxBound="lb" fbc:upperFluxBound="ub">
        <listOfReactants>
          <speciesReference species="M_MTHFc" stoichiometry="1" constant="true"/>
          <speciesReference species="M_NADPc" stoichiometry="1" constant="true"/>
        </listOfReactants>
        <listOfProducts>
          <speciesReference species="M_FTHFc" stoichiometry="1" constant="true"/>
          <speciesReference species="M_NADPHc" stoichiometry="1" constant="true"/>
        </listOfProducts>
      </reaction>
      <reaction id="R_MTHFD1_2" name="MTHFD1_2" reversible="true" fbc:lowerFluxBound="lb" fbc:upperFluxBound="ub">
        <listOfReactants>
          <speciesReference species="M_FTHFc" stoichiometry="1" constant="true"/>
          <speciesReference species="M_ADPc" stoichiometry="1" constant="true"/>
          <speciesReference species="M_Pic" stoichiometry="1" constant="true"/>
        </listOfReactants>
        <listOfProducts>
          <speciesReference species="M_THFc" stoichiometry="1" constant="true"/>
          <speciesReference species="M_ATPc" stoichiometry="1" constant="true"/>
          <speciesReference species="M_FORc" stoichiometry="1" constant="true"/>
        </listOfProducts>
      </reaction>
      <reaction id="R_MTHFD2" name="MTHFD2" reversible="true" fbc:lowerFluxBound="lb" fbc:upperFluxBound="ub">
        <listOfReactants>
          <speciesReference species="M_MTHFm" stoichiometry="1" constant="true"/>
          <speciesReference species="M_NADm" stoichiometry="1" constant="true"/>
        </listOfReactants>
        <listOfProducts>
          <speciesReference species="M_FTHFm" stoichiometry="1" constant="true"/>
          <speciesReference species="M_NADHm" stoichiometry="1" constant="true"/>
        </listOfProducts>
      </reaction>
      <reaction id="R_MTHFD2L" name="MTHFD2L" reversible="true" fbc:lowerFluxBound="lb" fbc:upperFluxBound="ub">
        <listOfReactants>
          <speciesReference species="M_MTHFm" stoichiometry="1" constant="true"/>
          <speciesReference species="M_NADPm" stoichiometry="1" constant="true"/>
        </listOfReactants>
        <listOfProducts>
          <speciesReference species="M_FTHFm" stoichiometry="1" constant="true"/>
          <speciesReference species="M_NADPHm" stoichiometry="1" constant="true"/>
        </listOfProducts>
      </reaction>
      <reaction id="R_MTHSYNT" name="MTHSYNT" reversible="false" fbc:lowerFluxBound="zb" fbc:upperFluxBound="ub">
        <listOfReactants>
          <speciesReference species="M_MTHFc" stoichiometry="1" constant="true"/>
          <speciesReference species="M_NADPHc" stoichiometry="1" constant="true"/>
        </listOfReactants>
        <listOfProducts>
          <speciesReference species="M_METc" stoichiometry="1" constant="true"/>
          <speciesReference species="M_THFc" stoichiometry="1" constant="true"/>
          <speciesReference species="M_NADPc" stoichiometry="1" constant="true"/>
        </listOfProducts>
      </reaction>
      <reaction id="R_NAGS_ACY" name="NAGS_ACY" reversible="false" fbc:lowerFluxBound="zb" fbc:upperFluxBound="ub">
        <listOfReactants>
          <speciesReference species="M_GLUTm" stoichiometry="2" constant="true"/>
          <speciesReference species="M_ACoAm" stoichiometry="1" constant="true"/>
          <speciesReference species="M_NADHm" stoichiometry="1" constant="true"/>
          <speciesReference species="M_ATPm" stoichiometry="3" constant="true"/>
        </listOfReactants>
        <listOfProducts>
          <speciesReference species="M_ORNm" stoichiometry="1" constant="true"/>
          <speciesReference species="M_CoAm" stoichiometry="1" constant="true"/>
          <speciesReference species="M_NADm" stoichiometry="1" constant="true"/>
          <speciesReference species="M_ADPm" stoichiometry="3" constant="true"/>
          <speciesReference species="M_Pim" stoichiometry="3" constant="true"/>
          <speciesReference species="M_AKGm" stoichiometry="1" constant="true"/>
          <speciesReference species="M_ACETm" stoichiometry="1" constant="true"/>
        </listOfProducts>
      </reaction>
      <reaction id="R_NIG" name="NIG" reversible="true" fbc:lowerFluxBound="lb" fbc:upperFluxBound="ub">
        <listOfReactants>
          <speciesReference species="M_DPSI" stoichiometry="1" constant="true"/>
        </listOfReactants>
        <listOfProducts>
          <speciesReference species="M_DPH" stoichiometry="4" constant="true"/>
        </listOfProducts>
      </reaction>
      <reaction id="R_NOS" name="NOS" reversible="false" fbc:lowerFluxBound="zb" fbc:upperFluxBound="ub">
        <listOfReactants>
          <speciesReference species="M_ARGc" stoichiometry="2" constant="true"/>
          <speciesReference species="M_NADPHc" stoichiometry="3" constant="true"/>
          <speciesReference species="M_O2" stoichiometry="4" constant="true"/>
        </listOfReactants>
        <listOfProducts>
          <speciesReference species="M_CITRc" stoichiometry="2" constant="true"/>
          <speciesReference species="M_NADPc" stoichiometry="3" constant="true"/>
          <speciesReference species="M_NO" stoichiometry="2" constant="true"/>
          <speciesReference species="M_H2O" stoichiometry="4" constant="true"/>
        </listOfProducts>
      </reaction>
      <reaction id="R_NUC" name="NUC" reversible="false" fbc:lowerFluxBound="zb" fbc:upperFluxBound="ub">
        <listOfReactants>
          <speciesReference species="M_R5P" stoichiometry="1" constant="true"/>
          <speciesReference species="M_GLNc" stoichiometry="2.4" constant="true"/>
          <speciesReference species="M_ASPc" stoichiometry="1" constant="true"/>
          <speciesReference species="M_GLYc" stoichiometry="0.5" constant="true"/>
          <speciesReference species="M_FTHFc" stoichiometry="1" constant="true"/>
          <speciesReference species="M_ATPc" stoichiometry="8.7" constant="true"/>
          <speciesReference species="M_NADc" stoichiometry="0.2" constant="true"/>
          <speciesReference species="M_NADPHc" stoichiometry="0.75" constant="true"/>
          <speciesReference species="M_Q" stoichiometry="0.5" constant="true"/>
        </listOfReactants>
        <listOfProducts>
          <speciesReference species="M_XTPc" stoichiometry="1" constant="true"/>
          <speciesReference species="M_GLUTc" stoichiometry="2.4" constant="true"/>
          <speciesReference species="M_MALc" stoichiometry="1" constant="true"/>
          <speciesReference species="M_THFc" stoichiometry="1" constant="true"/>
          <speciesReference species="M_ADPc" stoichiometry="8.7" constant="true"/>
          <speciesReference species="M_Pic" stoichiometry="8.7" constant="true"/>
          <speciesReference species="M_NADHc" stoichiometry="0.2" constant="true"/>
          <speciesReference species="M_NADPc" stoichiometry="0.75" constant="true"/>
          <speciesReference species="M_QH2" stoichiometry="0.5" constant="true"/>
        </listOfProducts>
      </reaction>
      <reaction id="R_PDH" name="PDH" reversible="false" fbc:lowerFluxBound="zb" fbc:upperFluxBound="ub">
        <listOfReactants>
          <speciesReference species="M_PYRm" stoichiometry="1" constant="true"/>
          <speciesReference species="M_NADm" stoichiometry="1" constant="true"/>
        </listOfReactants>
        <listOfProducts>
          <speciesReference species="M_ACoAm" stoichiometry="1" constant="true"/>
          <speciesReference species="M_NADHm" stoichiometry="1" constant="true"/>
          <speciesReference species="M_CO2" stoichiometry="1" constant="true"/>
        </listOfProducts>
      </reaction>
      <reaction id="R_PEPCK1" name="PEPCK1" reversible="false" fbc:lowerFluxBound="zb" fbc:upperFluxBound="ub">
        <listOfReactants>
          <speciesReference species="M_OAAc" stoichiometry="1" constant="true"/>
          <speciesReference species="M_ATPc" stoichiometry="1" constant="true"/>
        </listOfReactants>
        <listOfProducts>
          <speciesReference species="M_PEPc" stoichiometry="1" constant="true"/>
          <speciesReference species="M_ADPc" stoichiometry="1" constant="true"/>
          <speciesReference species="M_CO2" stoichiometry="1" constant="true"/>
        </listOfProducts>
      </reaction>
      <reaction id="R_PEPCK2" name="PEPCK2" reversible="false" fbc:lowerFluxBound="zb" fbc:upperFluxBound="ub">
        <listOfReactants>
          <speciesReference species="M_OAAm" stoichiometry="1" constant="true"/>
          <speciesReference species="M_ATPm" stoichiometry="1" constant="true"/>
        </listOfReactants>
        <listOfProducts>
          <speciesReference species="M_PEPm" stoichiometry="1" constant="true"/>
          <speciesReference species="M_ADPm" stoichiometry="1" constant="true"/>
          <speciesReference species="M_CO2" stoichiometry="1" constant="true"/>
        </listOfProducts>
      </reaction>
      <reaction id="R_PK" name="PK" reversible="false" fbc:lowerFluxBound="zb" fbc:upperFluxBound="ub">
        <listOfReactants>
          <speciesReference species="M_PEPc" stoichiometry="1" constant="true"/>
          <speciesReference species="M_ADPc" stoichiometry="1" constant="true"/>
        </listOfReactants>
        <listOfProducts>
          <speciesReference species="M_PYRc" stoichiometry="1" constant="true"/>
          <speciesReference species="M_ATPc" stoichiometry="1" constant="true"/>
        </listOfProducts>
      </reaction>
      <reaction id="R_PL1" name="PL1" reversible="false" fbc:lowerFluxBound="zb" fbc:upperFluxBound="ub">
        <listOfReactants>
          <speciesReference species="M_ACoAc" stoichiometry="8" constant="true"/>
          <speciesReference species="M_ATPc" stoichiometry="7" constant="true"/>
          <speciesReference species="M_NADPHc" stoichiometry="14" constant="true"/>
          <speciesReference species="M_HCO3" stoichiometry="7" constant="true"/>
        </listOfReactants>
        <listOfProducts>
          <speciesReference species="M_Palmitate_c" stoichiometry="1" constant="true"/>
          <speciesReference species="M_ADPc" stoichiometry="7" constant="true"/>
          <speciesReference species="M_Pic" stoichiometry="7" constant="true"/>
          <speciesReference species="M_NADPc" stoichiometry="14" constant="true"/>
          <speciesReference species="M_CoAc" stoichiometry="8" constant="true"/>
          <speciesReference species="M_CO2" stoichiometry="7" constant="true"/>
        </listOfProducts>
      </reaction>
      <reaction id="R_PL2" name="PL2" reversible="false" fbc:lowerFluxBound="zb" fbc:upperFluxBound="ub">
        <listOfReactants>
          <speciesReference species="M_PalCoAm" stoichiometry="1" constant="true"/>
          <speciesReference species="M_NADm" stoichiometry="7" constant="true"/>
          <speciesReference species="M_CoAm" stoichiometry="7" constant="true"/>
          <speciesReference species="M_Q" stoichiometry="7" constant="true"/>
        </listOfReactants>
        <listOfProducts>
          <speciesReference species="M_NADHm" stoichiometry="7" constant="true"/>
          <speciesReference species="M_ACoAm" stoichiometry="8" constant="true"/>
          <speciesReference species="M_QH2" stoichiometry="7" constant="true"/>
        </listOfProducts>
      </reaction>
      <reaction id="R_PL3" name="PL3" reversible="false" fbc:lowerFluxBound="zb" fbc:upperFluxBound="ub">
        <listOfReactants>
          <speciesReference species="M_Palmitate_c" stoichiometry="1" constant="true"/>
          <speciesReference species="M_CoAc" stoichiometry="1" constant="true"/>
        </listOfReactants>
        <listOfProducts>
          <speciesReference species="M_PalCoAc" stoichiometry="1" constant="true"/>
        </listOfProducts>
      </reaction>
      <reaction id="R_PP1" name="PP1" reversible="false" fbc:lowerFluxBound="zb" fbc:upperFluxBound="ub">
        <listOfReactants>
          <speciesReference species="M_G6P" stoichiometry="1" constant="true"/>
          <speciesReference species="M_NADPc" stoichiometry="2" constant="true"/>
        </listOfReactants>
        <listOfProducts>
          <speciesReference species="M_R5P" stoichiometry="1" constant="true"/>
          <speciesReference species="M_NADPHc" stoichiometry="2" constant="true"/>
          <speciesReference species="M_CO2" stoichiometry="1" constant="true"/>
        </listOfProducts>
      </reaction>
      <reaction id="R_PP2" name="PP2" reversible="true" fbc:lowerFluxBound="lb" fbc:upperFluxBound="ub">
        <listOfReactants>
          <speciesReference species="M_R5P" stoichiometry="3" constant="true"/>
        </listOfReactants>
        <listOfProducts>
          <speciesReference species="M_G6P" stoichiometry="2" constant="true"/>
          <speciesReference species="M_G3P" stoichiometry="1" constant="true"/>
        </listOfProducts>
      </reaction>
      <reaction id="R_PROS" name="PROS" reversible="false" fbc:lowerFluxBound="zb" fbc:upperFluxBound="ub">
        <listOfReactants>
          <speciesReference species="M_GLUTc" stoichiometry="1" constant="true"/>
          <speciesReference species="M_ATPc" stoichiometry="1" constant="true"/>
          <speciesReference species="M_NADPHc" stoichiometry="2" constant="true"/>
        </listOfReactants>
        <listOfProducts>
          <speciesReference species="M_PROc" stoichiometry="1" constant="true"/>
          <speciesReference species="M_ADPc" stoichiometry="1" constant="true"/>
          <speciesReference species="M_Pic" stoichiometry="1" constant="true"/>
          <speciesReference species="M_NADPc" stoichiometry="2" constant="true"/>
          <speciesReference species="M_H2O" stoichiometry="1" constant="true"/>
        </listOfProducts>
      </reaction>
      <reaction id="R_PYC" name="PYC" reversible="false" fbc:lowerFluxBound="zb" fbc:upperFluxBound="ub">
        <listOfReactants>
          <speciesReference species="M_PYRm" stoichiometry="1" constant="true"/>
          <speciesReference species="M_HCO3" stoichiometry="1" constant="true"/>
          <speciesReference species="M_ATPm" stoichiometry="1" constant="true"/>
        </listOfReactants>
        <listOfProducts>
          <speciesReference species="M_OAAm" stoichiometry="1" constant="true"/>
          <speciesReference species="M_Pim" stoichiometry="1" constant="true"/>
          <speciesReference species="M_ADPm" stoichiometry="1" constant="true"/>
        </listOfProducts>
      </reaction>
      <reaction id="R_RC1" name="RC1" reversible="true" fbc:lowerFluxBound="lb" fbc:upperFluxBound="ub">
        <listOfReactants>
          <speciesReference species="M_NADHm" stoichiometry="1" constant="true"/>
          <speciesReference species="M_Q" stoichiometry="1" constant="true"/>
        </listOfReactants>
        <listOfProducts>
          <speciesReference species="M_NADm" stoichiometry="1" constant="true"/>
          <speciesReference species="M_QH2" stoichiometry="1" constant="true"/>
          <speciesReference species="M_DPH" stoichiometry="4" constant="true"/>
          <speciesReference species="M_DPSI" stoichiometry="4" constant="true"/>
        </listOfProducts>
      </reaction>
      <reaction id="R_RC2" name="RC2" reversible="true" fbc:lowerFluxBound="lb" fbc:upperFluxBound="ub">
        <listOfReactants>
          <speciesReference species="M_SUCCm" stoichiometry="1" constant="true"/>
          <speciesReference species="M_Q" stoichiometry="1" constant="true"/>
        </listOfReactants>
        <listOfProducts>
          <speciesReference species="M_MALm" stoichiometry="1" constant="true"/>
          <speciesReference species="M_QH2" stoichiometry="1" constant="true"/>
        </listOfProducts>
      </reaction>
      <reaction id="R_RC34" name="RC34" reversible="false" fbc:lowerFluxBound="zb" fbc:upperFluxBound="ub">
        <listOfReactants>
          <speciesReference species="M_QH2" stoichiometry="1" constant="true"/>
          <speciesReference species="M_O2" stoichiometry="0.5" constant="true"/>
        </listOfReactants>
        <listOfProducts>
          <speciesReference species="M_Q" stoichiometry="1" constant="true"/>
          <speciesReference species="M_DPH" stoichiometry="6" constant="true"/>
          <speciesReference species="M_DPSI" stoichiometry="6" constant="true"/>
        </listOfProducts>
      </reaction>
      <reaction id="R_SEROUT" name="SEROUT" reversible="true" fbc:lowerFluxBound="lb" fbc:upperFluxBound="ub">
        <listOfReactants>
          <speciesReference species="M_SER" stoichiometry="1" constant="true"/>
        </listOfReactants>
        <listOfProducts>
          <speciesReference species="M_SERc" stoichiometry="1" constant="true"/>
        </listOfProducts>
      </reaction>
      <reaction id="R_SERSYNT" name="SERSYNT" reversible="false" fbc:lowerFluxBound="zb" fbc:upperFluxBound="ub">
        <listOfReactants>
          <speciesReference species="M_3PG" stoichiometry="1" constant="true"/>
          <speciesReference species="M_GLUTc" stoichiometry="1" constant="true"/>
          <speciesReference species="M_NADc" stoichiometry="1" constant="true"/>
        </listOfReactants>
        <listOfProducts>
          <speciesReference species="M_SERc" stoichiometry="1" constant="true"/>
          <speciesReference species="M_AKGc" stoichiometry="1" constant="true"/>
          <speciesReference species="M_NADHc" stoichiometry="1" constant="true"/>
          <speciesReference species="M_Pic" stoichiometry="1" constant="true"/>
        </listOfProducts>
      </reaction>
      <reaction id="R_SHMT1" name="SHMT1" reversible="true" fbc:lowerFluxBound="lb" fbc:upperFluxBound="ub">
        <listOfReactants>
          <speciesReference species="M_SERc" stoichiometry="1" constant="true"/>
          <speciesReference species="M_THFc" stoichiometry="1" constant="true"/>
        </listOfReactants>
        <listOfProducts>
          <speciesReference species="M_GLYc" stoichiometry="1" constant="true"/>
          <speciesReference species="M_MTHFc" stoichiometry="1" constant="true"/>
        </listOfProducts>
      </reaction>
      <reaction id="R_SHMT2" name="SHMT2" reversible="true" fbc:lowerFluxBound="lb" fbc:upperFluxBound="ub">
        <listOfReactants>
          <speciesReference species="M_SERm" stoichiometry="1" constant="true"/>
          <speciesReference species="M_THFm" stoichiometry="1" constant="true"/>
        </listOfReactants>
        <listOfProducts>
          <speciesReference species="M_GLYm" stoichiometry="1" constant="true"/>
          <speciesReference species="M_MTHFm" stoichiometry="1" constant="true"/>
        </listOfProducts>
      </reaction>
      <reaction id="R_SLP" name="SLP" reversible="false" fbc:lowerFluxBound="zb" fbc:upperFluxBound="ub">
        <listOfReactants>
          <speciesReference species="M_AKGm" stoichiometry="1" constant="true"/>
          <speciesReference species="M_NADm" stoichiometry="1" constant="true"/>
          <speciesReference species="M_Pim" stoichiometry="1" constant="true"/>
          <speciesReference species="M_ADPm" stoichiometry="1" constant="true"/>
        </listOfReactants>
        <listOfProducts>
          <speciesReference species="M_SUCCm" stoichiometry="1" constant="true"/>
          <speciesReference species="M_NADHm" stoichiometry="1" constant="true"/>
          <speciesReference species="M_CO2" stoichiometry="1" constant="true"/>
          <speciesReference species="M_ATPm" stoichiometry="1" constant="true"/>
        </listOfProducts>
      </reaction>
      <reaction id="R_STRO" name="STRO" reversible="false" fbc:lowerFluxBound="zb" fbc:upperFluxBound="ub">
        <listOfReactants>
          <speciesReference species="M_GFactor" stoichiometry="1" constant="true"/>
          <speciesReference species="M_Inflam" stoichiometry="1" constant="true"/>
        </listOfReactants>
        <listOfProducts>
          <speciesReference species="M_Stroma" stoichiometry="1" constant="true"/>
        </listOfProducts>
      </reaction>
      <reaction id="R_T1" name="T1" reversible="true" fbc:lowerFluxBound="lb" fbc:upperFluxBound="ub">
        <listOfReactants>
          <speciesReference species="M_CITm" stoichiometry="1" constant="true"/>
          <speciesReference species="M_MALc" stoichiometry="1" constant="true"/>
        </listOfReactants>
        <listOfProducts>
          <speciesReference species="M_CITc" stoichiometry="1" constant="true"/>
          <speciesReference species="M_MALm" stoichiometry="1" constant="true"/>
          <speciesReference species="M_DPH" stoichiometry="1" constant="true"/>
        </listOfProducts>
      </reaction>
      <reaction id="R_T11" name="T11" reversible="false" fbc:lowerFluxBound="zb" fbc:upperFluxBound="ub">
        <listOfReactants>
          <speciesReference species="M_PalCoAc" stoichiometry="1" constant="true"/>
        </listOfReactants>
        <listOfProducts>
          <speciesReference species="M_PalCoAm" stoichiometry="1" constant="true"/>
        </listOfProducts>
      </reaction>
      <reaction id="R_T12" name="T12" reversible="true" fbc:lowerFluxBound="lb" fbc:upperFluxBound="ub">
        <listOfReactants>
          <speciesReference species="M_Pi" stoichiometry="1" constant="true"/>
        </listOfReactants>
        <listOfProducts>
          <speciesReference species="M_Pic" stoichiometry="1" constant="true"/>
        </listOfProducts>
      </reaction>
      <reaction id="R_T13" name="T13" reversible="true" fbc:lowerFluxBound="lb" fbc:upperFluxBound="ub">
        <listOfReactants>
          <speciesReference species="M_XTPc" stoichiometry="1" constant="true"/>
        </listOfReactants>
        <listOfProducts>
          <speciesReference species="M_XTP" stoichiometry="1" constant="true"/>
        </listOfProducts>
      </reaction>
      <reaction id="R_T14" name="T14" reversible="true" fbc:lowerFluxBound="lb" fbc:upperFluxBound="ub">
        <listOfReactants>
          <speciesReference species="M_ASPc" stoichiometry="1" constant="true"/>
        </listOfReactants>
        <listOfProducts>
          <speciesReference species="M_ASP" stoichiometry="1" constant="true"/>
        </listOfProducts>
      </reaction>
      <reaction id="R_T15" name="T15" reversible="true" fbc:lowerFluxBound="lb" fbc:upperFluxBound="ub">
        <listOfReactants>
          <speciesReference species="M_GLUTc" stoichiometry="1" constant="true"/>
        </listOfReactants>
        <listOfProducts>
          <speciesReference species="M_GLUT" stoichiometry="1" constant="true"/>
        </listOfProducts>
      </reaction>
      <reaction id="R_T16" name="T16" reversible="true" fbc:lowerFluxBound="lb" fbc:upperFluxBound="ub">
        <listOfReactants>
          <speciesReference species="M_PYRc" stoichiometry="1" constant="true"/>
        </listOfReactants>
        <listOfProducts>
          <speciesReference species="M_PYR" stoichiometry="1" constant="true"/>
        </listOfProducts>
      </reaction>
      <reaction id="R_T17" name="T17" reversible="false" fbc:lowerFluxBound="zb" fbc:upperFluxBound="ub">
        <listOfReactants>
          <speciesReference species="M_Palmitate_c" stoichiometry="1" constant="true"/>
        </listOfReactants>
        <listOfProducts>
          <speciesReference species="M_Palmitate" stoichiometry="1" constant="true"/>
        </listOfProducts>
      </reaction>
      <reaction id="R_T18" name="T18" reversible="true" fbc:lowerFluxBound="lb" fbc:upperFluxBound="ub">
        <listOfReactants>
          <speciesReference species="M_ARGc" stoichiometry="1" constant="true"/>
        </listOfReactants>
        <listOfProducts>
          <speciesReference species="M_ARG" stoichiometry="1" constant="true"/>
        </listOfProducts>
      </reaction>
      <reaction id="R_T2" name="T2" reversible="true" fbc:lowerFluxBound="lb" fbc:upperFluxBound="ub">
        <listOfReactants>
          <speciesReference species="M_AKGc" stoichiometry="1" constant="true"/>
          <speciesReference species="M_MALm" stoichiometry="1" constant="true"/>
        </listOfReactants>
        <listOfProducts>
          <speciesReference species="M_AKGm" stoichiometry="1" constant="true"/>
          <speciesReference species="M_MALc" stoichiometry="1" constant="true"/>
        </listOfProducts>
      </reaction>
      <reaction id="R_T20" name="T20" reversible="true" fbc:lowerFluxBound="lb" fbc:upperFluxBound="ub">
        <listOfReactants>
          <speciesReference species="M_NH3_out" stoichiometry="1" constant="true"/>
        </listOfReactants>
        <listOfProducts>
          <speciesReference species="M_NH3" stoichiometry="1" constant="true"/>
        </listOfProducts>
      </reaction>
      <reaction id="R_T21" name="T21" reversible="true" fbc:lowerFluxBound="lb" fbc:upperFluxBound="ub">
        <listOfReactants>
          <speciesReference species="M_GLYc" stoichiometry="1" constant="true"/>
        </listOfReactants>
        <listOfProducts>
          <speciesReference species="M_GLY" stoichiometry="1" constant="true"/>
        </listOfProducts>
      </reaction>
      <reaction id="R_T22" name="T22" reversible="true" fbc:lowerFluxBound="lb" fbc:upperFluxBound="ub">
        <listOfReactants>
          <speciesReference species="M_GLYc" stoichiometry="1" constant="true"/>
        </listOfReactants>
        <listOfProducts>
          <speciesReference species="M_GLYm" stoichiometry="1" constant="true"/>
        </listOfProducts>
      </reaction>
      <reaction id="R_T23" name="T23" reversible="true" fbc:lowerFluxBound="lb" fbc:upperFluxBound="ub">
        <listOfReactants>
          <speciesReference species="M_SERc" stoichiometry="1" constant="true"/>
        </listOfReactants>
        <listOfProducts>
          <speciesReference species="M_SERm" stoichiometry="1" constant="true"/>
        </listOfProducts>
      </reaction>
      <reaction id="R_T25" name="T25" reversible="true" fbc:lowerFluxBound="lb" fbc:upperFluxBound="ub">
        <listOfReactants>
          <speciesReference species="M_FORc" stoichiometry="1" constant="true"/>
        </listOfReactants>
        <listOfProducts>
          <speciesReference species="M_FORm" stoichiometry="1" constant="true"/>
        </listOfProducts>
      </reaction>
      <reaction id="R_T26" name="T26" reversible="true" fbc:lowerFluxBound="lb" fbc:upperFluxBound="ub">
        <listOfReactants>
          <speciesReference species="M_FOR" stoichiometry="1" constant="true"/>
        </listOfReactants>
        <listOfProducts>
          <speciesReference species="M_FORc" stoichiometry="1" constant="true"/>
        </listOfProducts>
      </reaction>
      <reaction id="R_T3" name="T3" reversible="true" fbc:lowerFluxBound="lb" fbc:upperFluxBound="ub">
        <listOfReactants>
          <speciesReference species="M_MALm" stoichiometry="1" constant="true"/>
          <speciesReference species="M_Pic" stoichiometry="1" constant="true"/>
        </listOfReactants>
        <listOfProducts>
          <speciesReference species="M_MALc" stoichiometry="1" constant="true"/>
          <speciesReference species="M_Pim" stoichiometry="1" constant="true"/>
        </listOfProducts>
      </reaction>
      <reaction id="R_T4" name="T4" reversible="false" fbc:lowerFluxBound="zb" fbc:upperFluxBound="ub">
        <listOfReactants>
          <speciesReference species="M_GLUTc" stoichiometry="1" constant="true"/>
          <speciesReference species="M_ASPm" stoichiometry="1" constant="true"/>
          <speciesReference species="M_DPH" stoichiometry="1" constant="true"/>
          <speciesReference species="M_DPSI" stoichiometry="1" constant="true"/>
        </listOfReactants>
        <listOfProducts>
          <speciesReference species="M_GLUTm" stoichiometry="1" constant="true"/>
          <speciesReference species="M_ASPc" stoichiometry="1" constant="true"/>
        </listOfProducts>
      </reaction>
      <reaction id="R_T5" name="T5" reversible="true" fbc:lowerFluxBound="lb" fbc:upperFluxBound="ub">
        <listOfReactants>
          <speciesReference species="M_Pic" stoichiometry="1" constant="true"/>
          <speciesReference species="M_DPH" stoichiometry="1" constant="true"/>
        </listOfReactants>
        <listOfProducts>
          <speciesReference species="M_Pim" stoichiometry="1" constant="true"/>
        </listOfProducts>
      </reaction>
      <reaction id="R_T6" name="T6" reversible="false" fbc:lowerFluxBound="zb" fbc:upperFluxBound="ub">
        <listOfReactants>
          <speciesReference species="M_PYRc" stoichiometry="1" constant="true"/>
          <speciesReference species="M_DPH" stoichiometry="1" constant="true"/>
        </listOfReactants>
        <listOfProducts>
          <speciesReference species="M_PYRm" stoichiometry="1" constant="true"/>
        </listOfProducts>
      </reaction>
      <reaction id="R_T7" name="T7" reversible="true" fbc:lowerFluxBound="lb" fbc:upperFluxBound="ub">
        <listOfReactants>
          <speciesReference species="M_PEPm" stoichiometry="1" constant="true"/>
          <speciesReference species="M_CITc" stoichiometry="1" constant="true"/>
          <speciesReference species="M_DPH" stoichiometry="1" constant="true"/>
          <speciesReference species="M_DPSI" stoichiometry="1" constant="true"/>
        </listOfReactants>
        <listOfProducts>
          <speciesReference species="M_PEPc" stoichiometry="1" constant="true"/>
          <speciesReference species="M_CITm" stoichiometry="1" constant="true"/>
        </listOfProducts>
      </reaction>
      <reaction id="R_T8" name="T8" reversible="true" fbc:lowerFluxBound="lb" fbc:upperFluxBound="ub">
        <listOfReactants>
          <speciesReference species="M_GLNc" stoichiometry="1" constant="true"/>
        </listOfReactants>
        <listOfProducts>
          <speciesReference species="M_GLNm" stoichiometry="1" constant="true"/>
        </listOfProducts>
      </reaction>
      <reaction id="R_T9" name="T9" reversible="true" fbc:lowerFluxBound="lb" fbc:upperFluxBound="ub">
        <listOfReactants>
          <speciesReference species="M_GLUTc" stoichiometry="1" constant="true"/>
          <speciesReference species="M_DPH" stoichiometry="1" constant="true"/>
        </listOfReactants>
        <listOfProducts>
          <speciesReference species="M_GLUTm" stoichiometry="1" constant="true"/>
        </listOfProducts>
      </reaction>
      <reaction id="R_TALA" name="TALA" reversible="true" fbc:lowerFluxBound="lb" fbc:upperFluxBound="ub">
        <listOfReactants>
          <speciesReference species="M_ALAc" stoichiometry="1" constant="true"/>
        </listOfReactants>
        <listOfProducts>
          <speciesReference species="M_ALA" stoichiometry="1" constant="true"/>
        </listOfProducts>
      </reaction>
      <reaction id="R_TCITR" name="TCITR" reversible="true" fbc:lowerFluxBound="lb" fbc:upperFluxBound="ub">
        <listOfReactants>
          <speciesReference species="M_CITRm" stoichiometry="1" constant="true"/>
        </listOfReactants>
        <listOfProducts>
          <speciesReference species="M_CITRc" stoichiometry="1" constant="true"/>
          <speciesReference species="M_DPH" stoichiometry="1" constant="true"/>
        </listOfProducts>
      </reaction>
      <reaction id="R_TCYS" name="TCYS" reversible="false" fbc:lowerFluxBound="zb" fbc:upperFluxBound="ub">
        <listOfReactants>
          <speciesReference species="M_CYS" stoichiometry="1" constant="true"/>
        </listOfReactants>
        <listOfProducts>
          <speciesReference species="M_CYSc" stoichiometry="1" constant="true"/>
        </listOfProducts>
      </reaction>
      <reaction id="R_THIS" name="THIS" reversible="false" fbc:lowerFluxBound="zb" fbc:upperFluxBound="ub">
        <listOfReactants>
          <speciesReference species="M_HIS" stoichiometry="1" constant="true"/>
        </listOfReactants>
        <listOfProducts>
          <speciesReference species="M_HISc" stoichiometry="1" constant="true"/>
        </listOfProducts>
      </reaction>
      <reaction id="R_TIVDG" name="TIVDG" reversible="false" fbc:lowerFluxBound="zb" fbc:upperFluxBound="ub">
        <listOfReactants>
          <speciesReference species="M_TIVc" stoichiometry="1" constant="true"/>
          <speciesReference species="M_AKGc" stoichiometry="0.7" constant="true"/>
          <speciesReference species="M_NADc" stoichiometry="1.33" constant="true"/>
          <speciesReference species="M_Q" stoichiometry="0.7" constant="true"/>
        </listOfReactants>
        <listOfProducts>
          <speciesReference species="M_GLUTc" stoichiometry="0.7" constant="true"/>
          <speciesReference species="M_NADHc" stoichiometry="1.33" constant="true"/>
          <speciesReference species="M_QH2" stoichiometry="0.7" constant="true"/>
          <speciesReference species="M_SUCCm" stoichiometry="1" constant="true"/>
          <speciesReference species="M_ACoAm" stoichiometry="0.7" constant="true"/>
        </listOfProducts>
      </reaction>
      <reaction id="R_TIVUP" name="TIVUP" reversible="false" fbc:lowerFluxBound="zb" fbc:upperFluxBound="ub">
        <listOfReactants>
          <speciesReference species="M_TIV" stoichiometry="1" constant="true"/>
        </listOfReactants>
        <listOfProducts>
          <speciesReference species="M_TIVc" stoichiometry="1" constant="true"/>
        </listOfProducts>
      </reaction>
      <reaction id="R_TMET" name="TMET" reversible="true" fbc:lowerFluxBound="lb" fbc:upperFluxBound="ub">
        <listOfReactants>
          <speciesReference species="M_METc" stoichiometry="1" constant="true"/>
        </listOfReactants>
        <listOfProducts>
          <speciesReference species="M_METm" stoichiometry="1" constant="true"/>
        </listOfProducts>
      </reaction>
      <reaction id="R_TMTHF" name="TMTHF" reversible="true" fbc:lowerFluxBound="lb" fbc:upperFluxBound="ub">
        <listOfReactants>
          <speciesReference species="M_MTHFc" stoichiometry="1" constant="true"/>
        </listOfReactants>
        <listOfProducts>
          <speciesReference species="M_MTHFm" stoichiometry="1" constant="true"/>
        </listOfProducts>
      </reaction>
      <reaction id="R_TNFA" name="TNFA" reversible="false" fbc:lowerFluxBound="zb" fbc:upperFluxBound="ub">
        <listOfReactants>
          <speciesReference species="M_METc" stoichiometry="0.009" constant="true"/>
          <speciesReference species="M_SERc" stoichiometry="0.086" constant="true"/>
          <speciesReference species="M_TIVc" stoichiometry="0.163" constant="true"/>
          <speciesReference species="M_GLUTc" stoichiometry="0.069" constant="true"/>
          <speciesReference species="M_ARGc" stoichiometry="0.06" constant="true"/>
          <speciesReference species="M_ASPc" stoichiometry="0.03" constant="true"/>
          <speciesReference species="M_YFLKWc" stoichiometry="0.245" constant="true"/>
          <speciesReference species="M_ALAc" stoichiometry="0.082" constant="true"/>
          <speciesReference species="M_PROc" stoichiometry="0.064" constant="true"/>
          <speciesReference species="M_GLYc" stoichiometry="0.073" constant="true"/>
          <speciesReference species="M_GLNc" stoichiometry="0.056" constant="true"/>
          <speciesReference species="M_CYSc" stoichiometry="0.017" constant="true"/>
          <speciesReference species="M_HISc" stoichiometry="0.017" constant="true"/>
          <speciesReference species="M_ASNc" stoichiometry="0.03" constant="true"/>
        </listOfReactants>
        <listOfProducts>
          <speciesReference species="M_TNFA" stoichiometry="0.00429" constant="true"/>
        </listOfProducts>
      </reaction>
      <reaction id="R_TPRO" name="TPRO" reversible="true" fbc:lowerFluxBound="lb" fbc:upperFluxBound="ub">
        <listOfReactants>
          <speciesReference species="M_PRO" stoichiometry="1" constant="true"/>
        </listOfReactants>
        <listOfProducts>
          <speciesReference species="M_PROc" stoichiometry="1" constant="true"/>
        </listOfProducts>
      </reaction>
      <reaction id="R_TSUCC" name="TSUCC" reversible="true" fbc:lowerFluxBound="lb" fbc:upperFluxBound="ub">
        <listOfReactants>
          <speciesReference species="M_SUCCc" stoichiometry="1" constant="true"/>
        </listOfReactants>
        <listOfProducts>
          <speciesReference species="M_SUCCm" stoichiometry="1" constant="true"/>
        </listOfProducts>
      </reaction>
      <reaction id="R_VEGFA" name="VEGFA" reversible="false" fbc:lowerFluxBound="zb" fbc:upperFluxBound="ub">
        <listOfReactants>
          <speciesReference species="M_METc" stoichiometry="0.034" constant="true"/>
          <speciesReference species="M_ASNc" stoichiometry="0.03" constant="true"/>
          <speciesReference species="M_YFLKWc" stoichiometry="0.237" constant="true"/>
          <speciesReference species="M_SERc" stoichiometry="0.065" constant="true"/>
          <speciesReference species="M_TIVc" stoichiometry="0.108" constant="true"/>
          <speciesReference species="M_HISc" stoichiometry="0.047" constant="true"/>
          <speciesReference species="M_ALAc" stoichiometry="0.034" constant="true"/>
          <speciesReference species="M_GLNc" stoichiometry="0.056" constant="true"/>
          <speciesReference species="M_PROc" stoichiometry="0.065" constant="true"/>
          <speciesReference species="M_GLUTc" stoichiometry="0.069" constant="true"/>
          <speciesReference species="M_GLYc" stoichiometry="0.06" constant="true"/>
          <speciesReference species="M_ASPc" stoichiometry="0.034" constant="true"/>
          <speciesReference species="M_ARGc" stoichiometry="0.082" constant="true"/>
          <speciesReference species="M_CYSc" stoichiometry="0.078" constant="true"/>
        </listOfReactants>
        <listOfProducts>
          <speciesReference species="M_VEGFA" stoichiometry="0.00431" constant="true"/>
        </listOfProducts>
      </reaction>
      <reaction id="R_XYAAS" name="XYAAS" reversible="false" fbc:lowerFluxBound="zb" fbc:upperFluxBound="ub">
        <listOfReactants>
          <speciesReference species="M_ARGc" stoichiometry="0.1" constant="true"/>
          <speciesReference species="M_SERc" stoichiometry="0.1" constant="true"/>
          <speciesReference species="M_TIVc" stoichiometry="0.1" constant="true"/>
          <speciesReference species="M_YFLKWc" stoichiometry="0.1" constant="true"/>
          <speciesReference species="M_GLNc" stoichiometry="0.1" constant="true"/>
          <speciesReference species="M_ASPc" stoichiometry="0.1" constant="true"/>
          <speciesReference species="M_GLUTc" stoichiometry="0.1" constant="true"/>
          <speciesReference species="M_ALAc" stoichiometry="0.1" constant="true"/>
        </listOfReactants>
        <listOfProducts>
          <speciesReference species="M_XYAAc" stoichiometry="1.4" constant="true"/>
        </listOfProducts>
      </reaction>
      <reaction id="R_YFLKWDG" name="YFLKWDG" reversible="false" fbc:lowerFluxBound="zb" fbc:upperFluxBound="ub">
        <listOfReactants>
          <speciesReference species="M_YFLKWc" stoichiometry="1" constant="true"/>
          <speciesReference species="M_AKGc" stoichiometry="1" constant="true"/>
          <speciesReference species="M_NADc" stoichiometry="0.6" constant="true"/>
          <speciesReference species="M_NADPHc" stoichiometry="0.6" constant="true"/>
          <speciesReference species="M_Q" stoichiometry="0.4" constant="true"/>
        </listOfReactants>
        <listOfProducts>
          <speciesReference species="M_GLUTc" stoichiometry="1" constant="true"/>
          <speciesReference species="M_PYRc" stoichiometry="0.2" constant="true"/>
          <speciesReference species="M_NADHc" stoichiometry="0.6" constant="true"/>
          <speciesReference species="M_NADPc" stoichiometry="0.6" constant="true"/>
          <speciesReference species="M_MALc" stoichiometry="0.4" constant="true"/>
          <speciesReference species="M_ACoAm" stoichiometry="2.2" constant="true"/>
          <speciesReference species="M_QH2" stoichiometry="0.4" constant="true"/>
        </listOfProducts>
      </reaction>
      <reaction id="R_YFLKWUP" name="YFLKWUP" reversible="false" fbc:lowerFluxBound="zb" fbc:upperFluxBound="ub">
        <listOfReactants>
          <speciesReference species="M_YFLKW" stoichiometry="1" constant="true"/>
        </listOfReactants>
        <listOfProducts>
          <speciesReference species="M_YFLKWc" stoichiometry="1" constant="true"/>
        </listOfProducts>
      </reaction>
    </listOfReactions>
    <fbc:listOfObjectives fbc:activeObjective="obj">
      <fbc:objective fbc:id="obj" fbc:type="maximize">
        <fbc:listOfFluxObjectives>
          <fbc:fluxObjective fbc:reaction="R_ACS" fbc:coefficient="1"/>
        </fbc:listOfFluxObjectives>
      </fbc:objective>
    </fbc:listOfObjectives>
  </model>
</sbml>
