# Supplementary material for: Metabolic modelling links Warburg effect to collagen formation, angiogenesis and inflammation in the tumoral stroma
Source: PLoS One. 2024 Dec 3;19(12):e0313962. doi: 10.1371/journal.pone.0313962 (PMC11614220; doi:10.1371/journal.pone.0313962)
Supplement: S2 File — All EFMs computed respected constraints as indicated in Methods. EFMs correspond to rows and reactions to columns. (CSV) [file pone.0313962.s004.csv]

EFMs | Reactions	EX_ALA	TALA	EX_ARG	T18	EX_ASP	T14	EX_Biomass	BM	GTSH	MTFMT	TMET	EX_CO2	EX_CYS	TCYS	EX_CoAc	EX_CoAm	PL2	PL3	T11	EX_Collagen	CBS	COLLAG	HPRO	TSUCC	XYAAS	EX_FOR	T26	EX_GLN	GLNUP	EX_GLUC	GLUCUP	EX_GLUT	T15	EX_GLY	T21	EX_H2O	EX_HCO3	EX_HIS	THIS	EX_LAC	LACIO	LDH	EX_MET	METOUT	EX_NADHc	EX_NADc	EX_NADPHc	EX_NADPc	EX_NH3_out
0	0.0	0.0	-2.7498672715	-2.7498672715	-4.5282894639	-4.5282894639	0.0279445199	0.0279445199	0.000558890398	0.000279445199	0.000279445199	0.0	-1.1547360469	1.1547360469	-0.0	-0.0	0.0	0.0	0.0	0.2859699977	28.596999769999996	0.2859699977	2.4307449804499996	2.4307449804499996	10.213214203571429	0.159004318	-0.159004318	-7.3071004721	7.3071004721	-1.0	1.0	0.0	0.0	0.0	0.0	0.0	-0.0215172803	-1.0212129147	1.0212129147	1.9966466576	1.9966466576	1.9966466576	1.7590790668	1.7590790668	0.0	0.0	0.0	0.0	0.0
1	0.0	0.0	-1.4648186191	-1.4648186191	-4.9118557378	-4.9118557378	0.0250816996	0.0250816996	0.000501633992	0.000250816996	0.000250816996	3.105270016	-1.1154823514	1.1154823514	-0.0	-0.0	0.0	0.0	0.0	0.07425215	7.425215000000001	0.07425215	0.631143275	0.631143275	2.6518625	-0.0453192456	0.0453192456	-1.7611074701	1.7611074701	-1.0	1.0	0.0	0.0	-1.7229717259	-1.7229717259	-7.896894778	-0.2260971828	-3.6556828018	3.6556828018	1.3658469207	1.3658469207	1.3658469207	0.0	0.0	0.0	0.0	0.0	0.0	0.0
2	0.0	0.0	-1.4648186191	-1.4648186191	-4.9118557378	-4.9118557378	0.0250816996	0.0250816996	0.000501633992	0.000250816996	0.000250816996	3.105270016	-1.1154823514	1.1154823514	-0.0	-0.0	0.0	0.0	0.0	0.07425215	7.425215000000001	0.07425215	0.631143275	0.631143275	2.6518625	0.0	0.0	-1.7157882245	1.7157882245	-1.0	1.0	0.0	0.0	-1.7229717259	-1.7229717259	-8.0328525149	-0.2260971828	-3.7010020474	3.7010020474	1.3658469207	1.3658469207	1.3658469207	0.0	0.0	0.0	0.0	0.0	0.0	0.0
3	0.0	0.0	-2.4489483758	-2.4489483758	0.0	0.0	0.0607633276	0.0607633276	0.001215266552	0.000607633276	0.000607633276	0.0	-1.4660894101	1.4660894101	-0.0	-0.0	0.0	0.0	0.0	0.0710708327	7.10708327	0.0710708327	0.60410207795	0.60410207795	2.538244025	7.862488081	-7.862488081	-9.0453662622	9.0453662622	-1.0	1.0	0.0	0.0	13.3183336433	13.3183336433	0.9265672829	-3.5435997643	-0.9872610313	0.9872610313	0.3886063225	0.3886063225	0.3886063225	-0.6643573161	-0.6643573161	0.0	0.0	0.0	0.0	0.5821819451
4	3.0058555944	3.0058555944	-1.2202357538	-1.2202357538	-6.1103279442	-6.1103279442	0.025	0.025	0.0005	0.00025	0.00025	3.7303504979	-0.8698822439	0.8698822439	-0.0	-0.0	0.0	0.0	0.0	0.0796812941	7.9681294099999995	0.0796812941	0.67729099985	0.67729099985	2.8457605035714284	-5.0304324971	5.0304324971	-1.4520226473	1.4520226473	-2.5863412486	2.5863412486	0.0	0.0	-1.8839445585	-1.8839445585	0.7147868935	-0.01925	-0.5596997978	0.5596997978	1.0994364994	1.0994364994	1.0994364994	-0.7500368935	-0.7500368935	0.0	0.0	0.0	0.0	-5.8024693907
5	0.0	0.0	0.0	0.0	0.0	0.0	0.0106980251	0.0106980251	0.000213960502	0.000106980251	0.000106980251	0.0	-0.2796118856	0.2796118856	-0.0	-0.0	0.0	0.0	0.0	0.0773285344	7.7328534399999995	0.0773285344	0.6572925424	0.6572925424	2.7617333714285714	8.6920058319	-8.6920058319	-0.6119453107	0.6119453107	-0.5	0.5	0.0	0.0	5.6907398779	5.6907398779	-11.145181645	-1.2672572604	-4.5271172945	4.5271172945	0.498716237	0.498716237	0.498716237	0.0	0.0	0.0	0.0	0.0	0.0	0.0
6	0.0	0.0	0.0	0.0	0.0	0.0	0.01	0.01	0.0002	0.0001	0.0001	2.240842006	-0.2908605465	0.2908605465	-0.2855434421	-1.9988040946999999	0.2855434421	0.2855434421	0.2855434421	0.0767214964	7.672149640000001	0.0767214964	0.6521327194000001	0.6521327194000001	2.740053442857143	6.0045219126	-6.0045219126	-1.2026222867	1.2026222867	-4.6324561567	4.6324561567	0.0	0.0	0.0	0.0	-7.6720819761	-2.7159634322	-3.3810480106	3.3810480106	8.1476465043	8.1476465043	8.1476465043	-0.1317807446	-0.1317807446	0.0	0.0	0.0	0.0	0.0
7	0.0	0.0	0.0	0.0	0.0	0.0	0.01	0.01	0.0002	0.0001	0.0001	0.8290032839	-0.2908605465	0.2908605465	-0.0838521961	-0.5869653726999999	0.0838521961	0.0838521961	0.0838521961	0.0767214964	7.672149640000001	0.0767214964	0.6521327194000001	0.6521327194000001	2.740053442857143	6.0045219126	-6.0045219126	-1.2026222867	1.2026222867	-3.1197718116	3.1197718116	0.0	0.0	0.0	0.0	-7.6720819761	-1.30412471	-3.3810480106	3.3810480106	5.122277814	5.122277814	5.122277814	-0.1317807446	-0.1317807446	0.0	0.0	0.0	0.0	0.0
8	0.0	0.0	-1.0901479611	-1.0901479611	-0.985357821	-0.985357821	0.0272799632	0.0272799632	0.000545599264	0.000272799632	0.000272799632	4.087660411	-0.6477295667	0.6477295667	-0.0	-0.0	0.0	0.0	0.0	0.0336886498	3.3688649799999997	0.0336886498	0.28635352329999997	0.28635352329999997	1.2031660642857143	2.2801103802	-2.2801103802	-1.1792638148	1.1792638148	-1.0	1.0	0.0	0.0	-3.1756703526	-3.1756703526	-8.4348611995	-0.8013068877	-3.8685181204	3.8685181204	1.2863535233	1.2863535233	1.2863535233	-0.2935229206	-0.2935229206	0.0	0.0	0.0	0.0	3.6022396501
9	0.0	0.0	-1.7867268894	-1.7867268894	-3.0864053961	-3.0864053961	0.0251154443	0.0251154443	0.0005023088860000001	0.00025115444300000003	0.00025115444300000003	5.5473941279	-1.0467165752	1.0467165752	-0.0	-0.0	0.0	0.0	0.0	0.0615668784	6.15668784	0.0615668784	0.5233184664	0.5233184664	2.1988170857142855	1.8739508226	-1.8739508226	-1.724602884	1.724602884	-1.0	1.0	0.0	0.0	-5.3897912565	-5.3897912565	-9.5743485527	-0.2809981253	-4.9402653879	4.9402653879	1.0	1.0	1.0	0.0	0.0	0.0	0.0	0.0	0.0	4.1027538724
10	0.0	0.0	-1.7633069392	-1.7633069392	-3.0310342224	-3.0310342224	0.034774051	0.034774051	0.00069548102	0.00034774051	0.00034774051	5.297910071	-1.0620407862	1.0620407862	-0.0	-0.0	0.0	0.0	0.0	0.0485341484	4.85341484	0.0485341484	0.4125402614	0.4125402614	1.7333624428571428	1.6725394964	-1.6725394964	-1.6435278615	1.6435278615	-1.0	1.0	0.0	0.0	-4.9604115258	-4.9604115258	-9.1167471471	-0.2330461499	-4.7341262575	4.7341262575	1.0	1.0	1.0	0.0	0.0	0.0	0.0	0.0	0.0	3.7683862077
11	0.0825857812	0.0825857812	0.0	0.0	0.0	0.0	0.0139198623	0.0139198623	0.000278397246	0.000139198623	0.000139198623	0.0	-0.4036495229	0.4036495229	-0.0	-0.0	0.0	0.0	0.0	0.0881063008	8.81063008	0.0881063008	0.7489035568	0.7489035568	3.1466536	3.7041503245	-3.7041503245	-0.8617827679	0.8617827679	-1.0	1.0	0.8743369549	0.8743369549	0.0	0.0	-13.1073923617	-0.7596218508	-4.7393647908	4.7393647908	1.9962416372	1.9962416372	1.9962416372	0.0	0.0	0.0	0.0	0.0	0.0	0.0
12	0.0	0.0	-0.9933578778	-0.9933578778	-5.6906400484	-5.6906400484	0.025	0.025	0.0005	0.00025	0.00025	7.9387476061	-0.7753782654	0.7753782654	-0.0	-0.0	0.0	0.0	0.0	0.0339744335	3.3974433499999996	0.0339744335	0.28878268474999996	0.28878268474999996	1.2133726249999999	0.0	0.0	-1.0409941557	1.0409941557	-5.8073758694	5.8073758694	0.0	0.0	-2.2118552064	-2.2118552064	0.0	-0.3080326851	-3.2349375178	3.2349375178	10.3892759609	10.3892759609	10.3892759609	-0.3512839656	-0.3512839656	0.0	0.0	0.0	0.0	0.0
13	0.0	0.0	-0.9338729256	-0.9338729256	0.0	0.0	0.025	0.025	0.0005	0.00025	0.00025	6.5564498666	-0.7537928939	0.7537928939	-0.0	-0.0	0.0	0.0	0.0	0.0344360084	3.44360084	0.0344360084	0.29270607140000005	0.29270607140000005	1.229857442857143	-3.3074037178	3.3074037178	-3.4090598188	3.4090598188	-6.5888677985	6.5888677985	0.0	0.0	0.0	0.0	-3.6522041023	-2.5270571696	-2.4302798463	2.4302798463	9.6687096099	9.6687096099	9.6687096099	0.0	0.0	0.0	0.0	0.0	0.0	0.0
14	0.0	0.0	-2.4755897561	-2.4755897561	-8.3543324656	-8.3543324656	0.0398173014	0.0398173014	0.000796346028	0.000398173014	0.000398173014	3.4425909953	-1.5561551227	1.5561551227	-0.0	-0.0	0.0	0.0	0.0	0.0409104936	4.09104936	0.0409104936	0.3477391956	0.3477391956	1.4610890571428572	0.0	0.0	-4.3139360416	4.3139360416	-1.0	1.0	0.0	0.0	4.4953588995	4.4953588995	0.9838009374	-0.0306593221	-1.048243712	1.048243712	4.1914332135	4.1914332135	4.1914332135	0.0	0.0	0.0	0.0	0.0	0.0	0.0
15	0.0	0.0	-2.2977712323	-2.2977712323	-2.5095747353	-2.5095747353	0.01	0.01	0.0002	0.0001	0.0001	-0.1802848693	-1.4896239912	1.4896239912	-0.0	-0.0	0.0	0.0	0.0	0.0191655035	1.91655035	0.0191655035	0.16290677975	0.16290677975	0.6844822678571428	0.0	0.0	-3.7520630652	3.7520630652	-4.6339086418	4.6339086418	0.0	0.0	0.0	0.0	0.0	-0.0077	-1.317838433	1.317838433	6.252358214	6.252358214	6.252358214	-0.6744556571	-0.6744556571	0.0	0.0	0.0	0.0	-4.1517448962
16	0.0	0.0	-1.6591683498	-1.6591683498	-1.8096516685	-1.8096516685	0.01	0.01	0.0002	0.0001	0.0001	0.0	-1.076220026	1.076220026	-0.0	-0.0	0.0	0.0	0.0	0.0135734544	1.35734544	0.0135734544	0.1153743624	0.1153743624	0.4847662285714286	0.0	0.0	-2.7097502934	2.7097502934	-3.4190706573	3.4190706573	0.0	0.0	0.0	0.0	0.0	-0.1360248433	-0.9520596911	0.9520596911	4.6554497112	4.6554497112	4.6554497112	-0.4873095094	-0.4873095094	0.0	0.0	0.0	0.0	-2.9983241787
17	0.0	0.0	-1.6591683498	-1.6591683498	-1.9379765118	-1.9379765118	0.01	0.01	0.0002	0.0001	0.0001	0.0	-1.076220026	1.076220026	-0.0	-0.0	0.0	0.0	0.0	0.0135734544	1.35734544	0.0135734544	0.1153743624	0.1153743624	0.4847662285714286	0.0	0.0	-2.7097502934	2.7097502934	-3.3549082357	3.3549082357	0.0	0.0	0.0	0.0	0.0	-0.0077	-0.9520596911	0.9520596911	4.6554497112	4.6554497112	4.6554497112	-0.4873095094	-0.4873095094	0.0	0.0	0.0	0.0	-2.8699993354
18	0.0	0.0	-0.9718773189	-0.9718773189	-2.2257690704	-2.2257690704	0.01	0.01	0.0002	0.0001	0.0001	0.0	-0.7415974651	0.7415974651	-0.0	-0.0	0.0	0.0	0.0	0.0488670875	4.88670875	0.0488670875	0.41537024375000003	0.41537024375000003	1.745253125	0.0	0.0	-2.7198279932	2.7198279932	-3.7822630231	3.7822630231	0.0	0.0	0.0	0.0	0.0	-0.0077	-0.70854699	0.70854699	6.5425335797	6.5425335797	6.5425335797	-0.6393949648	-0.6393949648	0.0	0.0	0.0	0.0	-2.1263360006
19	0.0	0.0	-0.7128816851	-0.7128816851	-1.6468096293	-1.6468096293	0.01	0.01	0.0002	0.0001	0.0001	0.0	-0.5479956575	0.5479956575	-0.0	-0.0	0.0	0.0	0.0	0.0359352555	3.59352555	0.0359352555	0.30544967175	0.30544967175	1.283401982142857	0.0	0.0	-2.0356674465	2.0356674465	-2.8513302419	2.8513302419	0.0	0.0	0.0	0.0	0.0	-0.0124278162	-0.5027939941	0.5027939941	4.937311905	4.937311905	4.937311905	-0.4724813909	-0.4724813909	0.0	0.0	0.0	0.0	-1.5675977198
20	0.0	0.0	-0.3558420528	-0.3558420528	-0.8187961101	-0.8187961101	0.01	0.01	0.0002	0.0001	0.0001	0.0	-0.2725426622	0.2725426622	-0.0	-0.0	0.0	0.0	0.0	0.0175360892	1.75360892	0.0175360892	0.1490567582	0.1490567582	0.6262889	-0.0188593696	0.0188593696	-1.0108852081	1.0108852081	-1.4294296174	1.4294296174	0.0	0.0	0.0	0.0	0.0	-0.0077	-0.2499695882	0.2499695882	2.4770456531	2.4770456531	2.4770456531	-0.2349999104	-0.2349999104	0.0	0.0	0.0	0.0	-0.7758461678
21	0.0	0.0	-0.3558420528	-0.3558420528	-0.8187961101	-0.8187961101	0.01	0.01	0.0002	0.0001	0.0001	0.0	-0.2725426622	0.2725426622	-0.0	-0.0	0.0	0.0	0.0	0.0175360892	1.75360892	0.0175360892	0.1490567582	0.1490567582	0.6262889	0.0	0.0	-1.0108852081	1.0108852081	-1.4184283185	1.4184283185	0.0	0.0	0.0	0.0	0.0	-0.0077	-0.2499695882	0.2499695882	2.4581862835	2.4581862835	2.4581862835	-0.2349999104	-0.2349999104	0.0	0.0	0.0	0.0	-0.766416483
22	0.0	0.0	-0.3681254627	-0.3681254627	-0.8462566541	-0.8462566541	0.0111391156	0.0111391156	0.000222782312	0.000111391156	0.000111391156	0.0	-0.2820777696	0.2820777696	-0.0	-0.0	0.0	0.0	0.0	0.0180968263	1.80968263	0.0180968263	0.15382302355	0.15382302355	0.646315225	0.0	0.0	-1.032225886	1.032225886	-1.4387368158	1.4387368158	0.0	0.0	0.0	0.0	-0.0424584838	-0.008577119	-0.2728532994	0.2728532994	2.4910678358	2.4910678358	2.4910678358	-0.2432237328	-0.2432237328	0.0	0.0	0.0	0.0	-0.7820268533
23	0.0	0.0	-0.6700243093	-0.6700243093	-1.537554456	-1.537554456	0.01	0.01	0.0002	0.0001	0.0001	0.0	-0.5117638635	0.5117638635	-0.0	-0.0	0.0	0.0	0.0	0.0335151155	3.3515115499999997	0.0335151155	0.28487848174999997	0.28487848174999997	1.1969684107142857	0.0	0.0	-1.8967664599	1.8967664599	-2.634781526	2.634781526	0.0	0.0	0.0	0.0	0.0	-0.0077	-0.4695386586	0.4695386586	4.5573288769	4.5573288769	4.5573288769	-0.4412441917	-0.4412441917	0.0	0.0	0.0	0.0	-1.4489553316
24	0.0	0.0	-0.5769976356	-0.5769976356	-1.3143858303	-1.3143858303	0.01	0.01	0.0002	0.0001	0.0001	0.0	-0.4409325158	0.4409325158	-0.0	-0.0	0.0	0.0	0.0	0.0287838628	2.87838628	0.0287838628	0.2446628338	0.2446628338	1.0279951	0.0	0.0	-1.6158593449	1.6158593449	-2.262077879	2.262077879	0.0	0.0	0.0	0.0	0.0	-0.0077	-0.4231314065	0.4231314065	3.9060598175	3.9060598175	3.9060598175	-0.3801770275	-0.3801770275	0.0	0.0	0.0	0.0	-1.2700029885
25	0.0	0.0	-0.4052432624	-0.4052432624	-0.9304457056	-0.9304457056	0.01	0.01	0.0002	0.0001	0.0001	0.0	-0.3125444167	0.3125444167	-0.0	-0.0	0.0	0.0	0.0	0.0202080476	2.02080476	0.0202080476	0.1717684046	0.1717684046	0.7217159857142857	0.0	0.0	-1.1621545307	1.1621545307	-1.6447247059	1.6447247059	0.0	0.0	0.0	0.0	0.0	-0.0108352772	-0.2866851802	0.2866851802	2.8415482711	2.8415482711	2.8415482711	-0.2694873766	-0.2694873766	0.0	0.0	0.0	0.0	-0.899472637
26	0.0	0.0	-0.3768221589	-0.3768221589	-0.857992539	-0.857992539	0.01	0.01	0.0002	0.0001	0.0001	0.0	-0.288517104	0.288517104	-0.0	-0.0	0.0	0.0	0.0	0.0186031185	1.8603118500000002	0.0186031185	0.15812650725000002	0.15812650725000002	0.6643970892857144	0.0	0.0	-1.0700415806	1.0700415806	-1.5011192388	1.5011192388	0.0	0.0	0.0	0.0	0.0	-0.0077	-0.2646317223	0.2646317223	2.5895604446	2.5895604446	2.5895604446	-0.2487722569	-0.2487722569	0.0	0.0	0.0	0.0	-0.8207942874
27	0.0	0.0	-0.9719010515	-0.9719010515	-1.4236155948	-1.4236155948	0.0229745823	0.0229745823	0.00045949164600000004	0.00022974582300000002	0.00022974582300000002	0.0	-0.5293424153	0.5293424153	-0.0	-0.0	0.0	0.0	0.0	0.0502080699	5.02080699	0.0502080699	0.42676859415	0.42676859415	1.7931453535714286	0.0	0.0	-2.0967139528	2.0967139528	-3.0932546255	3.0932546255	0.0	0.0	0.0	0.0	0.0	-0.0176904284	-0.4679542208	0.4679542208	5.3990457529	5.3990457529	5.3990457529	-0.2398824533	-0.2398824533	0.0	0.0	0.0	0.0	-1.7252715873
28	0.0	0.0	-0.7992488154	-0.7992488154	-1.1465144753	-1.1465144753	0.01	0.01	0.0002	0.0001	0.0001	0.0	-0.4436122598	0.4436122598	-0.0	-0.0	0.0	0.0	0.0	0.0378593988	3.78593988	0.0378593988	0.3218048898	0.3218048898	1.3521213857142858	0.0	0.0	-1.6799590424	1.6799590424	-2.4141018792	2.4141018792	0.0	0.0	0.0	0.0	0.0	-0.0077	-0.3923300021	0.3923300021	4.2118330493	4.2118330493	4.2118330493	-0.20093077	-0.20093077	0.0	0.0	0.0	0.0	-1.3857046392
29	0.0	0.0	-1.3731442059	-1.3731442059	-1.9899289024	-1.9899289024	0.01	0.01	0.0002	0.0001	0.0001	0.0	-0.7465218986	0.7465218986	-0.0	-0.0	0.0	0.0	0.0	0.0716306056	7.163060559999999	0.0716306056	0.6088601476	0.6088601476	2.558235914285714	0.0	0.0	-2.9426941248	2.9426941248	-4.2999022969	4.2999022969	0.0	0.0	0.0	0.0	0.0	-0.0648572748	-0.6603436544	0.6603436544	7.4886943237	7.4886943237	7.4886943237	-0.3380566245	-0.3380566245	0.0	0.0	0.0	0.0	-2.4631780503
30	0.0	0.0	-0.9678171496	-0.9678171496	-1.4082684829	-1.4082684829	0.01	0.01	0.0002	0.0001	0.0001	0.0	-0.524701281	0.524701281	-0.0	-0.0	0.0	0.0	0.0	0.0510821351	5.108213510000001	0.0510821351	0.43419814835000003	0.43419814835000003	1.824361967857143	0.0	0.0	-2.083414803	2.083414803	-3.032703634	3.032703634	0.0	0.0	0.0	0.0	0.0	-0.0077	-0.4640773549	0.4640773549	5.2745106632	5.2745106632	5.2745106632	-0.2376394114	-0.2376394114	0.0	0.0	0.0	0.0	-1.7359997343
31	0.0	0.0	-1.0657803486	-1.0657803486	-1.5360648966	-1.5360648966	0.01	0.01	0.0002	0.0001	0.0001	0.0	-0.5861674884	0.5861674884	-0.0	-0.0	0.0	0.0	0.0	0.0527574161	5.27574161	0.0527574161	0.44843803685	0.44843803685	1.8841934321428573	0.0	0.0	-2.2575631293	2.2575631293	-3.3154677588	3.3154677588	0.0	0.0	0.0	0.0	0.0	-0.0077	-0.5195558218	0.5195558218	5.7441104251	5.7441104251	5.7441104251	-0.2654648918	-0.2654648918	0.0	0.0	0.0	0.0	-1.8956185804
32	0.0	0.0	-1.0258698059	-1.0258698059	-1.4794795625	-1.4794795625	0.01	0.01	0.0002	0.0001	0.0001	-0.0041250444	-0.563273147	0.563273147	-0.0	-0.0	0.0	0.0	0.0	0.0511752206	5.11752206	0.0511752206	0.4349893751	0.4349893751	1.82768645	0.0	0.0	-2.1783951019	2.1783951019	-3.2054780863	3.2054780863	0.0	0.0	0.0	0.0	0.0	-0.0077	-0.4982056406	0.4982056406	5.5521675032	5.5521675032	5.5521675032	-0.2551007247	-0.2551007247	0.0	0.0	0.0	0.0	-1.8333312958
33	0.0	0.0	-1.0258698059	-1.0258698059	-1.4794795625	-1.4794795625	0.01	0.01	0.0002	0.0001	0.0001	0.0	-0.563273147	0.563273147	-0.0	-0.0	0.0	0.0	0.0	0.0511752206	5.11752206	0.0511752206	0.4349893751	0.4349893751	1.82768645	0.0	0.0	-2.1783951019	2.1783951019	-3.2054780863	3.2054780863	0.0	0.0	-0.0082500889	-0.0082500889	0.0	-0.0077	-0.4982056406	0.4982056406	5.5521675032	5.5521675032	5.5521675032	-0.2551007247	-0.2551007247	0.0	0.0	0.0	0.0	-1.8292062513
34	0.0	0.0	-1.0258698059	-1.0258698059	-1.4794795625	-1.4794795625	0.01	0.01	0.0002	0.0001	0.0001	0.0	-0.563273147	0.563273147	-0.0	-0.0	0.0	0.0	0.0	0.0511752206	5.11752206	0.0511752206	0.4349893751	0.4349893751	1.82768645	0.0	0.0	-2.1783951019	2.1783951019	-3.20582184	3.20582184	0.0	0.0	0.0	0.0	0.0	-0.0077	-0.4982056406	0.4982056406	5.5521675032	5.5521675032	5.5521675032	-0.2509756802	-0.2509756802	0.0	0.0	0.0	0.0	-1.8312687735
35	0.0	0.0	-0.9814762638	-0.9814762638	-1.4166721522	-1.4166721522	0.01	0.01	0.0002	0.0001	0.0001	0.0	-0.5388643175	0.5388643175	-0.0	-0.0	0.0	0.0	0.0	0.0489723577	4.89723577	0.0489723577	0.41626504044999996	0.41626504044999996	1.749012775	0.0	0.0	-2.086424348	2.086424348	-3.075302905	3.075302905	0.0	0.0	0.0	0.0	0.0	-0.0077	-0.4774446494	0.4774446494	5.3272230986	5.3272230986	5.3272230986	-0.2440509555	-0.2440509555	0.0	0.0	0.0	0.0	-1.7536189076
36	0.0073325878	0.0073325878	-0.996463227	-0.996463227	-1.437507276	-1.437507276	0.01	0.01	0.0002	0.0001	0.0001	0.0	-0.5470521874	0.5470521874	-0.0	-0.0	0.0	0.0	0.0	0.0497379801	4.97379801	0.0497379801	0.42277283085	0.42277283085	1.7763564321428573	0.0	0.0	-2.1165820252	2.1165820252	-3.1130695688	3.1130695688	0.0	0.0	0.0	0.0	0.0	-0.0077	-0.4838533782	0.4838533782	5.3902952076	5.3902952076	5.3902952076	-0.247757568	-0.247757568	0.0	0.0	0.0	0.0	-1.7813850771
37	0.0039626452	0.0039626452	-0.8884541099	-0.8884541099	-1.283344848	-1.283344848	0.01	0.01	0.0002	0.0001	0.0001	0.0	-0.487473291	0.487473291	-0.0	-0.0	0.0	0.0	0.0	0.0444590565	4.445905649999999	0.0444590565	0.37790198025	0.37790198025	1.5878234464285714	0.0	0.0	-1.8895452169	1.8895452169	-2.7862829317	2.7862829317	0.0	0.0	0.0	0.0	0.0	-0.0077	-0.4311381272	0.4311381272	4.8260473584	4.8260473584	4.8260473584	-0.2207864649	-0.2207864649	0.0	0.0	0.0	0.0	-1.5905888197
38	0.0	0.0	-0.8931342984	-0.8931342984	-1.2894402612	-1.2894402612	0.01	0.01	0.0002	0.0001	0.0001	0.0	-0.4914100849	0.4914100849	-0.0	-0.0	0.0	0.0	0.0	0.0441199879	4.41199879	0.0441199879	0.37501989715	0.37501989715	1.5757138535714286	0.0	0.0	-1.8921016277	1.8921016277	-2.7838926636	2.7838926636	0.0	0.0	0.0	0.0	0.0	-0.0077	-0.4363064189	0.4363064189	4.8166501261	4.8166501261	4.8166501261	-0.2225686342	-0.2225686342	0.0	0.0	0.0	0.0	-1.5861969457
39	0.0093720612	0.0093720612	-0.8884541099	-0.8884541099	-1.283344848	-1.283344848	0.01	0.01	0.0002	0.0001	0.0001	0.0	-0.487473291	0.487473291	-0.0	-0.0	0.0	0.0	0.0	0.0444590565	4.445905649999999	0.0444590565	0.37790198025	0.37790198025	1.5878234464285714	0.0	0.0	-1.8895452169	1.8895452169	-2.7835782237	2.7835782237	0.0	0.0	0.0	0.0	0.0	-0.0077	-0.4311381272	0.4311381272	4.8152285265	4.8152285265	4.8152285265	-0.2207864649	-0.2207864649	0.0	0.0	0.0	0.0	-1.5905888197
40	0.0	0.0	-1.2287268487	-1.2287268487	-2.9190738462	-2.9190738462	0.01	0.01	0.0002	0.0001	0.0001	0.0	-0.3284788661	0.3284788661	-0.0	-0.0	0.0	0.0	0.0	0.2063542784	20.635427840000002	0.2063542784	1.7540113664	1.7540113664	7.369795657142857	0.0	0.0	-4.2137257454	4.2137257454	-2.9401364573	2.9401364573	0.1079715439	0.1079715439	0.0	0.0	0.207644089	-0.0077	-0.2212455816	0.2212455816	7.3952015218	7.3952015218	7.3952015218	-0.1488103916	-0.1488103916	0.0	0.0	0.0	0.0	0.0
41	0.0	0.0	0.0	0.0	-1.7180754576	-1.7180754576	0.01	0.01	0.0002	0.0001	0.0001	0.0	-0.3350899478	0.3350899478	-0.0	-0.0	0.0	0.0	0.0	0.0217139995	2.17139995	0.0217139995	0.18456899575000002	0.18456899575000002	0.7754999821428572	0.0	0.0	-1.7722781339	1.7722781339	-5.0339706115	5.0339706115	0.0	0.0	2.4893429189	2.4893429189	0.275339124	-0.4456888158	-0.2155988777	0.2155988777	9.1342270876	9.1342270876	9.1342270876	-0.2889249802	-0.2889249802	0.0	0.0	0.0	0.0	-3.0036037141
42	0.0	0.0	0.0	0.0	-1.4646556377	-1.4646556377	0.01	0.01	0.0002	0.0001	0.0001	0.0	-0.3350899478	0.3350899478	-0.0	-0.0	0.0	0.0	0.0	0.0217139995	2.17139995	0.0217139995	0.18456899575000002	0.18456899575000002	0.7754999821428572	0.0	0.0	-1.7722781339	1.7722781339	-5.0339706115	5.0339706115	0.0	0.0	1.9825032793	1.9825032793	0.275339124	-0.4456888158	-0.2155988777	0.2155988777	9.1342270876	9.1342270876	9.1342270876	-0.2889249802	-0.2889249802	0.0	0.0	0.0	0.0	-3.0036037141
43	0.0	0.0	-0.366056294	-0.366056294	-0.8604799186	-0.8604799186	0.01	0.01	0.0002	0.0001	0.0001	-0.0140764408	-0.2686907177	0.2686907177	-0.0	-0.0	0.0	0.0	0.0	0.0215552935	2.15552935	0.0215552935	0.18321999475	0.18321999475	0.7698319107142857	0.0	0.0	-1.1370997719	1.1370997719	-1.6840566101	1.6840566101	0.0	0.0	0.0	0.0	0.2207471424	-0.0077	-0.1728517018	0.1728517018	2.9894871716	2.9894871716	2.9894871716	-0.2316789609	-0.2316789609	0.0	0.0	0.0	0.0	-0.842845383
44	0.0	0.0	-0.366056294	-0.366056294	-0.8604799186	-0.8604799186	0.01	0.01	0.0002	0.0001	0.0001	0.0	-0.2686907177	0.2686907177	-0.0	-0.0	0.0	0.0	0.0	0.0215552935	2.15552935	0.0215552935	0.18321999475	0.18321999475	0.7698319107142857	0.0	0.0	-1.1370997719	1.1370997719	-1.6840566101	1.6840566101	0.0	0.0	-0.0281528817	-0.0281528817	0.2207471424	-0.0077	-0.1728517018	0.1728517018	2.9894871716	2.9894871716	2.9894871716	-0.2316789609	-0.2316789609	0.0	0.0	0.0	0.0	-0.8287689422
45	0.0	0.0	-0.366056294	-0.366056294	-0.8604799186	-0.8604799186	0.01	0.01	0.0002	0.0001	0.0001	0.0	-0.2686907177	0.2686907177	-0.0	-0.0	0.0	0.0	0.0	0.0215552935	2.15552935	0.0215552935	0.18321999475	0.18321999475	0.7698319107142857	0.0	0.0	-1.1370997719	1.1370997719	-1.6910948305	1.6910948305	0.0	0.0	0.0	0.0	0.2207471424	-0.0217764408	-0.1728517018	0.1728517018	3.0035636125	3.0035636125	3.0035636125	-0.2316789609	-0.2316789609	0.0	0.0	0.0	0.0	-0.842845383
46	0.0	0.0	-0.4656741493	-0.4656741493	-1.088980287	-1.088980287	0.01	0.01	0.0002	0.0001	0.0001	0.0	-0.3451742316	0.3451742316	-0.0	-0.0	0.0	0.0	0.0	0.0264310958	2.64310958	0.0264310958	0.2246643143	0.2246643143	0.9439677071428572	0.0	0.0	-1.4376490044	1.4376490044	-2.1232981222	2.1232981222	0.0	0.0	0.0	0.0	0.2836301995	-0.0296670864	-0.2220910411	0.2220910411	3.7543232511	3.7543232511	3.7543232511	-0.2976191337	-0.2976191337	0.0	0.0	0.0	0.0	-1.0749897924
47	0.0	0.0	-0.3782811613	-0.3782811613	-0.8838210032	-0.8838210032	0.01	0.01	0.0002	0.0001	0.0001	0.0	-0.2773625781	0.2773625781	-0.0	-0.0	0.0	0.0	0.0	0.0223685185	2.23685185	0.0223685185	0.19013240725	0.19013240725	0.7988756607142857	0.0	0.0	-1.1817649949	1.1817649949	-1.7554848707	1.7554848707	0.0	0.0	0.0	0.0	0.2278769547	-0.0142149812	-0.1784345609	0.1784345609	3.1170525991	3.1170525991	3.1170525991	-0.2391553953	-0.2391553953	0.0	0.0	0.0	0.0	-0.8721795582
48	0.0	0.0	-0.9822431145	-0.9822431145	-2.3194384927	-2.3194384927	0.0302983823	0.0302983823	0.000605967646	0.000302983823	0.000302983823	0.0	-0.7273150177	0.7273150177	-0.0	-0.0	0.0	0.0	0.0	0.0559057122	5.59057122	0.0559057122	0.47519855369999997	0.47519855369999997	1.9966325785714285	0.0	0.0	-3.0436788718	3.0436788718	-4.5169678781	4.5169678781	0.0	0.0	0.0	0.0	0.5974841424	-0.0455274906	-0.467848189	0.467848189	8.0144672834	8.0144672834	8.0144672834	-0.6271373325	-0.6271373325	0.0	0.0	0.0	0.0	-2.2455069095
49	0.0	0.0	-1.0534449041	-1.0534449041	-2.2258768533	-2.2258768533	0.0258629082	0.0258629082	0.000517258164	0.000258629082	0.000258629082	-1.3710330182	-0.6211850069	0.6211850069	-0.0	-0.0	0.0	0.0	0.0	0.0345419601	3.45419601	0.0345419601	0.29360666085	0.29360666085	1.233641432142857	1.5884547409	-1.5884547409	-3.6399610333	3.6399610333	-1.0	1.0	0.0	0.0	11.4859923695	11.4859923695	1.8238469057	-0.0199144393	-0.4183028859	0.4183028859	0.7032897904	0.7032897904	0.7032897904	-0.2814908045	-0.2814908045	0.0	0.0	0.0	0.0	-3.8654307251
50	0.841547808	0.841547808	-1.4254555352	-1.4254555352	-2.9551789698	-2.9551789698	0.025	0.025	0.0005	0.00025	0.00025	5.9797402405	-0.8574309649	0.8574309649	-0.0	-0.0	0.0	0.0	0.0	0.0397224461	3.97224461	0.0397224461	0.33764079185	0.33764079185	1.4186587892857145	-1.3570631681	1.3570631681	-2.856107215	2.856107215	-4.2516650639	4.2516650639	0.0	0.0	-2.6672114375	-2.6672114375	0.0905333338	-0.01925	-2.473376068	2.473376068	6.735343909	6.735343909	6.735343909	0.0	0.0	0.0	0.0	0.0	0.0	0.0
51	0.0	0.0	-1.4254555352	-1.4254555352	-2.9551789698	-2.9551789698	0.025	0.025	0.0005	0.00025	0.00025	6.6109010965	-0.8574309649	0.8574309649	-0.0	-0.0	0.0	0.0	0.0	0.0397224461	3.97224461	0.0397224461	0.33764079185	0.33764079185	1.4186587892857145	-1.3570631681	1.3570631681	-2.856107215	2.856107215	-5.1984063479	5.1984063479	0.0	0.0	-2.6672114375	-2.6672114375	1.7736289499	-0.01925	-2.473376068	2.473376068	9.2599873331	9.2599873331	9.2599873331	0.0	0.0	0.0	0.0	0.0	0.0	0.0
52	0.6091471258	0.6091471258	-1.0280309231	-1.0280309231	-2.1327920748	-2.1327920748	0.025	0.025	0.0005	0.00025	0.00025	4.3239826301	-0.6183176432	0.6183176432	-0.0	-0.0	0.0	0.0	0.0	0.0286323238	2.8632323800000004	0.0286323238	0.24337475230000002	0.24337475230000002	1.022582992857143	-0.9808990082	0.9808990082	-2.066345829	2.066345829	-3.0966139386	3.0966139386	0.0	0.0	-1.9222026637	-1.9222026637	0.0659524777	-0.01925	-1.7846152101	1.7846152101	4.9129168351	4.9129168351	4.9129168351	0.0	0.0	0.0	0.0	0.0	0.0	0.0
53	0.0	0.0	-1.5258496472	-1.5258496472	-5.95395902	-5.95395902	0.025	0.025	0.0005	0.00025	0.00025	4.3814333664	-1.2496666965	1.2496666965	-0.0	-0.0	0.0	0.0	0.0	0.0509596172	5.09596172	0.0509596172	0.4331567462	0.4331567462	1.8199863285714286	3.281755792	-3.281755792	-1.8573623098	1.8573623098	-1.8075142	1.8075142	0.0	0.0	0.0	0.0	-9.2736890963	-2.3594875808	-4.2377767808	4.2377767808	3.1788716536	3.1788716536	3.1788716536	-1.0774676189	-1.0774676189	0.0	0.0	0.0	0.0	0.3322535307
54	0.0	0.0	-0.8777137732	-0.8777137732	-3.4673935962	-3.4673935962	0.025315539	0.025315539	0.0005063107800000001	0.00025315539000000004	0.00025315539000000004	2.2760024749	-0.7187911026	0.7187911026	-0.0	-0.0	0.0	0.0	0.0	0.0292424801	2.92424801	0.0292424801	0.24856108085	0.24856108085	1.0443742892857142	1.6164729634	-1.6164729634	-1.0698688905	1.0698688905	-1.0	1.0	0.0	0.0	0.0	0.0	-4.9938403673	-1.15619387	-2.323890824	2.323890824	1.7484010543	1.7484010543	1.7484010543	-0.6197747111	-0.6197747111	0.0	0.0	0.0	0.0	0.0
55	0.0	0.0	-1.1105793082	-1.1105793082	-4.3224031984	-4.3224031984	0.025	0.025	0.0005	0.00025	0.00025	2.8604749645	-0.9095277709	0.9095277709	-0.0	-0.0	0.0	0.0	0.0	0.0370464356	3.7046435599999996	0.0370464356	0.31489470259999996	0.31489470259999996	1.3230869857142857	2.0166437975	-2.0166437975	-1.3527765295	1.3527765295	-1.2677117367	1.2677117367	0.0	0.0	0.0	0.0	-6.409849054	-1.4317387848	-2.9709670759	2.9709670759	2.1835813131	2.1835813131	2.1835813131	-0.7842172386	-0.7842172386	0.0	0.0	0.0	0.0	0.0
56	0.0	0.0	-2.5958843157	-2.5958843157	-2.3179677055	-2.3179677055	0.0437255972	0.0437255972	0.000874511944	0.000437255972	0.000437255972	2.4220533056	-1.4249966526	1.4249966526	-0.0	-0.0	0.0	0.0	0.0	0.1295265623	12.95265623	0.1295265623	1.1009757795500001	1.1009757795500001	4.625948653571429	-1.8411582807	1.8411582807	-2.1604241831	2.1604241831	-1.0	1.0	0.0	0.0	-5.1218141106	-5.1218141106	-13.4476140645	-0.0336687099	-5.7425975487	5.7425975487	0.9986007809	0.9986007809	0.9986007809	-0.64556831	-0.64556831	0.0	0.0	0.0	0.0	0.0
57	0.0	0.0	-2.594383533	-2.594383533	-2.3166659576	-2.3166659576	0.0440678009	0.0440678009	0.0008813560180000001	0.00044067800900000003	0.00044067800900000003	2.4197533487	-1.4236087181	1.4236087181	-0.0	-0.0	0.0	0.0	0.0	0.1296859662	12.96859662	0.1296859662	1.1023307127	1.1023307127	4.631641650000001	-1.8366018728	1.8366018728	-2.1555966706	2.1555966706	-1.0	1.0	0.0	0.0	-5.1248640228	-5.1248640228	-13.4533366633	-0.0339322067	-5.7432709853	5.7432709853	0.9985898304	0.9985898304	0.9985898304	-0.644943744	-0.644943744	0.0	0.0	0.0	0.0	0.0
58	0.0	0.0	-2.5955283325	-2.5955283325	-2.3216925136	-2.3216925136	0.0427998631	0.0427998631	0.0008559972620000001	0.00042799863100000004	0.00042799863100000004	2.4246975366	-1.4242464823	1.4242464823	-0.0	-0.0	0.0	0.0	0.0	0.1297464119	12.97464119	0.1297464119	1.1028445011499999	1.1028445011499999	4.6338004250000004	-1.8334621626	1.8334621626	-2.156232874	2.156232874	-1.0	1.0	0.0	0.0	-5.1359837447	-5.1359837447	-13.4366701367	-0.0329558946	-5.7408131311	5.7408131311	0.9986304044	0.9986304044	0.9986304044	-0.645218578	-0.645218578	0.0	0.0	0.0	0.0	0.0
59	0.0	0.0	-0.6292069128	-0.6292069128	-1.421087813	-1.421087813	0.01	0.01	0.0002	0.0001	0.0001	0.9531701362	-0.4789031089	0.4789031089	-0.0	-0.0	0.0	0.0	0.0	0.0319754668	3.19754668	0.0319754668	0.27179146779999996	0.27179146779999996	1.1419809571428572	-1.330885105	1.330885105	-1.916520992	1.916520992	-2.6901426586	2.6901426586	0.0	0.0	-2.6401552748	-2.6401552748	0.3935791311	-0.0077	-0.3081843863	0.3081843863	4.7660545153	4.7660545153	4.7660545153	-0.2823556298	-0.2823556298	0.0	0.0	0.0	0.0	-0.3241312642
60	0.0	0.0	-1.8141586588	-1.8141586588	-5.1748563605	-5.1748563605	0.025	0.025	0.0005	0.00025	0.00025	1.7465679311	-1.0698522146	1.0698522146	-0.0	-0.0	0.0	0.0	0.0	0.0595545619	5.95545619	0.0595545619	0.50621377615	0.50621377615	2.126948639285714	2.3255387602	-2.3255387602	-1.4800402367	1.4800402367	-1.5298395692	1.5298395692	1.2070364045	1.2070364045	0.0	0.0	-9.8487883663	-0.01925	-4.2290894845	4.2290894845	2.550465362	2.550465362	2.550465362	-0.4845910207	-0.4845910207	0.0	0.0	0.0	0.0	0.0
61	0.0	0.0	-1.8141586588	-1.8141586588	-5.1748563605	-5.1748563605	0.025	0.025	0.0005	0.00025	0.00025	1.7465679311	-1.0698522146	1.0698522146	-0.0	-0.0	0.0	0.0	0.0	0.0595545619	5.95545619	0.0595545619	0.50621377615	0.50621377615	2.126948639285714	2.3255387602	-2.3255387602	-1.4800402367	1.4800402367	-1.5298395692	1.5298395692	1.2070364045	1.2070364045	0.0	0.0	-9.8487883663	-0.01925	-4.2290894845	4.2290894845	2.550465362	2.550465362	2.550465362	-0.4845910207	-0.4845910207	0.0	0.0	0.0	0.0	0.0
62	0.0	0.0	-1.8141586588	-1.8141586588	-5.1748563605	-5.1748563605	0.025	0.025	0.0005	0.00025	0.00025	1.7465679311	-1.0698522146	1.0698522146	-0.0	-0.0	0.0	0.0	0.0	0.0595545619	5.95545619	0.0595545619	0.50621377615	0.50621377615	2.126948639285714	2.3255387602	-2.3255387602	-1.4800402367	1.4800402367	-1.5298395692	1.5298395692	1.2070364045	1.2070364045	0.0	0.0	-9.8487883663	-0.01925	-4.2290894845	4.2290894845	2.550465362	2.550465362	2.550465362	-0.4845910207	-0.4845910207	0.0	0.0	0.0	0.0	0.0
63	0.0	0.0	-1.3703812237	-1.3703812237	-6.7119478003	-6.7119478003	0.025	0.025	0.0005	0.00025	0.00025	6.2275919409	-0.7952250774	0.7952250774	-0.0	-0.0	0.0	0.0	0.0	0.1441895959	14.41895959	0.1441895959	1.22561156515	1.22561156515	5.149628425	4.8616254774	-4.8616254774	-1.5849642516	1.5849642516	-1.6842741444	1.6842741444	0.0	0.0	-2.0244541047	-2.0244541047	-11.7353841459	-1.2448615652	-5.8025874022	5.8025874022	2.1389367236	2.1389367236	2.1389367236	-0.6856713039	-0.6856713039	0.0	0.0	0.0	0.0	2.5946931315
64	0.0	0.0	0.0	0.0	-2.1407859013	-2.1407859013	0.025	0.025	0.0005	0.00025	0.00025	2.84241406	-0.6893731412	0.6893731412	-0.0	-0.0	0.0	0.0	0.0	0.0297843871	2.97843871	0.0297843871	0.25316729035	0.25316729035	1.0637281107142857	0.0	0.0	-0.9244825523	0.9244825523	-4.1199799831	4.1199799831	0.0	0.0	0.0	0.0	-12.6497928063	-1.1577252173	-4.826110747	4.826110747	8.2399599662	8.2399599662	8.2399599662	-0.312349826	-0.312349826	0.0	0.0	0.0	0.0	-0.3696429538
65	0.0	0.0	-1.1733995528	-1.1733995528	-1.715604992	-1.715604992	0.025	0.025	0.0005	0.00025	0.00025	2.3194114249	-0.691999449	0.691999449	-0.0	-0.0	0.0	0.0	0.0	0.0384627749	3.8462774900000003	0.0384627749	0.32693358665000005	0.32693358665000005	1.3736705321428573	0.0	0.0	-0.9585777037	0.9585777037	-1.1480507608	1.1480507608	3.5741497346	3.5741497346	0.0	0.0	-13.7293992051	-1.0250507608	-5.1883032969	5.1883032969	0.4691835869	0.4691835869	0.4691835869	-0.3135387439	-0.3135387439	0.0	0.0	0.0	0.0	0.4754137596
66	0.0	0.0	0.0	0.0	-1.8777269092	-1.8777269092	0.025	0.025	0.0005	0.00025	0.00025	5.2381536987	-0.5846019693	0.5846019693	-0.0	-0.0	0.0	0.0	0.0	0.0339384985	3.3938498499999996	0.0339384985	0.28847723724999996	0.28847723724999996	1.2120892321428571	0.0	0.0	-0.8180142432	0.8180142432	-3.6449971424	3.6449971424	0.0	0.0	-2.9959351047	-2.9959351047	-11.1041964846	-1.0157783049	-4.2182107156	4.2182107156	7.2881942847	7.2881942847	7.2881942847	2.5060683847	2.5060683847	0.0	0.0	0.0	0.0	2.4585650519
67	0.0	0.0	-0.5304960028	-0.5304960028	-1.2620812347	-1.2620812347	0.01	0.01	0.0002	0.0001	0.0001	0.0	-0.385338054	0.385338054	-0.0	-0.0	0.0	0.0	0.0	0.0324941836	3.2494183599999995	0.0324941836	0.2762005606	0.2762005606	1.160506557142857	0.0	0.0	-1.650268099	1.650268099	-2.6886730993	2.6886730993	0.0	0.0	0.0	0.0	0.3166520079	-0.0077	-0.2479481177	0.2479481177	4.7930358685	4.7930358685	4.7930358685	-0.3322463267	-0.3322463267	0.0	0.0	0.0	0.0	-1.3250612405
68	0.0	0.0	-0.5304960028	-0.5304960028	-1.2620812347	-1.2620812347	0.01	0.01	0.0002	0.0001	0.0001	0.0	-0.385338054	0.385338054	-0.0	-0.0	0.0	0.0	0.0	0.0324941836	3.2494183599999995	0.0324941836	0.2762005606	0.2762005606	1.160506557142857	0.0	0.0	-1.73790272	1.73790272	-2.6448557888	2.6448557888	0.087634621	0.087634621	0.0	0.0	0.3166520079	-0.0077	-0.2479481177	0.2479481177	4.7054012475	4.7054012475	4.7054012475	-0.3322463267	-0.3322463267	0.0	0.0	0.0	0.0	-1.2374266195
69	0.0	0.0	-0.4656741493	-0.4656741493	-1.1109473733	-1.1109473733	0.01	0.01	0.0002	0.0001	0.0001	0.0	-0.3451742316	0.3451742316	-0.0	-0.0	0.0	0.0	0.0	0.0264310958	2.64310958	0.0264310958	0.2246643143	0.2246643143	0.9439677071428572	0.0	0.0	-1.4376490044	1.4376490044	-2.112314579	2.112314579	0.0	0.0	0.0	0.0	0.2836301995	-0.0077	-0.2220910411	0.2220910411	3.7543232511	3.7543232511	3.7543232511	-0.2976191337	-0.2976191337	0.0	0.0	0.0	0.0	-1.0530227061
70	0.0	0.0	-0.4464971389	-0.4464971389	-1.6680570375	-1.6680570375	0.01	0.01	0.0002	0.0001	0.0001	0.0	-0.2624793127	0.2624793127	-0.0	-0.0	0.0	0.0	0.0	0.0459480104	4.59480104	0.0459480104	0.3905580884	0.3905580884	1.6410003714285715	0.0	0.0	-1.0380192617	1.0380192617	-6.6185654197	6.6185654197	0.0	0.0	3.1092448779	3.1092448779	0.0	-0.3982580885	-0.2407329474	0.2407329474	11.8102178482	11.8102178482	11.8102178482	0.0	0.0	0.0	0.0	0.0	0.0	-4.4798848192
71	0.0	0.0	-0.5461625375	-0.5461625375	-2.0568723112	-2.0568723112	0.01	0.01	0.0002	0.0001	0.0001	0.0	-0.3202637457	0.3202637457	-0.0	-0.0	0.0	0.0	0.0	0.056464487	5.6464487	0.056464487	0.4799481395	0.4799481395	2.0165888214285714	0.0	0.0	-1.2667457705	1.2667457705	-8.2202870205	8.2202870205	0.0	0.0	3.8518674633	3.8518674633	0.0	-0.4876481396	-0.2937703629	0.2937703629	14.6785641957	14.6785641957	14.6785641957	0.0	0.0	0.0	0.0	0.0	0.0	-5.552445407
72	0.0	0.0	-0.6036976836	-0.6036976836	-0.960376432	-0.960376432	0.01	0.01	0.0002	0.0001	0.0001	0.0	-0.3156049402	0.3156049402	-0.0	-0.0	0.0	0.0	0.0	0.0367403025	3.6740302500000004	0.0367403025	0.31229257125000004	0.31229257125000004	1.3121536607142859	0.0	0.0	-1.3520772472	1.3520772472	-3.2257103847	3.2257103847	0.0	0.0	0.0	0.0	0.0	-0.0077	-0.2790694622	0.2790694622	5.7872705353	5.7872705353	5.7872705353	-0.1429824223	-0.1429824223	0.0	0.0	0.0	0.0	-1.5909833233
73	0.0	0.0	-0.6036976836	-0.6036976836	-0.960376432	-0.960376432	0.01	0.01	0.0002	0.0001	0.0001	0.0	-0.3156049402	0.3156049402	-0.0	-0.0	0.0	0.0	0.0	0.0367403025	3.6740302500000004	0.0367403025	0.31229257125000004	0.31229257125000004	1.3121536607142859	0.0	0.0	-1.7678848713	1.7678848713	-3.0178065726	3.0178065726	0.4158076241	0.4158076241	0.0	0.0	0.0	-0.0077	-0.2790694622	0.2790694622	5.3714629112	5.3714629112	5.3714629112	-0.1429824223	-0.1429824223	0.0	0.0	0.0	0.0	-1.1751756992
74	0.0	0.0	-1.203110924	-1.203110924	-2.8644368016	-2.8644368016	0.01	0.01	0.0002	0.0001	0.0001	0.0	-0.9241086205	0.9241086205	-0.0	-0.0	0.0	0.0	0.0	0.0586869968	5.868699680000001	0.0586869968	0.4988394728	0.4988394728	2.0959641714285717	0.0	0.0	-3.6398717159	3.6398717159	-4.9454578886	4.9454578886	0.0	0.0	0.0	0.0	0.7596172769	-0.0077	-0.5948033465	0.5948033465	8.6977355333	8.6977355333	8.6977355333	-0.7967467459	-0.7967467459	0.0	0.0	0.0	0.0	-2.5456338838
75	0.0	0.0	-0.4563856481	-0.4563856481	-1.0767335826	-1.0767335826	0.01	0.01	0.0002	0.0001	0.0001	0.0	-0.3394190473	0.3394190473	-0.0	-0.0	0.0	0.0	0.0	0.0255622993	2.55622993	0.0255622993	0.21727954405	0.21727954405	0.9129392607142858	0.0	0.0	-1.4071822312	1.4071822312	-2.042283991	2.042283991	0.0	0.0	0.0	0.0	0.2788984141	-0.0202574052	-0.2183859097	0.2183859097	3.6180406764	3.6180406764	3.6180406764	-0.2926573083	-0.2926573083	0.0	0.0	0.0	0.0	-1.0265989635
76	0.0	0.0	-0.6292069128	-0.6292069128	-1.421087813	-1.421087813	0.01	0.01	0.0002	0.0001	0.0001	0.0	-0.4789031089	0.4789031089	-0.0	-0.0	0.0	0.0	0.0	0.0319754668	3.19754668	0.0319754668	0.27179146779999996	0.27179146779999996	1.1419809571428572	0.4349859337	-0.4349859337	-1.5752816576	1.5752816576	-1.7808888336	1.7808888336	0.0	0.0	0.0	0.0	-0.630138872	-0.0688098336	-0.6494237206	0.6494237206	3.0612933102	3.0612933102	3.0612933102	-0.4129133303	-0.4129133303	0.0	0.0	0.0	0.0	-0.9971718997
77	0.0	0.0	-1.8732263788	-1.8732263788	-2.6936706151	-2.6936706151	0.01	0.01	0.0002	0.0001	0.0001	0.0	-1.0280525851	1.0280525851	-0.0101781428	-0.0712469996	0.0101781428	0.0101781428	0.0101781428	0.0936919182	9.369191820000001	0.0936919182	0.7963813047	0.7963813047	3.346139935714286	0.0	0.0	-4.1871296593	4.1871296593	-6.3946781739	6.3946781739	0.0	0.0	0.0	0.0	0.6501408883	-0.1603721425	-0.6927276365	0.6927276365	11.1687020666	11.1687020666	11.1687020666	-0.4655043218	-0.4655043218	0.0	0.0	0.0	0.0	-3.5206610834
78	0.0	0.0	-0.6871953333	-0.6871953333	-0.98694098	-0.98694098	0.01	0.01	0.0002	0.0001	0.0001	0.0	-0.3729976436	0.3729976436	-0.0023951191	-0.0167658337	0.0023951191	0.0023951191	0.0023951191	0.0360720328	3.6072032800000002	0.0360720328	0.3066122788	0.3066122788	1.2882868857142857	0.0	0.0	-1.5785441955	1.5785441955	-2.4325832004	2.4325832004	0.0	0.0	0.0	0.0	0.2358032608	-0.0436267864	-0.2512492883	0.2512492883	4.2774515053	4.2774515053	4.2774515053	-0.1689638454	-0.1689638454	0.0	0.0	0.0	0.0	-1.2947986216
79	0.0	0.0	-0.366056294	-0.366056294	-0.8604799186	-0.8604799186	0.01	0.01	0.0002	0.0001	0.0001	0.0	-0.2686907177	0.2686907177	-0.0	-0.0	0.0	0.0	0.0	0.0215552935	2.15552935	0.0215552935	0.18321999475	0.18321999475	0.7698319107142857	0.0281528817	-0.0281528817	-1.1370997719	1.1370997719	-1.6699801692	1.6699801692	0.0	0.0	0.0	0.0	0.2207471424	-0.0077	-0.1728517018	0.1728517018	2.9613342899	2.9613342899	2.9613342899	-0.2316789609	-0.2316789609	0.0	0.0	0.0	0.0	-0.8287689422
80	0.0	0.0	-0.9437252214	-0.9437252214	-2.2188116449	-2.2188116449	0.01	0.01	0.0002	0.0001	0.0001	0.0	-0.6935207612	0.6935207612	-0.0	-0.0	0.0	0.0	0.0	0.0554528596	5.54528596	0.0554528596	0.4713493066	0.4713493066	1.9804592714285716	0.0	0.0	-2.913112276	2.913112276	-4.2771712227	4.2771712227	0.0	0.0	0.0	0.0	0.5700330281	-0.0467733846	-0.4463531347	0.4463531347	7.5857011114	7.5857011114	7.5857011114	-0.5979456903	-0.5979456903	0.0	0.0	0.0	0.0	-2.1720819416
81	0.0	0.0	-0.685346367	-0.685346367	-1.6170376353	-1.6170376353	0.0207788645	0.0207788645	0.00041557729	0.000207788645	0.000207788645	0.0	-0.5060934039	0.5060934039	-0.0	-0.0	0.0	0.0	0.0	0.0394257506	3.94257506	0.0394257506	0.33511888009999996	0.33511888009999996	1.4080625214285714	0.0	0.0	-2.1257458671	2.1257458671	-3.1487344242	3.1487344242	0.0	0.0	0.0	0.0	0.4157571487	-0.0200231229	-0.3255504461	0.3255504461	5.5934145083	5.5934145083	5.5934145083	-0.4363851292	-0.4363851292	0.0	0.0	0.0	0.0	-1.5652806223
82	0.0	0.0	-0.3610754615	-0.3610754615	-0.849630059	-0.849630059	0.01	0.01	0.0002	0.0001	0.0001	0.0	-0.2655576222	0.2655576222	-0.0	-0.0	0.0	0.0	0.0	0.0211035443	2.11035443	0.0211035443	0.17938012655	0.17938012655	0.7536980107142857	0.0	0.0	-1.1208457373	1.1208457373	-1.6593092512	1.6593092512	0.0	0.0	0.0	0.0	0.2181711804	-0.0116736463	-0.1708346455	0.1708346455	2.9460127568	2.9460127568	2.9460127568	-0.2289777662	-0.2289777662	0.0	0.0	0.0	0.0	-0.8282521244
83	0.0	0.0	-0.3514126054	-0.3514126054	-0.8268906766	-0.8268906766	0.01	0.01	0.0002	0.0001	0.0001	0.0	-0.2574477456	0.2574477456	-0.0	-0.0	0.0	0.0	0.0	0.0208385572	2.08385572	0.0208385572	0.1771277362	0.1771277362	0.7442341857142857	0.0	0.0	-1.0929194454	1.0929194454	-1.6211032737	1.6211032737	0.0	0.0	0.0	0.0	0.2115034189	-0.0109291317	-0.1656135862	0.1656135862	2.8770573129	2.8770573129	2.8770573129	-0.2219858456	-0.2219858456	0.0	0.0	0.0	0.0	-0.808720472
84	0.0	0.0	-0.3758342533	-0.3758342533	-0.8889360251	-0.8889360251	0.01	0.01	0.0002	0.0001	0.0001	0.0	-0.2781709548	0.2781709548	-0.0	-0.0	0.0	0.0	0.0	0.0214401087	2.14401087	0.0214401087	0.18224092395	0.18224092395	0.7657181678571429	0.0	0.0	-1.156137981	1.156137981	-1.7035701848	1.7035701848	0.0	0.0	0.0	0.0	0.2285415842	-0.0146595091	-0.1789549859	0.1789549859	3.0193877172	3.0193877172	3.0193877172	-0.2398523364	-0.2398523364	0.0	0.0	0.0	0.0	-0.8594977181
85	0.0	0.0	-0.7744087693	-0.7744087693	-1.8323589365	-1.8323589365	0.0236995464	0.0236995464	0.000473990928	0.000236995464	0.000236995464	0.0	-0.5739663756	0.5739663756	-0.0	-0.0	0.0	0.0	0.0	0.0439140003	4.39140003	0.0439140003	0.37326900255	0.37326900255	1.5683571535714285	0.0	0.0	-2.3926902938	2.3926902938	-3.5380427319	3.5380427319	0.0	0.0	0.0	0.0	0.4715127816	-0.0240505231	-0.3692087963	0.3692087963	6.2815984966	6.2815984966	6.2815984966	-0.4949097854	-0.4949097854	0.0	0.0	0.0	0.0	-1.7643956931
86	0.0	0.0	-0.3567537589	-0.3567537589	-0.8427184774	-0.8427184774	0.01	0.01	0.0002	0.0001	0.0001	0.0	-0.2620918496	0.2620918496	-0.0	-0.0	0.0	0.0	0.0	0.0209364684	2.0936468400000003	0.0209364684	0.17795998140000002	0.17795998140000002	0.7477310142857143	0.0	0.0	-1.1031116886	1.1031116886	-1.6321819376	1.6321819376	0.0	0.0	0.0	0.0	0.2153216987	-0.0126575869	-0.168603415	0.168603415	2.8924160259	2.8924160259	2.8924160259	-0.2259897545	-0.2259897545	0.0	0.0	0.0	0.0	-0.8205234887
87	0.0	0.0	-0.404961056	-0.404961056	-0.9497184634	-0.9497184634	0.01	0.01	0.0002	0.0001	0.0001	0.0	-0.2985605928	0.2985605928	-0.0	-0.0	0.0	0.0	0.0	0.0234594895	2.34594895	0.0234594895	0.19940566075	0.19940566075	0.8378389107142857	0.0	0.0	-1.2630553105	1.2630553105	-1.8470189843	1.8470189843	0.0	0.0	0.0	0.0	0.2453054946	-0.0077	-0.1920816357	0.1920816357	3.2796072638	3.2796072638	3.2796072638	-0.2574312392	-0.2574312392	0.0	0.0	0.0	0.0	-0.9163490179
88	0.0	0.0	-0.6319281911	-0.6319281911	-1.4847166023	-1.4847166023	0.01	0.01	0.0002	0.0001	0.0001	0.0	-0.4956321415	0.4956321415	-0.0	-0.0	0.0	0.0	0.0	0.0277029353	2.77029353	0.0277029353	0.23547495005	0.23547495005	0.9893905464285714	0.1900385767	-0.1900385767	-1.7629642691	1.7629642691	-2.1290051922	2.1290051922	0.0	0.0	0.0	0.0	0.0	-0.0077	-0.4547321649	0.4547321649	3.6914105185	3.6914105185	3.6914105185	-0.4273362463	-0.4273362463	0.0	0.0	0.0	0.0	-1.1277235715
89	0.0	0.0	-0.7332973882	-0.7332973882	-2.4450590771	-2.4450590771	0.01	0.01	0.0002	0.0001	0.0001	1.7833778833	-0.6433493857	0.6433493857	-0.0	-0.0	0.0	0.0	0.0	0.0116318031	1.16318031	0.0116318031	0.09887032635	0.09887032635	0.4154215392857143	-1.3766509762	1.3766509762	-1.7063851409	1.7063851409	-2.8049251543	2.8049251543	0.0	0.0	-2.3387354863	-2.3387354863	0.5287832305	-0.3818197074	-0.4140532932	0.4140532932	5.2235442452	5.2235442452	5.2235442452	-0.5546904971	-0.5546904971	0.0	0.0	0.0	0.0	-0.5287832305
90	0.0	0.0	-1.1811440836	-1.1811440836	-3.9104954653	-3.9104954653	0.01	0.01	0.0002	0.0001	0.0001	2.8813602506	-1.0169936548	1.0169936548	-0.0	-0.0	0.0	0.0	0.0	0.0245831575	2.45831575	0.0245831575	0.20895683875	0.20895683875	0.8779699107142858	-2.2148525846	2.2148525846	-2.7585646832	2.7585646832	-4.5458210558	4.5458210558	0.0	0.0	-3.931095939	-3.931095939	0.8359853022	-0.6278985819	-0.6546018245	0.6546018245	8.4038388287	8.4038388287	8.4038388287	-0.8768274705	-0.8768274705	0.0	0.0	0.0	0.0	-0.8359853022
91	0.0	0.0	-0.6334296375	-0.6334296375	-2.1529524955	-2.1529524955	0.01	0.01	0.0002	0.0001	0.0001	1.6025570959	-0.5532828615	0.5532828615	-0.0	-0.0	0.0	0.0	0.0	0.0132377453	1.32377453	0.0132377453	0.11252083504999999	0.11252083504999999	0.47277661785714287	-1.2083125226	1.2083125226	-1.510021015	1.510021015	-2.5501018547	2.5501018547	0.0	0.0	-2.1362150501	-2.1362150501	0.4547325221	-0.3567972293	-0.3560693445	0.3560693445	4.7192156465	4.7192156465	4.7192156465	-0.4770397477	-0.4770397477	0.0	0.0	0.0	0.0	-0.4635325221
92	0.0	0.0	-0.8687982721	-0.8687982721	-1.8644743565	-1.8644743565	0.01	0.01	0.0002	0.0001	0.0001	1.7089157402	-0.545889701	0.545889701	-0.0	-0.0	0.0	0.0	0.0	0.0144788759	1.4478875900000001	0.0144788759	0.12307044515	0.12307044515	0.5171027107142857	-1.2002558868	1.2002558868	-1.3677712956	1.3677712956	-2.3695887881	2.3695887881	0.0	0.0	-2.305286747	-2.305286747	0.3451615457	-0.3171927991	-0.3677709648	0.3677709648	4.3905006002	4.3905006002	4.3905006002	-0.2472313155	-0.2472313155	0.0	0.0	0.0	0.0	-0.3451615457
93	0.0	0.0	-0.9967393575	-0.9967393575	-2.138580648	-2.138580648	0.01	0.01	0.0002	0.0001	0.0001	1.9651837877	-0.6229176515	0.6229176515	-0.0	-0.0	0.0	0.0	0.0	0.018027576	1.8027576	0.018027576	0.153234396	0.153234396	0.643842	-1.3790159453	1.3790159453	-1.5756236659	1.5756236659	-2.7311268413	2.7311268413	0.0	0.0	-2.6874641276	-2.6874641276	0.3938835325	-0.3678605163	-0.4196844306	0.4196844306	5.0456329537	5.0456329537	5.0456329537	-0.2821015282	-0.2821015282	0.0	0.0	0.0	0.0	-0.3938835325
94	0.0	0.0	-1.391614975	-1.391614975	-5.504285843	-5.504285843	0.0103408013	0.0103408013	0.00020681602600000002	0.00010340801300000001	0.00010340801300000001	1.5987535775	-1.2142605459	1.2142605459	-0.0	-0.0	0.0	0.0	0.0	0.024146148	2.4146148	0.024146148	0.20524225799999998	0.20524225799999998	0.8623624285714285	-0.0228263863	0.0228263863	-1.7424308865	1.7424308865	-1.0	1.0	0.0	0.0	0.0	0.0	-5.5996262047	-0.007962417	-2.98086073	2.98086073	0.9979982046	0.9979982046	0.9979982046	-1.0469018315	-1.0469018315	0.0	0.0	0.0	0.0	-1.0081512933
95	0.0	0.0	-1.391614975	-1.391614975	-5.504285843	-5.504285843	0.0103408013	0.0103408013	0.00020681602600000002	0.00010340801300000001	0.00010340801300000001	1.5987535775	-1.2142605459	1.2142605459	-0.0	-0.0	0.0	0.0	0.0	0.024146148	2.4146148	0.024146148	0.20524225799999998	0.20524225799999998	0.8623624285714285	0.0	0.0	-1.7196045002	1.7196045002	-1.0	1.0	0.0	0.0	0.0	0.0	-5.6681053635	-0.007962417	-3.0036871162	3.0036871162	0.9979982046	0.9979982046	0.9979982046	-1.0469018315	-1.0469018315	0.0	0.0	0.0	0.0	-1.0081512933
96	0.0	0.0	-1.391306552	-1.391306552	-5.5190710363	-5.5190710363	0.0109364042	0.0109364042	0.000218728084	0.000109364042	0.000109364042	1.600483736	-1.2187739087	1.2187739087	-0.0	-0.0	0.0	0.0	0.0	0.0226967699	2.2696769900000002	0.0226967699	0.19292254415	0.19292254415	0.8105989250000001	0.0	0.0	-1.7451489407	1.7451489407	-1.0	1.0	0.0	0.0	0.0	0.0	-5.5600325139	-0.0084210312	-2.9717944875	2.9717944875	0.984972212	0.984972212	0.984972212	-1.0507946641	-1.0507946641	0.0	0.0	0.0	0.0	-0.9849713041
97	0.0591119794	0.0591119794	0.0	0.0	-2.5574920518	-2.5574920518	0.025	0.025	0.0005	0.00025	0.00025	0.0	-0.8987668812	0.8987668812	-0.0	-0.0	0.0	0.0	0.0	0.087849495	8.7849495	0.087849495	0.7467207075	0.7467207075	3.1374819642857146	0.0	0.0	-1.5222246017	1.5222246017	-5.8390136372	5.8390136372	0.0	0.0	-3.942636036	-3.942636036	-9.5346087356	-1.2997030305	-4.0026767587	4.0026767587	7.9408695465	7.9408695465	7.9408695465	-0.7749397501	-0.7749397501	0.0	0.0	0.0	0.0	-2.8670786395
98	0.0	0.0	-1.4853967769	-1.4853967769	-3.4630949077	-3.4630949077	0.01	0.01	0.0002	0.0001	0.0001	0.0	-0.4073898894	0.4073898894	-0.0	-0.0	0.0	0.0	0.0	0.2451580447	24.51580447	0.2451580447	2.08384337995	2.08384337995	8.755644453571428	0.0	0.0	-4.9454724886	4.9454724886	-3.2456225672	3.2456225672	0.0	0.0	0.0	0.0	0.2575571636	-0.0077	-0.2744281561	0.2744281561	8.3346512824	8.3346512824	8.3346512824	-0.184533063	-0.184533063	0.0	0.0	0.0	0.0	0.0
99	0.0	0.0	0.0	0.0	-1.6533394899	-1.6533394899	0.01	0.01	0.0002	0.0001	0.0001	2.0343808493	-0.2869838782	0.2869838782	-0.0	-0.0	0.0	0.0	0.0	0.0180542813	1.80542813	0.0180542813	0.15346139104999998	0.15346139104999998	0.6447957607142857	-1.1487932139	1.1487932139	-1.6370381465	1.6370381465	-6.5254853222	6.5254853222	0.0	0.0	-1.7589017552	-1.7589017552	0.915420285	-0.380914119	-0.1846286599	0.1846286599	12.009055067	12.009055067	12.009055067	-0.2474503881	-0.2474503881	0.0	0.0	0.0	0.0	-1.8689476184
100	0.0	0.0	0.0	0.0	-1.6533394899	-1.6533394899	0.01	0.01	0.0002	0.0001	0.0001	2.0343808493	-0.2869838782	0.2869838782	-0.0	-0.0	0.0	0.0	0.0	0.0180542813	1.80542813	0.0180542813	0.15346139104999998	0.15346139104999998	0.6447957607142857	-0.8436531189	0.8436531189	-1.3318980515	1.3318980515	-6.5254853222	6.5254853222	0.0	0.0	-1.7589017552	-1.7589017552	0.0	-0.380914119	-0.4897687549	0.4897687549	12.009055067	12.009055067	12.009055067	-0.2474503881	-0.2474503881	0.0	0.0	0.0	0.0	-1.8689476184
101	0.0	0.0	0.0	0.0	-1.6533394899	-1.6533394899	0.01	0.01	0.0002	0.0001	0.0001	2.0343808493	-0.2869838782	0.2869838782	-0.0	-0.0	0.0	0.0	0.0	0.0180542813	1.80542813	0.0180542813	0.15346139104999998	0.15346139104999998	0.6447957607142857	0.0	0.0	-0.4882449326	0.4882449326	-6.5254853222	6.5254853222	0.0	0.0	-1.7589017552	-1.7589017552	-2.5309593567	-0.380914119	-1.3334218738	1.3334218738	12.009055067	12.009055067	12.009055067	-0.2474503881	-0.2474503881	0.0	0.0	0.0	0.0	-1.8689476184
102	0.0	0.0	0.0	0.0	-1.6533394899	-1.6533394899	0.01	0.01	0.0002	0.0001	0.0001	2.0343808493	-0.2869838782	0.2869838782	-0.0	-0.0	0.0	0.0	0.0	0.0180542813	1.80542813	0.0180542813	0.15346139104999998	0.15346139104999998	0.6447957607142857	-0.5109324848	0.5109324848	-0.9991774174	0.9991774174	-6.5254853222	6.5254853222	0.0	0.0	-1.7589017552	-1.7589017552	-0.9981619024	-0.380914119	-0.8224893891	0.8224893891	12.009055067	12.009055067	12.009055067	-0.2474503881	-0.2474503881	0.0	0.0	0.0	0.0	-1.8689476184
103	2.2344974271	2.2344974271	0.0	0.0	0.0	0.0	0.01	0.01	0.0002	0.0001	0.0001	0.0	-0.415678798	0.415678798	-0.0	-0.0	0.0	0.0	0.0	0.0134650747	1.34650747	0.0134650747	0.11445313495	0.11445313495	0.480895525	0.6491613216	-0.6491613216	-1.9367137232	1.9367137232	-5.4703758066	5.4703758066	0.0	0.0	0.0	0.0	0.341597498	-1.275456654	-0.2674811924	0.2674811924	6.5884245975	6.5884245975	6.5884245975	-0.3584045639	-0.3584045639	0.0	0.0	0.0	0.0	-5.8084179701
104	2.2322974271	2.2322974271	0.0	0.0	0.0	0.0	0.01	0.01	0.0002	0.0001	0.0001	-0.0011	-0.415678798	0.415678798	-0.0	-0.0	0.0	0.0	0.0	0.0134650747	1.34650747	0.0134650747	0.11445313495	0.11445313495	0.480895525	0.6491613216	-0.6491613216	-1.9367137232	1.9367137232	-5.4698258066	5.4698258066	0.0	0.0	0.0	0.0	0.341597498	-1.274356654	-0.2674811924	0.2674811924	6.5895245975	6.5895245975	6.5895245975	-0.3584045639	-0.3584045639	0.0	0.0	0.0	0.0	-5.8062179701
105	2.2333974271	2.2333974271	0.0	0.0	0.0	0.0	0.01	0.01	0.0002	0.0001	0.0001	0.0	-0.415678798	0.415678798	-0.0	-0.0	0.0	0.0	0.0	0.0134650747	1.34650747	0.0134650747	0.11445313495	0.11445313495	0.480895525	0.6491613216	-0.6491613216	-1.9367137232	1.9367137232	-5.4703758066	5.4703758066	0.0	0.0	0.0	0.0	0.341597498	-1.275456654	-0.2674811924	0.2674811924	6.5895245975	6.5895245975	6.5895245975	-0.3584045639	-0.3584045639	0.0	0.0	0.0	0.0	-5.8073179701
106	2.1773540607	2.1773540607	0.0	0.0	0.0	0.0	0.01	0.01	0.0002	0.0001	0.0001	0.0	-0.4056505959	0.4056505959	-0.0	-0.0	0.0	0.0	0.0	0.0130591579	1.30591579	0.0130591579	0.11100284215	0.11100284215	0.46639849642857145	0.6332661668	-0.6332661668	-1.8887296647	1.8887296647	-5.3351776636	5.3351776636	0.0	0.0	0.0	0.0	0.3333525315	-1.24386244	-0.2610251338	0.2610251338	6.4268846101	6.4268846101	6.4268846101	-0.3497587611	-0.3497587611	0.0	0.0	0.0	0.0	-5.6627335235
107	2.2344974271	2.2344974271	0.0	0.0	0.0	0.0	0.01	0.01	0.0002	0.0001	0.0001	0.0	-0.415678798	0.415678798	-0.0	-0.0	0.0	0.0	0.0	0.0134650747	1.34650747	0.0134650747	0.11445313495	0.11445313495	0.480895525	0.6491613216	-0.6491613216	-1.9367137232	1.9367137232	-5.4703758066	5.4703758066	0.0	0.0	0.0	0.0	0.341597498	-1.275456654	-0.2674811924	0.2674811924	6.5884245975	6.5884245975	6.5884245975	-0.3584045639	-0.3584045639	0.0	0.0	0.0	0.0	-5.8084179701
108	2.3013374351	2.3013374351	0.0	0.0	0.0	0.0	0.01	0.01	0.0002	0.0001	0.0001	0.0	-0.4279504764	0.4279504764	-0.0	-0.0	0.0	0.0	0.0	0.0137164045	1.37164045	0.0137164045	0.11658943825	0.11658943825	0.4898715892857143	0.6642354485	-0.6642354485	-1.9896174802	1.9896174802	-5.6215154785	5.6215154785	0.0	0.0	0.0	0.0	0.3516870011	-1.3115345436	-0.2753815791	0.2753815791	6.7641500085	6.7641500085	6.7641500085	-0.3689845772	-0.3689845772	0.0	0.0	0.0	0.0	-5.9779070703
109	2.1857537998	2.1857537998	0.0	0.0	0.0	0.0	0.01	0.01	0.0002	0.0001	0.0001	0.0	-0.407338253	0.407338253	-0.0	-0.0	0.0	0.0	0.0	0.0131441476	1.31441476	0.0131441476	0.11172525459999999	0.11172525459999999	0.46943384285714285	0.6343782602	-0.6343782602	-1.8982254007	1.8982254007	-5.3609687886	5.3609687886	0.0	0.0	0.0	0.0	0.334740086	-1.2478717111	-0.262111631	0.262111631	6.4615418702	6.4615418702	6.4615418702	-0.3512137727	-0.3512137727	0.0	0.0	0.0	0.0	-5.6865719067
110	2.1450399261	2.1450399261	0.0	0.0	0.0	0.0	0.01	0.01	0.0002	0.0001	0.0001	0.0	-0.399121513	0.399121513	-0.0	-0.0	0.0	0.0	0.0	0.0129549807	1.29549807	0.0129549807	0.11011733595	0.11011733595	0.46267788214285716	0.6240465793	-0.6240465793	-1.860564865	1.860564865	-5.2556066721	5.2556066721	0.0	0.0	0.0	0.0	0.3279844637	-1.2248912234	-0.256821774	0.256821774	6.3322036696	6.3322036696	6.3322036696	-0.3441297199	-0.3441297199	0.0	0.0	0.0	0.0	-5.5771305895
111	2.0182201809	2.0182201809	0.0	0.0	0.0	0.0	0.01	0.01	0.0002	0.0001	0.0001	0.0	-0.3758787599	0.3758787599	-0.0	-0.0	0.0	0.0	0.0	0.0121742755	1.21742755	0.0121742755	0.10348134175	0.10348134175	0.4347955535714286	0.5868684005	-0.5868684005	-1.7524266346	1.7524266346	-4.9514387757	4.9514387757	0.0	0.0	0.0	0.0	0.3088747851	-1.152896317	-0.2418583166	0.2418583166	5.9686560833	5.9686560833	5.9686560833	-0.3240910073	-0.3240910073	0.0	0.0	0.0	0.0	-5.2501869113
112	0.0	0.0	0.0	0.0	-2.0536661604	-2.0536661604	0.01	0.01	0.0002	0.0001	0.0001	0.0	-0.4270302199	0.4270302199	-0.0	-0.0	0.0	0.0	0.0	0.0234244115	2.34244115	0.0234244115	0.19910749775	0.19910749775	0.836586125	2.2333545941	-2.2333545941	-2.2268233264	2.2268233264	-6.1415142798	6.1415142798	0.0	0.0	4.8233724718	4.8233724718	0.2699801337	-0.9296888776	-0.2876648789	0.2876648789	12.1516888894	12.1516888894	12.1516888894	-0.1934241538	-0.1934241538	0.0	0.0	0.0	0.0	-3.9249633466
113	0.0	0.0	-4.6163383088	-4.6163383088	-6.8327811066	-6.8327811066	0.0878734622	0.0878734622	0.0017574692440000001	0.0008787346220000001	0.0008787346220000001	0.0	-2.4189741055	2.4189741055	-0.0	-0.0	0.0	0.0	0.0	0.2785278236	27.85278236	0.2785278236	2.3674865006	2.3674865006	9.947422271428572	0.0	0.0	-10.3286522006	10.3286522006	-0.5	0.5	0.0	0.0	0.0	0.0	0.0	-0.0676625659	-2.1387469269	2.1387469269	1.5976629942	1.5976629942	1.5976629942	-1.0960207556	-1.0960207556	0.0	0.0	0.0	0.0	0.0
114	0.0	0.0	-4.640880154	-4.640880154	-6.8863380051	-6.8863380051	0.0817260543	0.0817260543	0.0016345210860000002	0.0008172605430000001	0.0008172605430000001	0.0	-2.4307883585	2.4307883585	-0.0	-0.0	0.0	0.0	0.0	0.2804839023	28.04839023	0.2804839023	2.38411316955	2.38411316955	10.017282224999999	0.0	0.0	-10.3804489402	10.3804489402	-0.5	0.5	0.0	0.0	0.0	0.0	0.0	-0.0629290618	-2.1493089312	2.1493089312	1.6200215675	1.6200215675	1.6200215675	-1.1013017257	-1.1013017257	0.0	0.0	0.0	0.0	0.0
115	0.0	0.0	-4.3594964652	-4.3594964652	-6.3554000831	-6.3554000831	0.068540096	0.068540096	0.0013708019199999998	0.0006854009599999999	0.0006854009599999999	0.0	-2.5862854607	2.5862854607	-0.0	-0.0	0.0	0.0	0.0	0.1366171016	13.661710160000002	0.1366171016	1.1612453636000002	1.1612453636000002	4.879182200000001	0.0	0.0	-10.3468471297	10.3468471297	-0.5	0.5	1.3108248003	1.3108248003	2.1297323576	2.1297323576	1.6350192012	-0.0527758739	-1.7421192961	1.7421192961	0.4917751885	0.4917751885	0.4917751885	-1.1715502418	-1.1715502418	0.0	0.0	0.0	0.0	0.0
116	0.0	0.0	-4.346206599	-4.346206599	-6.3190405214	-6.3190405214	0.0878734622	0.0878734622	0.0017574692440000001	0.0008787346220000001	0.0008787346220000001	0.0	-2.5742324135	2.5742324135	-0.0	-0.0	0.0	0.0	0.0	0.1378375273	13.783752730000002	0.1378375273	1.17161898205	1.17161898205	4.922768832142857	0.0	0.0	-10.3049346911	10.3049346911	-0.5	0.5	1.2582464236	1.2582464236	2.1145252516	2.1145252516	1.6271507897	-0.0676625659	-1.7337354732	1.7337354732	0.5	0.5	0.5	-1.1663055054	-1.1663055054	0.0	0.0	0.0	0.0	0.0
117	0.0	0.0	-4.3504323623	-4.3504323623	-6.3306017289	-6.3306017289	0.0817260543	0.0817260543	0.0016345210860000002	0.0008172605430000001	0.0008172605430000001	0.0	-2.5780649069	2.5780649069	-0.0	-0.0	0.0	0.0	0.0	0.1374494699	13.74494699	0.1374494699	1.16832049415	1.16832049415	4.9089096392857146	0.0	0.0	-10.3182615404	10.3182615404	-0.5	0.5	1.2749647088	1.2749647088	2.1193606374	2.1193606374	1.6296526993	-0.0629290618	-1.7364012676	1.7364012676	0.4973847663	0.4973847663	0.4973847663	-1.1679731681	-1.1679731681	0.0	0.0	0.0	0.0	0.0
118	0.0	0.0	-4.6305574182	-4.6305574182	-6.9272132498	-6.9272132498	0.0878734622	0.0878734622	0.0017574692440000001	0.0008787346220000001	0.0008787346220000001	1.1048107372	-2.8052867031	2.8052867031	-0.0	-0.0	0.0	0.0	0.0	0.1206437317	12.064373170000001	0.1206437317	1.02547171945	1.02547171945	4.308704703571429	0.0	0.0	-9.1879905378	9.1879905378	-0.5	0.5	0.3924147829	0.3924147829	0.0	0.0	0.0	-0.0676625659	-2.480555298	2.480555298	0.5	0.5	0.5	-1.2709027609	-1.2709027609	0.0	0.0	0.0	0.0	0.0
119	0.0	0.0	-2.1777854364	-2.1777854364	-4.8138771234	-4.8138771234	0.01	0.01	0.0002	0.0001	0.0001	4.4272990938	-1.3962076277	1.3962076277	-0.0	-0.0	0.0	0.0	0.0	0.0247110491	2.47110491	0.0247110491	0.21004391735	0.21004391735	0.8825374678571429	-3.6754732164	3.6754732164	-3.494270941	3.494270941	-6.1460377112	6.1460377112	0.0	0.0	-5.4522505448	-5.4522505448	0.8830075951	-0.0077	-0.9408480151	0.9408480151	10.9751981599	10.9751981599	10.9751981599	0.0	0.0	0.0	0.0	0.0	0.0	-0.8830075951
120	0.0	0.0	-2.1777854364	-2.1777854364	-4.8138771234	-4.8138771234	0.01	0.01	0.0002	0.0001	0.0001	4.4272990938	-1.3962076277	1.3962076277	-0.0	-0.0	0.0	0.0	0.0	0.0247110491	2.47110491	0.0247110491	0.21004391735	0.21004391735	0.8825374678571429	-3.6754732164	3.6754732164	-3.494270941	3.494270941	-6.1460377112	6.1460377112	0.0	0.0	-5.4522505448	-5.4522505448	0.8830075951	-0.0077	-0.9408480151	0.9408480151	10.9751981599	10.9751981599	10.9751981599	0.0	0.0	0.0	0.0	0.0	0.0	-0.8830075951
121	0.0	0.0	-0.3716639406	-0.3716639406	-0.8614869919	-0.8614869919	0.01	0.01	0.0002	0.0001	0.0001	0.0	-0.2845895902	0.2845895902	-0.0	-0.0	0.0	0.0	0.0	0.0183407762	1.83407762	0.0183407762	0.1558965977	0.1558965977	0.6550277214285714	-0.0714688818	0.0714688818	-1.1334368705	1.1334368705	-1.6970075241	1.6970075241	0.0	0.0	0.0	0.0	0.2338188445	-0.0077	-0.1830872407	0.1830872407	2.9568666885	2.9568666885	2.9568666885	-0.2453861554	-0.2453861554	0.0	0.0	0.0	0.0	-0.8933538312
122	0.0	0.0	0.0	0.0	-1.8361614297	-1.8361614297	0.01	0.01	0.0002	0.0001	0.0001	6.8720858198	-0.3713674503	0.3713674503	-0.0194037205	-0.1358260435	0.0194037205	0.0194037205	0.0194037205	0.1008320132	10.08320132	0.1008320132	0.8570721122	0.8570721122	3.6011433285714287	0.0	0.0	-1.7501055314	1.7501055314	-5.5326494352	5.5326494352	0.0	0.0	0.0	0.0	-11.4033244841	-3.3938404921	-4.8739576856	4.8739576856	10.725542759	10.725542759	10.725542759	-0.3202015869	-0.3202015869	0.0	0.0	0.0	0.0	0.0
123	0.0	0.0	-0.78296161	-0.78296161	-4.6746834836	-4.6746834836	0.01	0.01	0.0002	0.0001	0.0001	2.9887248141	-0.4435621855	0.4435621855	-0.0	-0.0	0.0	0.0	0.0	0.0333199625	3.33199625	0.0333199625	0.28321968125	0.28321968125	1.1899986607142858	-2.4026340852	2.4026340852	-1.4102871902	1.4102871902	-3.5093576177	3.5093576177	0.0	0.0	0.0	0.0	0.28043699	-0.0077	-0.2988066998	0.2988066998	7.2696810817	7.2696810817	7.2696810817	0.0	0.0	0.0	0.0	0.0	0.0	0.0
124	0.0	0.0	-0.78296161	-0.78296161	-3.8492889301	-3.8492889301	0.01	0.01	0.0002	0.0001	0.0001	2.1633302607	-0.4435621855	0.4435621855	-0.0	-0.0	0.0	0.0	0.0	0.0333199625	3.33199625	0.0333199625	0.28321968125	0.28321968125	1.1899986607142858	-2.4026340852	2.4026340852	-1.4102871902	1.4102871902	-3.096660341	3.096660341	0.0	0.0	0.0	0.0	0.28043699	-0.0077	-0.2988066998	0.2988066998	5.6188919748	5.6188919748	5.6188919748	0.0	0.0	0.0	0.0	0.0	0.0	0.0
125	0.0	0.0	-0.3243777137	-0.3243777137	0.0	0.0	0.01	0.01	0.0002	0.0001	0.0001	2.0867260015	-0.2608076381	0.2608076381	-0.0	-0.0	0.0	0.0	0.0	0.0122576505	1.22576505	0.0122576505	0.10419002925	0.10419002925	0.4377732321428571	-0.866634447	0.866634447	-0.8555519576	0.8555519576	-2.7098299463	2.7098299463	0.0	0.0	-1.2531086231	-1.2531086231	0.2142658484	-2.2547805621	-0.1677766522	0.1677766522	4.0660211442	4.0660211442	4.0660211442	0.0	0.0	0.0	0.0	0.0	0.0	-1.2614885088
126	0.0	0.0	-1.0572507968	-1.0572507968	-3.2274836322	-3.2274836322	0.01	0.01	0.0002	0.0001	0.0001	1.8621104149	-0.9452494394	0.9452494394	-0.0	-0.0	0.0	0.0	0.0	0.0114839745	1.14839745	0.0114839745	0.09761378325	0.09761378325	0.4101419464285715	-1.9983343149	1.9983343149	-2.9634742264	2.9634742264	-3.8780596849	3.8780596849	0.0	0.0	-3.2283980249	-3.2283980249	0.7769987916	-0.0077	-0.6084135993	0.6084135993	6.8790601307	6.8790601307	6.8790601307	-0.8149732784	-0.8149732784	0.0	0.0	0.0	0.0	-0.2897436587
127	0.0	0.0	-1.0572507968	-1.0572507968	-3.2274836322	-3.2274836322	0.01	0.01	0.0002	0.0001	0.0001	2.446979331	-0.9452494394	0.9452494394	-0.0	-0.0	0.0	0.0	0.0	0.0114839745	1.14839745	0.0114839745	0.09761378325	0.09761378325	0.4101419464285715	-1.9983343149	1.9983343149	-2.9634742264	2.9634742264	-4.170494143	4.170494143	0.0	0.0	-3.2283980249	-3.2283980249	0.7769987916	-0.5925689161	-0.6084135993	0.6084135993	7.4639290468	7.4639290468	7.4639290468	-0.8149732784	-0.8149732784	0.0	0.0	0.0	0.0	-0.2897436587
128	0.0	0.0	-4.6512276514	-4.6512276514	-4.2545983768	-4.2545983768	0.066173998	0.066173998	0.00132347996	0.00066173998	0.00066173998	0.0	-2.3655391377	2.3655391377	-0.0	-0.0	0.0	0.0	0.0	0.3119198288	31.19198288	0.3119198288	2.6513185448	2.6513185448	11.139993885714286	2.3541690508	-2.3541690508	-12.0014669817	12.0014669817	-0.5	0.5	0.0	0.0	0.0	0.0	0.0	-1.1944801053	-2.0918518005	2.0918518005	0.5	0.5	0.5	0.0	0.0	0.0	0.0	0.0	0.0	1.7367232907
129	0.0	0.0	-4.665886198	-4.665886198	-4.274242672	-4.274242672	0.0739938052	0.0739938052	0.001479876104	0.000739938052	0.000739938052	0.0	-2.3711652473	2.3711652473	-0.0	-0.0	0.0	0.0	0.0	0.3125112049	31.25112049	0.3125112049	2.65634524165	2.65634524165	11.161114460714286	2.3674296646	-2.3674296646	-12.0168717975	12.0168717975	-0.5	0.5	0.0	0.0	0.0	0.0	0.0	-1.1903435499	-2.1026108929	2.1026108929	0.5	0.5	0.5	0.0	0.0	0.0	0.0	0.0	0.0	1.7398862027
130	0.0	0.0	-4.6337257821	-4.6337257821	-4.2313642332	-4.2313642332	0.0542492598	0.0542492598	0.001084985196	0.000542492598	0.000542492598	0.0	-2.355674944	2.355674944	-0.0	-0.0	0.0	0.0	0.0	0.310107708	31.0107708	0.310107708	2.635915518	2.635915518	11.075275285714286	2.3445385935	-2.3445385935	-11.934457556	11.934457556	-0.5	0.5	0.0	0.0	0.0	0.0	0.0	-1.1845407103	-2.0833350073	2.0833350073	0.4934900888	0.4934900888	0.4934900888	0.0	0.0	0.0	0.0	0.0	0.0	1.7117960932
131	0.0	0.0	-4.6458498117	-4.6458498117	-4.247459168	-4.247459168	0.0625098562	0.0625098562	0.0012501971240000001	0.0006250985620000001	0.0006250985620000001	0.0	-2.3625081442	2.3625081442	-0.0	-0.0	0.0	0.0	0.0	0.3113630143	31.136301430000003	0.3113630143	2.6465856215500003	2.6465856215500003	11.120107653571429	2.351209878	-2.351209878	-11.9808768411	11.9808768411	-0.5	0.5	0.0	0.0	0.0	0.0	0.0	-1.1914260045	-2.0892348258	2.0892348258	0.4979996846	0.4979996846	0.4979996846	0.0	0.0	0.0	0.0	0.0	0.0	1.7290638533
132	0.0	0.0	-4.6552235968	-4.6552235968	-4.2600265719	-4.2600265719	0.0674476145	0.0674476145	0.00134895229	0.000674476145	0.000674476145	0.0	-2.3660295262	2.3660295262	-0.0	-0.0	0.0	0.0	0.0	0.3117143393	31.17143393	0.3117143393	2.6495718840499998	2.6495718840499998	11.132654975	2.3598402614	-2.3598402614	-11.989547829	11.989547829	-0.5	0.5	0.0	0.0	0.0	0.0	0.0	-1.1884196517	-2.0962200837	2.0962200837	0.4978416763	0.4978416763	0.4978416763	0.0	0.0	0.0	0.0	0.0	0.0	1.7305730882
133	0.0	0.0	-4.6404507893	-4.6404507893	-4.2401083433	-4.2401083433	0.0667545444	0.0667545444	0.001335090888	0.000667545444	0.000667545444	0.0	-2.3593168698	2.3593168698	-0.0	-0.0	0.0	0.0	0.0	0.3103944594	31.03944594	0.3103944594	2.6383529049	2.6383529049	11.085516407142856	2.3416955169	-2.3416955169	-11.9546577316	11.9546577316	-0.5	0.5	0.0	0.0	0.0	0.0	0.0	-1.1869368993	-2.0863360808	2.0863360808	0.4919894547	0.4919894547	0.4919894547	0.0	0.0	0.0	0.0	0.0	0.0	1.7259816395
134	0.0	0.0	-4.6437352801	-4.6437352801	-4.2443789631	-4.2443789631	0.0728621203	0.0728621203	0.001457242406	0.000728621203	0.000728621203	0.0	-2.3610955849	2.3610955849	-0.0	-0.0	0.0	0.0	0.0	0.3105345086	31.053450859999998	0.3105345086	2.6395433231	2.6395433231	11.090518164285713	2.3403069595	-2.3403069595	-11.9645234892	11.9645234892	-0.5	0.5	0.0	0.0	0.0	0.0	0.0	-1.188107197	-2.0878018039	2.0878018039	0.4912565456	0.4912565456	0.4912565456	0.0	0.0	0.0	0.0	0.0	0.0	1.7329098546
135	0.0	0.0	-4.63940759	-4.63940759	-4.2391329694	-4.2391329694	0.0663918414	0.0663918414	0.001327836828	0.000663918414	0.000663918414	0.0	-2.3576294044	2.3576294044	-0.0	-0.0	0.0	0.0	0.0	0.310811452	31.081145199999998	0.310811452	2.641897342	2.641897342	11.100408999999999	2.3433198958	-2.3433198958	-11.9586995291	11.9586995291	-0.5	0.5	0.0	0.0	0.0	0.0	0.0	-1.1884512026	-2.0848494343	2.0848494343	0.4978754611	0.4978754611	0.4978754611	0.0	0.0	0.0	0.0	0.0	0.0	1.7320995027
136	0.0	0.0	-4.6421602006	-4.6421602006	-4.242896614	-4.242896614	0.0722744406	0.0722744406	0.001445488812	0.000722744406	0.000722744406	0.0	-2.358576263	2.358576263	-0.0	-0.0	0.0	0.0	0.0	0.311152388	31.1152388	0.311152388	2.644795298	2.644795298	11.112585285714285	2.3427294851	-2.3427294851	-11.9704438035	11.9704438035	-0.5	0.5	0.0	0.0	0.0	0.0	0.0	-1.190345681	-2.0855831141	2.0855831141	0.5	0.5	0.5	0.0	0.0	0.0	0.0	0.0	0.0	1.7419356993
137	0.0	0.0	-0.5544420328	-0.5544420328	0.0	0.0	0.0142857143	0.0142857143	0.000285714286	0.000142857143	0.000142857143	0.0	-0.3682583737	0.3682583737	-0.0	-0.0	0.0	0.0	0.0	0.0970690877	9.70690877	0.0970690877	0.82508724545	0.82508724545	3.4667531321428573	-0.9349080279	0.9349080279	-2.8498290889	2.8498290889	-2.0634624848	2.0634624848	0.0	0.0	-4.6555944914	-4.6555944914	0.232751345	-0.3545939459	-0.2479974603	0.2479974603	3.324973554	3.324973554	3.324973554	-0.1668653106	-0.1668653106	0.0	0.0	0.0	0.0	0.0
138	0.0	0.0	0.0	0.0	0.0	0.0	0.01	0.01	0.0002	0.0001	0.0001	9.8889985256	-0.6689550478	0.6689550478	-0.0	-0.0	0.0	0.0	0.0	0.017392578	1.7392577999999999	0.017392578	0.147836913	0.147836913	0.6211635	-1.5142754567	1.5142754567	-0.8572224474	0.8572224474	-7.6843812926	7.6843812926	0.0	0.0	0.0	0.0	-13.7536888701	-3.6554201004	-5.5779804833	5.5779804833	13.2769367983	13.2769367983	13.2769367983	4.8228264094	4.8228264094	0.0	0.0	0.0	0.0	0.0
139	0.0	0.0	-1.5258054925	-1.5258054925	-5.2924939867	-5.2924939867	0.028071006	0.028071006	0.00056142012	0.00028071006	0.00028071006	0.0	-1.1553265463	1.1553265463	-0.0	-0.0	0.0	0.0	0.0	0.0793137751	7.93137751	0.0793137751	0.6741670883499999	0.6741670883499999	2.832634825	2.1987241275	-2.1987241275	-3.6661181581	3.6661181581	-1.0161315309	1.0161315309	0.0	0.0	11.0413377377	11.0413377377	0.0	-0.0216146747	-1.7395673449	1.7395673449	2.0322630617	2.0322630617	2.0322630617	0.0	0.0	0.0	0.0	0.0	0.0	-4.5201206319
140	0.0	0.0	-1.697722672	-1.697722672	-3.1235283801	-3.1235283801	0.025	0.025	0.0005	0.00025	0.00025	2.155843178	-0.9875285169	0.9875285169	-0.0	-0.0	0.0	0.0	0.0	0.0614462139	6.14462139	0.0614462139	0.52229281815	0.52229281815	2.1945076392857144	0.0	0.0	-1.3895956833	1.3895956833	-1.2353729311	1.2353729311	2.6304190992	2.6304190992	0.0	0.0	-14.3069684133	-0.01925	-5.6423097087	5.6423097087	0.8523301132	0.8523301132	0.8523301132	0.0	0.0	0.0	0.0	0.0	0.0	0.0
141	0.0	0.0	-0.8198297081	-0.8198297081	-0.7610590441	-0.7610590441	0.01	0.01	0.0002	0.0001	0.0001	0.0	-0.2984882562	0.2984882562	-0.0	-0.0	0.0	0.0	0.0	0.1044291806	10.44291806	0.1044291806	0.8876480351	0.8876480351	3.729613592857143	0.9464452146	-0.9464452146	-0.9471470924	0.9471470924	-1.0372133287	1.0372133287	3.4059323174	3.4059323174	0.0	0.0	-14.4846226638	-0.0077	-5.0921322197	5.0921322197	0.1483652937	0.1483652937	0.1483652937	0.0	0.0	0.0	0.0	0.0	0.0	0.0
142	0.0	0.0	-0.7977197462	-0.7977197462	-0.7399526489	-0.7399526489	0.0111806878	0.0111806878	0.00022361375600000002	0.00011180687800000001	0.00011180687800000001	0.0	-0.2917764296	0.2917764296	-0.0	-0.0	0.0	0.0	0.0	0.1010440192	10.10440192	0.1010440192	0.8588741632	0.8588741632	3.608714971428572	0.8588741632	-0.8588741632	-0.9039996781	0.9039996781	-1.0	1.0	3.2153191253	3.2153191253	0.0	0.0	-13.8388338152	-0.0086091296	-4.8709097703	4.8709097703	0.1397841542	0.1397841542	0.1397841542	0.0	0.0	0.0	0.0	0.0	0.0	-0.062546193
143	0.0	0.0	-2.5377045825	-2.5377045825	-7.9121396588	-7.9121396588	0.025	0.025	0.0005	0.00025	0.00025	6.9652425591	-1.6216799121	1.6216799121	-0.0	-0.0	0.0	0.0	0.0	0.0309309524	3.09309524	0.0309309524	0.2629130954	0.2629130954	1.1046768714285715	6.0578417057	-6.0578417057	-2.0293618085	2.0293618085	-2.5681368856	2.5681368856	0.0	0.0	0.0	0.0	-11.8566563298	-1.6073056924	-6.2967912686	6.2967912686	3.2823049833	3.2823049833	3.2823049833	0.0	0.0	0.0	0.0	0.0	0.0	1.7577076637
144	0.0	0.0	-2.5377045825	-2.5377045825	-7.9121396588	-7.9121396588	0.025	0.025	0.0005	0.00025	0.00025	6.9652425591	-1.6216799121	1.6216799121	-0.0	-0.0	0.0	0.0	0.0	0.0309309524	3.09309524	0.0309309524	0.2629130954	0.2629130954	1.1046768714285715	6.0578417057	-6.0578417057	-2.0293618085	2.0293618085	-2.5681368856	2.5681368856	0.0	0.0	0.0	0.0	-11.8566563298	-1.6073056924	-6.2967912686	6.2967912686	3.2823049833	3.2823049833	3.2823049833	0.0	0.0	0.0	0.0	0.0	0.0	1.7577076637
145	0.0	0.0	-2.5377045825	-2.5377045825	-7.9121396588	-7.9121396588	0.025	0.025	0.0005	0.00025	0.00025	6.9652425591	-1.6216799121	1.6216799121	-0.0	-0.0	0.0	0.0	0.0	0.0309309524	3.09309524	0.0309309524	0.2629130954	0.2629130954	1.1046768714285715	6.0578417057	-6.0578417057	-2.0293618085	2.0293618085	-2.5681368856	2.5681368856	0.0	0.0	0.0	0.0	-11.8566563298	-1.6073056924	-6.2967912686	6.2967912686	3.2823049833	3.2823049833	3.2823049833	0.0	0.0	0.0	0.0	0.0	0.0	1.7577076637
146	0.0	0.0	-0.9174948846	-0.9174948846	-2.9936608145	-2.9936608145	0.0216937177	0.0216937177	0.000433874354	0.000216937177	0.000216937177	1.5330676949	-0.5362226021	0.5362226021	-0.0	-0.0	0.0	0.0	0.0	0.0320987351	3.2098735099999995	0.0320987351	0.27283924834999995	0.27283924834999995	1.1463833964285715	1.2310355454	-1.2310355454	-0.9033140408	0.9033140408	-1.0	1.0	0.0	0.0	0.0	0.0	-3.7627403073	-0.0167041627	-1.8928103102	1.8928103102	1.6823512487	1.6823512487	1.6823512487	0.0	0.0	0.0	0.0	0.0	0.0	0.0
147	0.0	0.0	-0.2953762379	-0.2953762379	-0.9592599909	-0.9592599909	0.0115990692	0.0115990692	0.00023198138399999998	0.00011599069199999999	0.00011599069199999999	1.0090853335	-0.2781693592	0.2781693592	-0.0	-0.0	0.0	0.0	0.0	0.0245747359	2.4574735899999998	0.0245747359	0.20888525514999998	0.20888525514999998	0.8776691392857142	-0.1457118756	0.1457118756	-1.1169945611	1.1169945611	-2.7493107918	2.7493107918	0.5790250942	0.5790250942	-1.8790096434	-1.8790096434	-2.2315711292	-0.2178165385	-0.9897753045	0.9897753045	4.964269217	4.964269217	4.964269217	0.0	0.0	0.0	0.0	0.0	0.0	0.0
148	0.0	0.0	0.0	0.0	-1.6742022362	-1.6742022362	0.01	0.01	0.0002	0.0001	0.0001	1.3609940056	-0.3270859232	0.3270859232	-0.0	-0.0	0.0	0.0	0.0	0.0260859092	2.60859092	0.0260859092	0.2217302282	0.2217302282	0.9316396142857143	-1.8668974189	1.8668974189	-1.6775337671	1.6775337671	-5.4031550155	5.4031550155	0.0	0.0	0.0	0.0	0.0	-0.4527000746	-0.3000320953	0.3000320953	10.1064055183	10.1064055183	10.1064055183	-0.2820243196	-0.2820243196	0.0	0.0	0.0	0.0	-2.7700785653
149	0.0	0.0	-0.6111945856	-0.6111945856	-1.4136292541	-1.4136292541	0.01	0.01	0.0002	0.0001	0.0001	0.0	-0.4669703817	0.4669703817	-0.0	-0.0	0.0	0.0	0.0	0.0305230888	3.05230888	0.0305230888	0.2594462548	0.2594462548	1.0901103142857143	-0.2087408042	0.2087408042	-1.8588105126	1.8588105126	-2.8170587619	2.8170587619	0.0	0.0	0.0	0.0	0.3837683061	-0.0077	-0.300502213	0.300502213	4.90069269	4.90069269	4.90069269	-0.4026255434	-0.4026255434	0.0	0.0	0.0	0.0	-1.5187993166
150	0.0	0.0	-1.0016053005	-1.0016053005	-1.442968222	-1.442968222	0.01	0.01	0.0002	0.0001	0.0001	0.0	-0.5509447832	0.5509447832	-0.0	-0.0	0.0	0.0	0.0	0.0495467584	4.95467584	0.0495467584	0.4211474464	0.4211474464	1.7695270857142857	0.0	0.0	-2.1230290444	2.1230290444	-3.1191184353	3.1191184353	0.0	0.0	0.0	0.0	0.0	-0.0077	-0.4872975367	0.4872975367	5.4032176752	5.4032176752	5.4032176752	-0.2495197289	-0.2495197289	0.0	0.0	0.0	0.0	-1.7811218945
151	0.0	0.0	-0.8369895632	-0.8369895632	-1.2072036855	-1.2072036855	0.01	0.01	0.0002	0.0001	0.0001	0.0	-0.4605948458	0.4605948458	-0.0	-0.0	0.0	0.0	0.0	0.0413110842	4.13110842	0.0413110842	0.3511442157	0.3511442157	1.4753958642857143	0.0	0.0	-1.7751304878	1.7751304878	-2.6128033687	2.6128033687	0.0	0.0	0.0	0.0	0.0	-0.0077	-0.4073561495	0.4073561495	4.5205537521	4.5205537521	4.5205537521	-0.2086187116	-0.2086187116	0.0	0.0	0.0	0.0	-1.4863157569
152	0.0	0.0	-1.0350607568	-1.0350607568	-1.490883508	-1.490883508	0.01	0.01	0.0002	0.0001	0.0001	0.0	-0.5693069303	0.5693069303	-0.0	-0.0	0.0	0.0	0.0	0.0512205244	5.12205244	0.0512205244	0.4353744574	0.4353744574	1.829304442857143	0.0	0.0	-2.193733736	2.193733736	-3.2220186917	3.2220186917	0.0	0.0	0.0	0.0	0.0	-0.0077	-0.5035443162	0.5035443162	5.5809066487	5.5809066487	5.5809066487	-0.2578321917	-0.2578321917	0.0	0.0	0.0	0.0	-1.8410364203
153	0.0	0.0	-0.8818775345	-0.8818775345	-1.27149275	-1.27149275	0.01	0.01	0.0002	0.0001	0.0001	0.0	-0.4852317697	0.4852317697	-0.0	-0.0	0.0	0.0	0.0	0.0435568155	4.35568155	0.0435568155	0.37023293175	0.37023293175	1.5556005535714286	0.0	0.0	-1.869996633	1.869996633	-2.7508670591	2.7508670591	0.0	0.0	0.0	0.0	0.0	-0.0077	-0.4291548351	0.4291548351	4.7587997353	4.7587997353	4.7587997353	-0.2197717382	-0.2197717382	0.0	0.0	0.0	0.0	-1.5667044832
154	0.0265829272	0.0265829272	-0.9829636735	-0.9829636735	-1.4231705824	-1.4231705824	0.01	0.01	0.0002	0.0001	0.0001	0.0	-0.5368329044	0.5368329044	-0.0	-0.0	0.0	0.0	0.0	0.050239997	5.0239997	0.050239997	0.42703997450000003	0.42703997450000003	1.7942856071428572	0.0	0.0	-2.099656581	2.099656581	-3.0971893999	3.0971893999	0.0	0.0	0.0	0.0	0.0	-0.0077	-0.4748113835	0.4748113835	5.3563696829	5.3563696829	5.3563696829	-0.2431313437	-0.2431313437	0.0	0.0	0.0	0.0	-1.7820760141
155	0.0	0.0	-0.9610720508	-0.9610720508	-1.3849160394	-1.3849160394	0.01	0.01	0.0002	0.0001	0.0001	0.0	-0.5286979638	0.5286979638	-0.0	-0.0	0.0	0.0	0.0	0.0475188925	4.75188925	0.0475188925	0.40391058625	0.40391058625	1.6971033035714287	-0.0020572664	0.0020572664	-2.0373661588	2.0373661588	-2.9956488046	2.9956488046	0.0	0.0	0.0	0.0	0.0	-0.0077	-0.4676136094	0.4676136094	5.1899943167	5.1899943167	5.1899943167	-0.2394486921	-0.2394486921	0.0	0.0	0.0	0.0	-1.7095605615
156	0.0	0.0	-0.7833032811	-0.7833032811	-1.13031358	-1.13031358	0.01	0.01	0.0002	0.0001	0.0001	0.0	-0.4311289374	0.4311289374	-0.0	-0.0	0.0	0.0	0.0	0.0386251762	3.86251762	0.0386251762	0.3283139977	0.3283139977	1.3794705785714285	-0.0029203781	0.0029203781	-1.6616700111	1.6616700111	-2.4493819235	2.4493819235	0.0	0.0	0.0	0.0	0.0	-0.0077	-0.3812847913	0.3812847913	4.2385305101	4.2385305101	4.2385305101	-0.1952796251	-0.1952796251	0.0	0.0	0.0	0.0	-1.3916305488
157	0.0	0.0	-1.3900082643	-1.3900082643	-3.5707190691	-3.5707190691	0.01	0.01	0.0002	0.0001	0.0001	0.0	-0.9770113895	0.9770113895	-0.0	-0.0	0.0	0.0	0.0	0.1138184815	11.38184815	0.1138184815	0.96745709275	0.96745709275	4.064945767857143	-0.6482216351	0.6482216351	-4.3937545915	4.3937545915	-6.9974295057	6.9974295057	0.0	0.0	0.0	0.0	0.803112766	-0.0745605735	-0.6288616325	0.6288616325	12.3488987255	12.3488987255	12.3488987255	-0.8423568068	-0.8423568068	0.0	0.0	0.0	0.0	-4.0625543218
158	0.0	0.0	-0.5026900224	-0.5026900224	-0.846542668	-0.846542668	0.01	0.01	0.0002	0.0001	0.0001	0.0	-0.292397453	0.292397453	-0.0	-0.0	0.0	0.0	0.0	0.0298360056	2.98360056	0.0298360056	0.2536060476	0.2536060476	1.0655716285714285	-0.0180811239	0.0180811239	-1.1960854449	1.1960854449	-1.9833687287	1.9833687287	0.0	0.0	0.0	0.0	0.1848217482	-0.0493210112	-0.1969282891	0.1969282891	3.5300039429	3.5300039429	3.5300039429	-0.1324764954	-0.1324764954	0.0	0.0	0.0	0.0	-1.151288089
159	0.0	0.0	-1.4224405378	-1.4224405378	-3.6589554067	-3.6589554067	0.01	0.01	0.0002	0.0001	0.0001	0.0	-1.0032358077	1.0032358077	-0.0	-0.0	0.0	0.0	0.0	0.1155605457	11.55605457	0.1155605457	0.98226463845	0.98226463845	4.127162346428571	-0.6614346887	0.6614346887	-4.499945007	4.499945007	-7.1666039094	7.1666039094	0.0	0.0	0.0	0.0	0.8246739039	-0.076535892	-0.6457446569	0.6457446569	12.6563884507	12.6563884507	12.6563884507	-0.8649661585	-0.8649661585	0.0	0.0	0.0	0.0	-4.146696789
160	0.0	0.0	-0.616920476	-0.616920476	-0.9124540593	-0.9124540593	0.01	0.01	0.0002	0.0001	0.0001	0.0	-0.3430886446	0.3430886446	-0.0	-0.0	0.0	0.0	0.0	0.0289269792	2.8926979200000003	0.0289269792	0.2458793232	0.2458793232	1.0331064	0.0	0.0	-1.359537586	1.359537586	-2.0446788507	2.0446788507	0.0	0.0	0.0	0.0	0.2168851169	-0.0169510049	-0.2310919327	0.2310919327	3.5878111659	3.5878111659	3.5878111659	-0.1554241738	-0.1554241738	0.0	0.0	0.0	0.0	-1.1152250195
161	0.0	0.0	-0.8826730041	-0.8826730041	-1.3109634088	-1.3109634088	0.01	0.01	0.0002	0.0001	0.0001	0.0	-0.4819587841	0.4819587841	-0.0	-0.0	0.0	0.0	0.0	0.0451509319	4.51509319	0.0451509319	0.38378292115	0.38378292115	1.6125332821428573	0.0	0.0	-1.9631588051	1.9631588051	-2.9566776895	2.9566776895	0.0	0.0	0.0	0.0	0.30472374	-0.033113022	-0.324684326	0.324684326	5.1609628168	5.1609628168	5.1609628168	-0.218290072	-0.218290072	0.0	0.0	0.0	0.0	-1.6438105547
162	0.0	0.0	-0.8826730041	-0.8826730041	-1.3109634088	-1.3109634088	0.01	0.01	0.0002	0.0001	0.0001	0.0	-0.4819587841	0.4819587841	-0.0	-0.0	0.0	0.0	0.0	0.0451509319	4.51509319	0.0451509319	0.38378292115	0.38378292115	1.6125332821428573	0.0	0.0	-1.9631588051	1.9631588051	-2.9566776895	2.9566776895	0.0	0.0	0.0	0.0	0.30472374	-0.033113022	-0.324684326	0.324684326	5.1609628168	5.1609628168	5.1609628168	-0.218290072	-0.218290072	0.0	0.0	0.0	0.0	-1.6438105547
163	0.0	0.0	-0.616920476	-0.616920476	-0.9124540593	-0.9124540593	0.01	0.01	0.0002	0.0001	0.0001	0.0	-0.3430886446	0.3430886446	-0.0	-0.0	0.0	0.0	0.0	0.0289269792	2.8926979200000003	0.0289269792	0.2458793232	0.2458793232	1.0331064	0.0	0.0	-1.359537586	1.359537586	-2.0446788507	2.0446788507	0.0	0.0	0.0	0.0	0.2168851169	-0.0169510049	-0.2310919327	0.2310919327	3.5878111659	3.5878111659	3.5878111659	-0.1554241738	-0.1554241738	0.0	0.0	0.0	0.0	-1.1152250195
164	0.0	0.0	-0.7717462714	-0.7717462714	-1.1404098534	-1.1404098534	0.01	0.01	0.0002	0.0001	0.0001	0.0	-0.4276734705	0.4276734705	-0.0	-0.0	0.0	0.0	0.0	0.0368370583	3.68370583	0.0368370583	0.31311499555	0.31311499555	1.3156092250000002	0.0	0.0	-1.7016018308	1.7016018308	-2.5536078502	2.5536078502	0.0	0.0	0.0	0.0	0.2703870048	-0.0215475301	-0.2880984016	0.2880984016	4.4836591469	4.4836591469	4.4836591469	-0.1937153505	-0.1937153505	0.0	0.0	0.0	0.0	-1.4008199396
165	0.0	0.0	-0.8220952063	-0.8220952063	-1.2109773351	-1.2109773351	0.01	0.01	0.0002	0.0001	0.0001	0.0	-0.4575220262	0.4575220262	-0.0	-0.0	0.0	0.0	0.0	0.0384281794	3.8428179399999998	0.0384281794	0.3266395249	0.3266395249	1.3724349785714285	0.0	0.0	-1.8046133449	1.8046133449	-2.7009042131	2.7009042131	0.0	0.0	0.0	0.0	0.289266917	-0.0220919966	-0.3082150212	0.3082150212	4.7325446482	4.7325446482	4.7325446482	-0.2072276598	-0.2072276598	0.0	0.0	0.0	0.0	-1.4891103402
166	0.0	0.0	-1.9318867314	-1.9318867314	-2.8434386515	-2.8434386515	0.01	0.01	0.0002	0.0001	0.0001	0.0	-1.0544398348	1.0544398348	-0.0	-0.0	0.0	0.0	0.0	0.0990605275	9.906052749999999	0.0990605275	0.84201448375	0.84201448375	3.537875982142857	0.0	0.0	-4.251566318	4.251566318	-6.3510091469	6.3510091469	0.0	0.0	0.0	0.0	0.6668314433	-0.0967877095	-0.7105114874	0.7105114874	11.1061819633	11.1061819633	11.1061819633	-0.400063494	-0.400063494	0.0	0.0	0.0	0.0	-3.568482008
167	0.0	0.0	-1.2355323996	-1.2355323996	-1.8309473053	-1.8309473053	0.01	0.01	0.0002	0.0001	0.0001	0.0	-0.6735654297	0.6735654297	-0.0	-0.0	0.0	0.0	0.0	0.0636681479	6.36681479	0.0636681479	0.54117925715	0.54117925715	2.273862425	0.0	0.0	-2.74368047	2.74368047	-4.1197213465	4.1197213465	0.0	0.0	0.0	0.0	0.4259194412	-0.0472356107	-0.4538188155	0.4538188155	7.1799321017	7.1799321017	7.1799321017	-0.3050295536	-0.3050295536	0.0	0.0	0.0	0.0	-2.3114427621
168	0.0	0.0	-0.8220952063	-0.8220952063	-1.2109773351	-1.2109773351	0.01	0.01	0.0002	0.0001	0.0001	0.0	-0.4575220262	0.4575220262	-0.0	-0.0	0.0	0.0	0.0	0.0384281794	3.8428179399999998	0.0384281794	0.3266395249	0.3266395249	1.3724349785714285	0.0	0.0	-1.8046133449	1.8046133449	-2.7009042131	2.7009042131	0.0	0.0	0.0	0.0	0.289266917	-0.0220919966	-0.3082150212	0.3082150212	4.7325446482	4.7325446482	4.7325446482	-0.2072276598	-0.2072276598	0.0	0.0	0.0	0.0	-1.4891103402
169	0.0	0.0	-1.2355323996	-1.2355323996	-1.8309473053	-1.8309473053	0.01	0.01	0.0002	0.0001	0.0001	0.0	-0.6735654297	0.6735654297	-0.0	-0.0	0.0	0.0	0.0	0.0636681479	6.36681479	0.0636681479	0.54117925715	0.54117925715	2.273862425	0.0	0.0	-2.74368047	2.74368047	-4.1197213465	4.1197213465	0.0	0.0	0.0	0.0	0.4259194412	-0.0472356107	-0.4538188155	0.4538188155	7.1799321017	7.1799321017	7.1799321017	-0.3050295536	-0.3050295536	0.0	0.0	0.0	0.0	-2.3114427621
170	0.0	0.0	-0.5860160855	-0.5860160855	-0.8673961673	-0.8673961673	0.01	0.01	0.0002	0.0001	0.0001	0.0	-0.3203898112	0.3203898112	-0.0	-0.0	0.0	0.0	0.0	0.0297845884	2.97845884	0.0297845884	0.2531690014	0.2531690014	1.0637353	0.0	0.0	-1.2915179298	1.2915179298	-1.9506231037	1.9506231037	0.0	0.0	0.0	0.0	0.2025275719	-0.0385630143	-0.2157939128	0.2157939128	3.4176010456	3.4176010456	3.4176010456	-0.1451485122	-0.1451485122	0.0	0.0	0.0	0.0	-1.0885371009
171	0.0	0.0	-1.0629611832	-1.0629611832	-1.5656132979	-1.5656132979	0.01	0.01	0.0002	0.0001	0.0001	0.0	-0.5891125448	0.5891125448	-0.0	-0.0	0.0	0.0	0.0	0.0507340676	5.07340676	0.0507340676	0.4312395746	0.4312395746	1.8119309857142858	0.0	0.0	-2.3367703944	2.3367703944	-3.4926565196	3.4926565196	0.0	0.0	0.0	0.0	0.372501009	-0.0292429145	-0.3969012689	0.3969012689	6.1262355284	6.1262355284	6.1262355284	-0.2667981058	-0.2667981058	0.0	0.0	0.0	0.0	-1.9334167895
172	0.0	0.0	-0.7740165501	-0.7740165501	-1.1408797578	-1.1408797578	0.01	0.01	0.0002	0.0001	0.0001	0.0	-0.4222089399	0.4222089399	-0.0	-0.0	0.0	0.0	0.0	0.0397623813	3.9762381300000005	0.0397623813	0.33798024105	0.33798024105	1.4200850464285717	0.0	0.0	-1.6987936337	1.6987936337	-2.5545795693	2.5545795693	0.0	0.0	0.0	0.0	0.2669305609	-0.0557142864	-0.2844155473	0.2844155473	4.4677449307	4.4677449307	4.4677449307	-0.1912415817	-0.1912415817	0.0	0.0	0.0	0.0	-1.4475913442
173	0.0	0.0	-0.616920476	-0.616920476	-0.9124540593	-0.9124540593	0.01	0.01	0.0002	0.0001	0.0001	0.0	-0.3430886446	0.3430886446	-0.0	-0.0	0.0	0.0	0.0	0.0289269792	2.8926979200000003	0.0289269792	0.2458793232	0.2458793232	1.0331064	0.0	0.0	-1.359537586	1.359537586	-2.0446788507	2.0446788507	0.0	0.0	0.0	0.0	0.2168851169	-0.0169510049	-0.2310919327	0.2310919327	3.5878111659	3.5878111659	3.5878111659	-0.1554241738	-0.1554241738	0.0	0.0	0.0	0.0	-1.1152250195
174	0.0	0.0	-0.9474101526	-0.9474101526	-1.4065254225	-1.4065254225	0.01	0.01	0.0002	0.0001	0.0001	0.0	-0.5172522439	0.5172522439	-0.0	-0.0	0.0	0.0	0.0	0.0484893314	4.84893314	0.0484893314	0.4121593169	0.4121593169	1.7317618357142859	0.0	0.0	-2.1067685535	2.1067685535	-3.157132966	3.157132966	0.0	0.0	0.0	0.0	0.3270476818	-0.0077	-0.3484705726	0.3484705726	5.5068638763	5.5068638763	5.5068638763	-0.1775545901	-0.1775545901	0.0	0.0	0.0	0.0	-1.7366095216
175	0.0	0.0	-0.4912046951	-0.4912046951	-1.7236305082	-1.7236305082	0.01	0.01	0.0002	0.0001	0.0001	1.7937866781	-0.4657127394	0.4657127394	-0.0	-0.0	0.0	0.0	0.0	0.041777596	4.1777596	0.041777596	0.355109566	0.355109566	1.492057	-0.924626523	0.924626523	-2.1499468497	2.1499468497	-5.5205551515	5.5205551515	0.0	0.0	-3.6979234388	-3.6979234388	0.0	-0.3628095656	-0.4118844484	0.4118844484	10.6373532539	10.6373532539	10.6373532539	-0.2109355594	-0.2109355594	0.0	0.0	0.0	0.0	-0.7895952141
176	0.0	0.0	-0.2434127993	-0.2434127993	-1.1878850939	-1.1878850939	0.01	0.01	0.0002	0.0001	0.0001	0.9473194836	-0.3216683044	0.3216683044	-0.0	-0.0	0.0	0.0	0.0	0.020817487	2.0817487	0.020817487	0.1769486395	0.1769486395	0.7434816785714286	-0.2689202548	0.2689202548	-1.1779501353	1.1779501353	-2.5499816195	2.5499816195	0.0	0.0	-2.0808518954	-2.0808518954	-0.5754157091	-0.1846486399	-0.4868647728	0.4868647728	4.912158827	4.912158827	4.912158827	-0.2773535259	-0.2773535259	0.0	0.0	0.0	0.0	-0.209427861
177	0.0	0.0	-1.4868611357	-1.4868611357	-3.4550376584	-3.4550376584	0.0387141435	0.0387141435	0.00077428287	0.000387141435	0.000387141435	3.6941454565	-0.8768743158	0.8768743158	-0.0	-0.0	0.0	0.0	0.0	0.0486921537	4.86921537	0.0486921537	0.41388330645	0.41388330645	1.7390054892857143	2.2394593603	-2.2394593603	-1.2156767317	1.2156767317	-1.2764595509	1.2764595509	2.1946716735	2.1946716735	0.0	0.0	-14.4356431341	-0.0298098905	-6.2601106792	6.2601106792	0.4099787939	0.4099787939	0.4099787939	-0.3973808951	-0.3973808951	0.0	0.0	0.0	0.0	1.5658704669
178	0.0	0.0	-0.8056870574	-0.8056870574	-1.4723514135	-1.4723514135	0.0115469371	0.0115469371	0.000230938742	0.000115469371	0.000115469371	-0.3237432378	-0.7076194004	0.7076194004	-0.0	-0.0	0.0	0.0	0.0	0.0125469371	1.25469371	0.0125469371	0.10664896535	0.10664896535	0.4481048964285715	0.1066489653	-0.1066489653	-2.2851418644	2.2851418644	-3.0392639251	3.0392639251	0.0	0.0	0.0	0.0	0.581599181	-0.0088911416	-0.4554097829	0.4554097829	4.6071870665	4.6071870665	4.6071870665	-0.6101050808	-0.6101050808	0.0	0.0	0.0	0.0	-2.1217628976
179	0.9223174955	0.9223174955	-0.5726799366	-0.5726799366	-1.6757656383	-1.6757656383	0.01	0.01	0.0002	0.0001	0.0001	0.0	-0.2569605504	0.2569605504	-0.0	-0.0	0.0	0.0	0.0	0.1027178161	10.27178161	0.1027178161	0.87310143685	0.87310143685	3.6684934321428573	0.0	0.0	-2.4429513172	2.4429513172	-4.4449731661	4.4449731661	0.0	0.0	0.0	0.0	0.2111028577	-0.0783349573	-0.1652999347	0.1652999347	7.8322261107	7.8322261107	7.8322261107	-0.2215658108	-0.2215658108	0.0	0.0	0.0	0.0	-2.6625553048
180	1.0075768921	1.0075768921	-0.5956764469	-0.5956764469	-1.7489661566	-1.7489661566	0.01	0.01	0.0002	0.0001	0.0001	0.0	-0.2566557639	0.2566557639	-0.0	-0.0	0.0	0.0	0.0	0.1099108153	10.99108153	0.1099108153	0.93424193005	0.93424193005	3.925386260714286	0.0	0.0	-2.5569418189	2.5569418189	-4.6656839654	4.6656839654	0.0	0.0	0.0	0.0	0.2108522691	-0.0807001462	-0.1651037161	0.1651037161	8.2106367547	8.2106367547	8.2106367547	-0.2213030395	-0.2213030395	0.0	0.0	0.0	0.0	-2.8170375908
181	0.0	0.0	-3.3972868268	-3.3972868268	-6.6983683137	-6.6983683137	0.0509917363	0.0509917363	0.001019834726	0.000509917363	0.000509917363	4.7899904078	-2.1609506785	2.1609506785	-0.0	-0.0	0.0	0.0	0.0	0.0631694701	6.31694701	0.0631694701	0.53694049585	0.53694049585	2.2560525035714285	10.6888515229	-10.6888515229	-4.3516656841	4.3516656841	-0.5	0.5	0.0	0.0	0.0	0.0	-12.2251092866	-0.1023231411	-7.3231952315	7.3231952315	0.12	0.12	0.12	-0.9788109801	-0.9788109801	0.0	0.0	0.0	0.0	4.5643489604
182	0.0	0.0	-3.3808478252	-3.3808478252	-6.6706172254	-6.6706172254	0.0570119103	0.0570119103	0.001140238206	0.000570119103	0.000570119103	4.7766254175	-2.1502272739	2.1502272739	-0.0	-0.0	0.0	0.0	0.0	0.0631269748	6.31269748	0.0631269748	0.5365792858	0.5365792858	2.2545348142857145	10.7108882812	-10.7108882812	-4.2771560565	4.2771560565	-0.5	0.5	0.0	0.0	0.0	0.0	-12.3606678848	-0.1073198855	-7.3536305493	7.3536305493	0.12	0.12	0.12	-0.9740224396	-0.9740224396	0.0	0.0	0.0	0.0	4.5458919892
183	0.0	0.0	-3.3031277031	-3.3031277031	-6.4388055502	-6.4388055502	0.039036906	0.039036906	0.0007807381200000001	0.00039036906000000003	0.00039036906000000003	4.5695354633	-2.0894558694	2.0894558694	-0.0	-0.0	0.0	0.0	0.0	0.0608090644	6.08090644	0.0608090644	0.5168770474	0.5168770474	2.1717523	10.2903186791	-10.2903186791	-4.2138358233	4.2138358233	-0.5	0.5	0.0	0.0	0.0	0.0	-11.750458798	-0.0716198938	-7.0562556654	7.0562556654	0.12	0.12	0.12	-0.9463147374	-0.9463147374	0.0	0.0	0.0	0.0	4.3690055075
184	0.0	0.0	-3.361818926	-3.361818926	-6.6218828941	-6.6218828941	0.0587458392	0.0587458392	0.001174916784	0.000587458392	0.000587458392	4.7462551219	-2.1357177318	2.1357177318	-0.001	-0.007	0.001	0.001	0.001	0.0628258286	6.28258286	0.0628258286	0.5340195431	0.5340195431	2.243779592857143	10.693980817	-10.693980817	-4.1999348679	4.1999348679	-0.5014299012	0.5014299012	0.0	0.0	0.0	0.0	-12.4368412495	-0.1119306347	-7.3578535879	7.3578535879	0.1203431763	0.1203431763	0.1203431763	-0.9674730138	-0.9674730138	0.0	0.0	0.0	0.0	4.5094204181
185	0.0	0.0	-3.3404149321	-3.3404149321	-6.5842834469	-6.5842834469	0.0513524291	0.0513524291	0.001027048582	0.000513524291	0.000513524291	4.7412387341	-2.1229614034	2.1229614034	-0.0	-0.0	0.0	0.0	0.0	0.063166924	6.3166924	0.063166924	0.536918854	0.536918854	2.2559615714285717	10.6729295351	-10.6729295351	-4.1807432614	4.1807432614	-0.5	0.5	0.0	0.0	0.0	0.0	-12.4130417314	-0.1182771483	-7.3349819379	7.3349819379	0.12	0.12	0.12	-0.9616173514	-0.9616173514	0.0	0.0	0.0	0.0	4.499636658
186	0.0	0.0	-3.2740812129	-3.2740812129	-6.3809682943	-6.3809682943	0.0456109764	0.0456109764	0.0009122195280000001	0.00045610976400000004	0.00045610976400000004	4.5333293692	-2.0696270149	2.0696270149	-0.0	-0.0	0.0	0.0	0.0	0.0605487461	6.054874610000001	0.0605487461	0.51466434185	0.51466434185	2.162455217857143	10.2833412957	-10.2833412957	-4.1074648581	4.1074648581	-0.5	0.5	0.0	0.0	0.0	0.0	-11.8805125673	-0.075258111	-7.0714229055	7.0714229055	0.12	0.12	0.12	-0.937410263	-0.937410263	0.0	0.0	0.0	0.0	4.3285513856
187	0.0	0.0	-0.6017371583	-0.6017371583	-2.9479868659	-2.9479868659	0.01	0.01	0.0002	0.0001	0.0001	1.6365847446	-0.4887172036	0.4887172036	-0.0	-0.0	0.0	0.0	0.0	0.0213304499	2.13304499	0.0213304499	0.18130882415	0.18130882415	0.7618017821428571	0.4298462753	-0.4298462753	-0.8236899035	0.8236899035	-0.8801019365	0.8801019365	0.0	0.0	0.0	0.0	-2.4636253606	-0.0077	-1.2695937458	1.2695937458	1.5520630022	1.5520630022	1.5520630022	0.495268531	0.495268531	0.0	0.0	0.0	0.0	-0.0578120217
188	0.0	0.0	-1.6453874907	-1.6453874907	-3.5270868577	-3.5270868577	0.01	0.01	0.0002	0.0001	0.0001	3.7841557792	-0.9517928474	0.9517928474	-0.0	-0.0	0.0	0.0	0.0	0.0618499512	6.18499512	0.0618499512	0.5257245852	0.5257245852	2.2089268285714287	-2.8373139945	2.8373139945	-2.953522091	2.953522091	-5.5834116028	5.5834116028	0.0	0.0	-5.4485782656	-5.4485782656	0.6019048141	-0.6685557314	-0.6413319124	0.6413319124	10.1846614662	10.1846614662	10.1846614662	0.0	0.0	0.0	0.0	0.0	0.0	-0.6019048141
189	0.0	0.0	-1.6453874907	-1.6453874907	-3.5270868577	-3.5270868577	0.01	0.01	0.0002	0.0001	0.0001	3.7841557792	-0.9517928474	0.9517928474	-0.0	-0.0	0.0	0.0	0.0	0.0618499512	6.18499512	0.0618499512	0.5257245852	0.5257245852	2.2089268285714287	-2.8373139945	2.8373139945	-2.953522091	2.953522091	-5.5834116028	5.5834116028	0.0	0.0	-5.4485782656	-5.4485782656	0.6019048141	-0.6685557314	-0.6413319124	0.6413319124	10.1846614662	10.1846614662	10.1846614662	0.0	0.0	0.0	0.0	0.0	0.0	-0.6019048141
190	0.0	0.0	-0.5237695755	-0.5237695755	0.0	0.0	0.01	0.01	0.0002	0.0001	0.0001	0.0	-0.2730755711	0.2730755711	-0.0	-0.0	0.0	0.0	0.0	0.032180289	3.2180289	0.032180289	0.2735324565	0.2735324565	1.1492960357142858	0.0	0.0	-2.1533078453	2.1533078453	-5.8223623036	5.8223623036	0.0	0.0	0.0	0.0	1.0907488674	-0.2050774761	-0.1839061867	0.1839061867	7.4545977881	7.4545977881	7.4545977881	0.9652600635	0.9652600635	0.0	0.0	0.0	0.0	-3.8853350253
191	0.0	0.0	-0.5444298779	-0.5444298779	0.0	0.0	0.01	0.01	0.0002	0.0001	0.0001	0.0	-0.2835875903	0.2835875903	-0.0	-0.0	0.0	0.0	0.0	0.033560625	3.3560624999999997	0.033560625	0.2852653125	0.2852653125	1.19859375	0.0	0.0	-2.2403658402	2.2403658402	-6.0580473605	6.0580473605	0.0	0.0	0.0	0.0	1.1351589834	-0.2109148317	-0.1909908274	0.1909908274	7.7552328843	7.7552328843	7.7552328843	1.0084703075	1.0084703075	0.0	0.0	0.0	0.0	-4.0422534274
192	0.0	0.0	-0.5444298779	-0.5444298779	0.0	0.0	0.01	0.01	0.0002	0.0001	0.0001	0.0	-0.2835875903	0.2835875903	-0.0	-0.0	0.0	0.0	0.0	0.033560625	3.3560624999999997	0.033560625	0.2852653125	0.2852653125	1.19859375	0.0	0.0	-2.2403658402	2.2403658402	-6.0580473605	6.0580473605	0.0	0.0	0.0	0.0	1.1351589834	-0.2120148317	-0.1909908274	0.1909908274	7.7563328843	7.7563328843	7.7563328843	1.0062703075	1.0062703075	0.0	0.0	0.0	0.0	-4.0422534274
193	0.0	0.0	-0.4976892901	-0.4976892901	0.0	0.0	0.01	0.01	0.0002	0.0001	0.0001	0.0	-0.2588899005	0.2588899005	-0.0	-0.0	0.0	0.0	0.0	0.0308216222	3.08216222	0.0308216222	0.2619837887	0.2619837887	1.1007722214285713	0.0	0.0	-2.0522794295	2.0522794295	-5.5524318722	5.5524318722	0.0	0.0	0.0	0.0	1.0393876539	-0.1921314299	-0.1743456658	0.1743456658	7.1123088653	7.1123088653	7.1123088653	0.92349895	0.92349895	0.0	0.0	0.0	0.0	-3.7004866667
194	0.0	0.0	-0.5650901804	-0.5650901804	0.0	0.0	0.01	0.01	0.0002	0.0001	0.0001	-0.0011	-0.2940996095	0.2940996095	-0.0	-0.0	0.0	0.0	0.0	0.0349409611	3.49409611	0.0349409611	0.29699816935	0.29699816935	1.2478914678571429	0.0	0.0	-2.327423835	2.327423835	-6.2931824175	6.2931824175	0.0	0.0	0.0	0.0	1.1795690993	-0.2178521873	-0.198075468	0.198075468	8.0569679805	8.0569679805	8.0569679805	1.0472805515	1.0472805515	0.0	0.0	0.0	0.0	-4.1991718295
195	0.0	0.0	-0.5444298779	-0.5444298779	0.0	0.0	0.01	0.01	0.0002	0.0001	0.0001	0.0	-0.2835875903	0.2835875903	-0.0	-0.0	0.0	0.0	0.0	0.033560625	3.3560624999999997	0.033560625	0.2852653125	0.2852653125	1.19859375	0.0	0.0	-2.2403658402	2.2403658402	-6.0580473605	6.0580473605	0.0	0.0	0.0	0.0	1.1351589834	-0.2120148317	-0.1909908274	0.1909908274	7.7563328843	7.7563328843	7.7563328843	1.0062703075	1.0062703075	0.0	0.0	0.0	0.0	-4.0422534274
196	0.0	0.0	-0.484215372	-0.484215372	0.0	0.0	0.01	0.01	0.0002	0.0001	0.0001	0.0	-0.2517576406	0.2517576406	-0.0	-0.0	0.0	0.0	0.0	0.0300373506	3.00373506	0.0300373506	0.2553174801	0.2553174801	1.0727625214285714	0.0	0.0	-1.9992822219	1.9992822219	-5.4086058932	5.4086058932	0.0	0.0	0.0	0.0	1.0118445476	-0.1855740696	-0.169538835	0.169538835	6.9308672897	6.9308672897	6.9308672897	0.8995475059	0.8995475059	0.0	0.0	0.0	0.0	-3.6017358245
197	0.0	0.0	-0.5237695755	-0.5237695755	0.0	0.0	0.01	0.01	0.0002	0.0001	0.0001	0.0	-0.2730755711	0.2730755711	-0.0	-0.0	0.0	0.0	0.0	0.032180289	3.2180289	0.032180289	0.2735324565	0.2735324565	1.1492960357142858	0.0	0.0	-2.1533078453	2.1533078453	-5.8223623036	5.8223623036	0.0	0.0	0.0	0.0	1.0907488674	-0.2050774761	-0.1839061867	0.1839061867	7.4545977881	7.4545977881	7.4545977881	0.9652600635	0.9652600635	0.0	0.0	0.0	0.0	-3.8853350253
198	0.0	0.0	-0.4330551823	-0.4330551823	-0.9973749288	-0.9973749288	0.01	0.01	0.0002	0.0001	0.0001	0.0	-0.3295514137	0.3295514137	-0.0	-0.0	0.0	0.0	0.0	0.0219993666	2.19993666	0.0219993666	0.1869946161	0.1869946161	0.7856916642857144	-0.1469946653	0.1469946653	-1.3225122579	1.3225122579	-2.0173442569	2.0173442569	0.0	0.0	0.0	0.0	0.2707854635	-0.0077	-0.2120332235	0.2120332235	3.5103885503	3.5103885503	3.5103885503	-0.2841499394	-0.2841499394	0.0	0.0	0.0	0.0	-1.0810110292
199	0.0	0.0	-0.4838628569	-0.4838628569	-1.1299219679	-1.1299219679	0.0141714833	0.0141714833	0.00028342966599999997	0.00014171483299999998	0.00014171483299999998	0.0	-0.3525461807	0.3525461807	-0.0	-0.0	0.0	0.0	0.0	0.0292721024	2.92721024	0.0292721024	0.2488128704	0.2488128704	1.0454322285714286	0.0	0.0	-1.5218445724	1.5218445724	-2.2680125678	2.2680125678	0.0	0.0	0.0	0.0	0.2896226594	-0.0109120422	-0.2267833187	0.2267833187	4.0365541286	4.0365541286	4.0365541286	-0.303986352	-0.303986352	0.0	0.0	0.0	0.0	-1.1148278801
200	0.0	0.0	0.0	0.0	-0.9420654395	-0.9420654395	0.0103534228	0.0103534228	0.000207068456	0.000103534228	0.000103534228	1.0669272251	-0.2638192584	0.2638192584	-0.0	-0.0	0.0	0.0	0.0	0.0176082475	1.76082475	0.0176082475	0.14967010375	0.14967010375	0.6288659821428572	2.5256695276	-2.5256695276	-0.5196632299	0.5196632299	-0.7689961071	0.7689961071	4.1413493493	4.1413493493	0.5691675905	0.5691675905	-14.5774174246	-0.4532379996	-5.1010954697	5.1010954697	0.7677536964	0.7677536964	0.7677536964	-0.2274800124	-0.2274800124	0.0	0.0	0.0	0.0	1.9406733062
201	0.0	0.0	-1.3479093368	-1.3479093368	-2.8005410348	-2.8005410348	0.01	0.01	0.0002	0.0001	0.0001	2.5193281492	-0.8676109182	0.8676109182	-0.0	-0.0	0.0	0.0	0.0	0.0138283976	1.38283976	0.0138283976	0.1175413796	0.1175413796	0.4938713428571429	-1.4932646638	1.4932646638	-2.3974483006	2.3974483006	-3.7723863548	3.7723863548	0.0	0.0	-3.8052851593	-3.8052851593	0.5486577678	-0.2280413792	-0.5845969781	0.5845969781	7.0873646638	7.0873646638	7.0873646638	-0.3928730884	-0.3928730884	0.0	0.0	0.0	0.0	0.0
202	0.0	0.0	-1.3479093368	-1.3479093368	-2.8005410348	-2.8005410348	0.01	0.01	0.0002	0.0001	0.0001	2.29898677	-0.8676109182	0.8676109182	-0.0	-0.0	0.0	0.0	0.0	0.0138283976	1.38283976	0.0138283976	0.1175413796	0.1175413796	0.4938713428571429	-1.4932646638	1.4932646638	-2.3974483006	2.3974483006	-3.6622156652	3.6622156652	0.0	0.0	-3.8052851593	-3.8052851593	0.5486577678	-0.0077	-0.5845969781	0.5845969781	6.8670232846	6.8670232846	6.8670232846	-0.3928730884	-0.3928730884	0.0	0.0	0.0	0.0	0.0
203	0.0	0.0	-1.5409302791	-1.5409302791	-2.6687287101	-2.6687287101	0.0381803697	0.0381803697	0.0007636073940000001	0.00038180369700000004	0.00038180369700000004	3.5959919986	-1.1664780503	1.1664780503	-0.0	-0.0	0.0	0.0	0.0	0.0801120613	8.01120613	0.0801120613	0.6809525210499999	0.6809525210499999	2.8611450464285713	-2.8672168179	2.8672168179	-1.8523748684	1.8523748684	-0.5	0.5	0.0	0.0	0.0	0.0	-14.8537575666	-0.0293988846	-6.0212029914	6.0212029914	1.0335987253	1.0335987253	1.0335987253	0.0	0.0	0.0	0.0	0.0	0.0	0.0
204	0.0	0.0	-1.5334597861	-1.5334597861	-2.6629588234	-2.6629588234	0.0341788081	0.0341788081	0.000683576162	0.000341788081	0.000341788081	3.5370864034	-1.1694993892	1.1694993892	-0.0	-0.0	0.0	0.0	0.0	0.0771430087	7.71430087	0.0771430087	0.65571557395	0.65571557395	2.7551074535714286	-2.8323145093	2.8323145093	-1.8484396962	1.8484396962	-0.5	0.5	0.0	0.0	0.0	0.0	-14.6783183667	-0.0263176822	-5.9655698493	5.9655698493	1.0276164769	1.0276164769	1.0276164769	0.0	0.0	0.0	0.0	0.0	0.0	0.0
205	0.0	0.0	-0.7658443947	-0.7658443947	-0.9746254596	-0.9746254596	0.01	0.01	0.0002	0.0001	0.0001	0.0	-0.5186649945	0.5186649945	-0.0	-0.0	0.0	0.0	0.0	0.0114339254	1.14339254	0.0114339254	0.09718836589999999	0.09718836589999999	0.40835447857142854	0.1570934628	-0.1570934628	-1.4027182436	1.4027182436	-1.9518221566	1.9518221566	0.0	0.0	0.0	0.0	0.0	-0.0590391088	-0.4587364646	0.4587364646	2.8683626815	2.8683626815	2.8683626815	-0.2349068113	-0.2349068113	0.0	0.0	0.0	0.0	-1.5529810153
206	0.0	0.0	-0.7404674222	-0.7404674222	-1.6550688576	-1.6550688576	0.01	0.01	0.0002	0.0001	0.0001	0.0	-0.6434587399	0.6434587399	-0.0	-0.0	0.0	0.0	0.0	0.0136065032	1.36065032	0.0136065032	0.1156552772	0.1156552772	0.4859465428571429	0.1046044309	-0.1046044309	-1.8197691434	1.8197691434	-2.128690177	2.128690177	0.0	0.0	0.0	0.0	0.0	-0.0077	-0.5904147407	0.5904147407	3.1919589987	3.1919589987	3.1919589987	-0.5547847767	-0.5547847767	0.0	0.0	0.0	0.0	-1.5871209302
207	0.0	0.0	-0.737845791	-0.737845791	-1.6486680024	-1.6486680024	0.01	0.01	0.0002	0.0001	0.0001	0.0	-0.6432535162	0.6432535162	-0.0	-0.0	0.0	0.0	0.0	0.0129342071	1.29342071	0.0129342071	0.10994076035	0.10994076035	0.46193596785714286	0.0969432022	-0.0969432022	-1.805621481	1.805621481	-2.1053541205	2.1053541205	0.0	0.0	0.0	0.0	0.0	-0.0077	-0.5902263762	0.5902263762	3.140368261	3.140368261	3.140368261	-0.5546078433	-0.5546078433	0.0	0.0	0.0	0.0	-1.5858142134
208	0.0	0.0	-0.4330551823	-0.4330551823	-0.9973749288	-0.9973749288	0.01	0.01	0.0002	0.0001	0.0001	0.0	-0.3295514137	0.3295514137	-0.0	-0.0	0.0	0.0	0.0	0.0219993666	2.19993666	0.0219993666	0.1869946161	0.1869946161	0.7856916642857144	0.0	0.0	-1.3225122579	1.3225122579	-1.9315973688	1.9315973688	0.0	0.0	0.0	0.0	0.2707854635	-0.0077	-0.2120332235	0.2120332235	3.363393885	3.363393885	3.363393885	-0.2841499394	-0.2841499394	0.0	0.0	0.0	0.0	-1.0075136966
209	0.0	0.0	-0.5275101687	-0.5275101687	-1.245342143	-1.245342143	0.01	0.01	0.0002	0.0001	0.0001	0.0	-0.4110500069	0.4110500069	-0.0	-0.0	0.0	0.0	0.0	0.0239203114	2.3920311400000003	0.0239203114	0.20332264690000001	0.20332264690000001	0.8542968357142858	0.0	0.0	-1.5915451308	1.5915451308	-2.289355396	2.289355396	0.0	0.0	0.0	0.0	0.3377918082	-0.0077	-0.2645012219	0.2645012219	3.9952513349	3.9952513349	3.9952513349	-0.3544138571	-0.3544138571	0.0	0.0	0.0	0.0	-1.1884570443
210	0.0	0.0	-0.724734783	-0.724734783	-1.7116997691	-1.7116997691	0.01	0.01	0.0002	0.0001	0.0001	0.0	-0.564936267	0.564936267	-0.0	-0.0	0.0	0.0	0.0	0.0328321723	3.2832172299999995	0.0328321723	0.27907346455	0.27907346455	1.172577582142857	0.0	0.0	-2.1822031322	2.1822031322	-3.1253385299	3.1253385299	0.0	0.0	0.0	0.0	0.4643136949	-0.0077	-0.3635716932	0.3635716932	5.4514800197	5.4514800197	5.4514800197	-0.4870867178	-0.4870867178	0.0	0.0	0.0	0.0	-1.6319329785
211	0.0	0.0	-0.3581318421	-0.3581318421	-0.8432877657	-0.8432877657	0.01	0.01	0.0002	0.0001	0.0001	0.0	-0.2811903584	0.2811903584	-0.0	-0.0	0.0	0.0	0.0	0.0155747644	1.55747644	0.0155747644	0.1323854974	0.1323854974	0.5562415857142857	0.0	0.0	-1.0802007478	1.0802007478	-1.5603096222	1.5603096222	0.0	0.0	0.0	0.0	0.2310240712	-0.0077	-0.1808988485	0.1808988485	2.7165006322	2.7165006322	2.7165006322	-0.2424555117	-0.2424555117	0.0	0.0	0.0	0.0	-0.8071250434
212	0.0	0.0	-3.2731808267	-3.2731808267	-5.4458927652	-5.4458927652	0.027440094	0.027440094	0.0005488018800000001	0.00027440094000000004	0.00027440094000000004	0.0	-2.0990616696	2.0990616696	-0.0	-0.0	0.0	0.0	0.0	0.0368270576	3.6827057599999997	0.0368270576	0.3130299896	0.3130299896	1.315252057142857	1.6803843875	-1.6803843875	-5.190779662	5.190779662	-1.0	1.0	0.0	0.0	9.2906275136	9.2906275136	0.0	-0.0211288724	-2.3648420877	2.3648420877	0.1858204354	0.1858204354	0.1858204354	0.0	0.0	0.0	0.0	0.0	0.0	-5.2598458086
213	0.0	0.0	-3.3189171754	-3.3189171754	-5.5211155033	-5.5211155033	0.025	0.025	0.0005	0.00025	0.00025	0.0	-2.127307264	2.127307264	-0.0	-0.0	0.0	0.0	0.0	0.0378120106	3.78120106	0.0378120106	0.3214020901	0.3214020901	1.3504289500000002	1.6995832216	-1.6995832216	-5.263922966	5.263922966	-1.0140926557	1.0140926557	0.0	0.0	9.4039089425	9.4039089425	0.0	-0.01925	-2.3976712181	2.3976712181	0.1906154886	0.1906154886	0.1906154886	0.0	0.0	0.0	0.0	0.0	0.0	-5.3341831076
214	0.0	0.0	-1.2960064457	-1.2960064457	-5.5614365539	-5.5614365539	0.025	0.025	0.0005	0.00025	0.00025	2.3736276598	-1.1112612345	1.1112612345	-0.0	-0.0	0.0	0.0	0.0	0.0282557102	2.82557102	0.0282557102	0.2401735367	0.2401735367	1.0091325071428572	1.446960751	-1.446960751	-1.591175885	1.591175885	-1.0614781101	1.0614781101	0.0	0.0	0.0	0.0	-6.427496	-0.6226436072	-3.3157248944	3.3157248944	0.9026711026	0.9026711026	0.9026711026	-0.9581415103	-0.9581415103	0.0	0.0	0.0	0.0	0.0
215	0.0	0.0	-1.3301253701	-1.3301253701	-6.1801881926	-6.1801881926	0.025	0.025	0.0005	0.00025	0.00025	2.2740447057	-1.1319397983	1.1319397983	-0.0	-0.0	0.0	0.0	0.0	0.0315859349	3.1585934900000003	0.0315859349	0.26848044665000004	0.26848044665000004	1.1280691035714288	0.7431085355	-0.7431085355	-1.6307246939	1.6307246939	-1.0804766424	1.0804766424	0.0	0.0	0.0	0.0	-6.0380307506	-0.01925	-3.2514545977	3.2514545977	0.5366447927	0.5366447927	0.5366447927	-0.9759695101	-0.9759695101	0.0	0.0	0.0	0.0	0.0
216	0.0	0.0	-1.2169792733	-1.2169792733	-5.6553843258	-5.6553843258	0.0274170697	0.0274170697	0.000548341394	0.000274170697	0.000274170697	2.0727982354	-1.0302163418	1.0302163418	-0.0	-0.0	0.0	0.0	0.0	0.0304987243	3.0498724299999997	0.0304987243	0.25923915654999996	0.25923915654999996	1.0892401535714284	0.6971832845	-0.6971832845	-1.4911932209	1.4911932209	-1.0	1.0	0.0	0.0	0.0	0.0	-5.5774852233	-0.0211111437	-2.9846354311	2.9846354311	0.5295451473	0.5295451473	0.5295451473	-0.888275414	-0.888275414	0.0	0.0	0.0	0.0	0.0
217	0.0	0.0	-1.1370610082	-1.1370610082	0.0	0.0	0.025	0.025	0.0005	0.00025	0.00025	2.1507303122	-0.6705707726	0.6705707726	-0.0	-0.0	0.0	0.0	0.0	0.0372666236	3.72666236	0.0372666236	0.3167663006	0.3167663006	1.3309508428571428	1.5481938177	-1.5481938177	-0.9290046717	0.9290046717	-1.0769731078	1.0769731078	0.0	0.0	0.0	0.0	-7.9031306464	-1.1779445652	-3.2272537407	3.2272537407	0.757206807	0.757206807	0.757206807	0.0	0.0	0.0	0.0	0.0	0.0	0.4866097681
218	0.0	0.0	-1.2482907928	-1.2482907928	0.0	0.0	0.025	0.025	0.0005	0.00025	0.00025	2.3591050651	-0.7360856435	0.7360856435	-0.0	-0.0	0.0	0.0	0.0	0.0409601537	4.09601537	0.0409601537	0.34816130645	0.34816130645	1.4628626321428573	1.6987025986	-1.6987025986	-1.0219499456	1.0219499456	-1.1817051899	1.1817051899	0.0	0.0	0.0	0.0	-8.6654487742	-1.2920636346	-3.5393271688	3.5393271688	0.8305438834	0.8305438834	0.8305438834	0.0	0.0	0.0	0.0	0.0	0.0	0.5311855616
219	0.0	0.0	-3.0410744024	-3.0410744024	-6.2262703494	-6.2262703494	0.045147115	0.045147115	0.0009029423	0.00045147115	0.00045147115	7.8920010093	-1.9133567296	1.9133567296	-0.0	-0.0	0.0	0.0	0.0	0.0495483387	4.95483387	0.0495483387	0.42116087895	0.42116087895	1.769583525	4.1783639937	-4.1783639937	-2.4479246676	2.4479246676	-1.0	1.0	0.0	0.0	-6.5511663169	-6.5511663169	-14.5668098146	-0.4956536192	-7.6954271856	7.6954271856	0.5336920056	0.5336920056	0.5336920056	-0.8666623182	-0.8666623182	0.0	0.0	0.0	0.0	5.196845158
220	0.0	0.0	-1.3427262646	-1.3427262646	-3.028008632	-3.028008632	0.01	0.01	0.0002	0.0001	0.0001	0.0	-1.0239651942	1.0239651942	-0.0	-0.0	0.0	0.0	0.0	0.0677281305	6.77281305	0.0677281305	0.5756891092499999	0.5756891092499999	2.4188618035714287	4.9820600778	-4.9820600778	-6.5560011954	6.5560011954	-3.0780993993	3.0780993993	0.0	0.0	5.5590616057	5.5590616057	3.3236013158	-0.535575282	-0.6590900334	0.6590900334	5.1059020983	5.1059020983	5.1059020983	-0.8828379751	-0.8828379751	0.0	0.0	0.0	0.0	0.0
221	0.014033737	0.014033737	-0.6388291973	-0.6388291973	-0.9205239449	-0.9205239449	0.01	0.01	0.0002	0.0001	0.0001	0.0	-0.3485007393	0.3485007393	-0.0	-0.0	0.0	0.0	0.0	0.032793747	3.2793747	0.032793747	0.2787468495	0.2787468495	1.1712052499999999	0.0	0.0	-1.3701034097	1.3701034097	-2.0351943672	2.0351943672	0.0	0.0	0.0	0.0	0.0	-0.0077	-0.3081755788	0.3081755788	3.5212422664	3.5212422664	3.5212422664	-0.1578742051	-0.1578742051	0.0	0.0	0.0	0.0	-1.1609312541
222	0.0180476792	0.0180476792	-0.757911047	-0.757911047	-1.0932515808	-1.0932515808	0.01	0.01	0.0002	0.0001	0.0001	0.0	-0.4132733174	0.4132733174	-0.0	-0.0	0.0	0.0	0.0	0.0389968769	3.89968769	0.0389968769	0.33147345364999997	0.33147345364999997	1.3927456035714285	0.0	0.0	-1.6269149195	1.6269149195	-2.4127937456	2.4127937456	0.0	0.0	0.0	0.0	0.0081734795	-0.0077	-0.3627616925	0.3627616925	4.1737339924	4.1737339924	4.1737339924	-0.1871964649	-0.1871964649	0.0	0.0	0.0	0.0	-1.3804554315
223	0.0166432926	0.0166432926	-0.8783577301	-0.8783577301	-1.2642569001	-1.2642569001	0.01	0.01	0.0002	0.0001	0.0001	0.0	-0.4795859118	0.4795859118	-0.0	-0.0	0.0	0.0	0.0	0.0449368915	4.49368915	0.0449368915	0.38196357775	0.38196357775	1.6048889821428571	0.0	0.0	-1.8778956037	1.8778956037	-2.7750572269	2.7750572269	0.0	0.0	0.0	0.0	0.0	-0.0077	-0.4241593949	0.4241593949	4.7985492727	4.7985492727	4.7985492727	-0.2131324968	-0.2131324968	0.0	0.0	0.0	0.0	-1.5912260551
224	0.0145972811	0.0145972811	-0.6905563547	-0.6905563547	-0.9947544696	-0.9947544696	0.01	0.01	0.0002	0.0001	0.0001	0.0	-0.3768091136	0.3768091136	-0.0	-0.0	0.0	0.0	0.0	0.0354161083	3.5416108299999998	0.0354161083	0.30103692055	0.30103692055	1.2648610107142857	0.0026454716	-0.0026454716	-1.4797631919	1.4797631919	-2.1935010437	2.1935010437	0.0	0.0	0.0	0.0	0.0	-0.0077	-0.3332227539	0.3332227539	3.7944364194	3.7944364194	3.7944364194	-0.170689281	-0.170689281	0.0	0.0	0.0	0.0	-1.2529733363
225	0.0	0.0	-0.6064770349	-0.6064770349	-0.6100991266	-0.6100991266	0.01	0.01	0.0002	0.0001	0.0001	0.0	-0.2759241369	0.2759241369	-0.088719878	-0.621039146	0.088719878	0.088719878	0.088719878	0.0704187087	7.04187087	0.0704187087	0.59855902395	0.59855902395	2.514953882142857	0.0	0.0	-1.8989457679	1.8989457679	-4.0812269752	4.0812269752	0.0	0.0	0.0	0.0	0.174401989	-0.6868601588	-0.1858259953	0.1858259953	7.2541492721	7.2541492721	7.2541492721	-0.125019098	-0.125019098	0.0	0.0	0.0	0.0	-2.107701209
226	0.0	0.0	-2.7197029885	-2.7197029885	-6.0651048544	-6.0651048544	0.01	0.01	0.0002	0.0001	0.0001	4.5585402199	-1.7387456838	1.7387456838	-0.0	-0.0	0.0	0.0	0.0	0.0329241068	3.2924106799999997	0.0329241068	0.2798549078	0.2798549078	1.175860957142857	-3.5756731318	3.5756731318	-4.0359500087	4.0359500087	-5.7331643957	5.7331643957	0.0	0.0	-6.7572333482	-6.7572333482	1.0996709564	-0.0077	-1.1717036663	1.1717036663	10.6124182882	10.6124182882	10.6124182882	-0.7872319461	-0.7872319461	0.0	0.0	0.0	0.0	-0.6802775989
227	0.0	0.0	-0.7128658573	-0.7128658573	-1.569079385	-1.569079385	0.01	0.01	0.0002	0.0001	0.0001	1.5340203583	-0.449105883	0.449105883	-0.0064173927	-0.0449217489	0.0064173927	0.0064173927	0.0064173927	0.0113703358	1.13703358	0.0113703358	0.0966478543	0.0966478543	0.40608342142857146	-1.0066263311	1.0066263311	-1.1742059251	1.1742059251	-2.1300287404	2.1300287404	0.0	0.0	-1.8875507413	-1.8875507413	0.2839435088	-0.3033174572	-0.3025429092	0.3025429092	3.892370442	3.892370442	3.892370442	-0.2034177089	-0.2034177089	0.0	0.0	0.0	0.0	-0.2839435088
228	0.0	0.0	-1.4235353179	-1.4235353179	0.0	0.0	0.0322802388	0.0322802388	0.000645604776	0.000322802388	0.000322802388	1.502251257	-0.8141011099	0.8141011099	-0.1203137049	-0.8421959343	0.1203137049	0.1203137049	0.1203137049	0.0572991318	5.72991318	0.0572991318	0.4870426203	0.4870426203	2.0463975642857144	0.0	0.0	-1.1712284464	1.1712284464	-0.5	0.5	1.141637451	1.141637451	0.0	0.0	-14.6044446888	-0.8670517179	-5.5878915227	5.5878915227	0.009083751	0.009083751	0.009083751	-0.3688933162	-0.3688933162	0.0	0.0	0.0	0.0	0.0
229	0.0	0.0	-1.4202454225	-1.4202454225	0.0	0.0	0.0292474907	0.0292474907	0.000584949814	0.000292474907	0.000292474907	1.4971120378	-0.8118853702	0.8118853702	-0.1203643763	-0.8425506341000001	0.1203643763	0.1203643763	0.1203643763	0.0573234027	5.73234027	0.0573234027	0.48724892295	0.48724892295	2.047264382142857	0.0	0.0	-1.1710021338	1.1710021338	-0.5	0.5	1.1501058114	1.1501058114	0.0	0.0	-14.5890830724	-0.865071202	-5.5808641705	5.5808641705	0.0092413784	0.0092413784	0.0092413784	-0.3678570639	-0.3678570639	0.0	0.0	0.0	0.0	0.0
230	0.0	0.0	-0.5524740805	-0.5524740805	-0.7905688012	-0.7905688012	0.01	0.01	0.0002	0.0001	0.0001	0.0	-0.3044375033	0.3044375033	-0.0	-0.0	0.0	0.0	0.0	0.0270768631	2.70768631	0.0270768631	0.23015333635000002	0.23015333635000002	0.967030825	0.9816250825	-0.9816250825	-1.1518795033	1.1518795033	-1.1963814069	1.1963814069	0.9545610733	0.9545610733	0.0	0.0	-2.9295528873	-0.0077	-1.2457061725	1.2457061725	1.9382724599	1.9382724599	1.9382724599	-0.1379269729	-0.1379269729	0.0	0.0	0.0	0.0	0.0
231	0.4014287433	0.4014287433	-1.0560176129	-1.0560176129	-2.4831869223	-2.4831869223	0.025	0.025	0.0005	0.00025	0.00025	2.2330965467	-0.8761367925	0.8761367925	-0.0	-0.0	0.0	0.0	0.0	0.0318179505	3.18179505	0.0318179505	0.27045257925	0.27045257925	1.136355375	0.0	0.0	-1.2894468582	1.2894468582	-0.5861431149	0.5861431149	0.0	0.0	-3.5431797905	-3.5431797905	-3.7096094426	-1.0492862299	-2.0402393111	2.0402393111	0.08175	0.08175	0.08175	-0.7554292453	-0.7554292453	0.0	0.0	0.0	0.0	0.0
232	0.0	0.0	-0.4500869631	-0.4500869631	-0.7994978106	-0.7994978106	0.0134943038	0.0134943038	0.000269886076	0.000134943038	0.000134943038	1.7626634813	-0.3424564215	0.3424564215	-0.0	-0.0	0.0	0.0	0.0	0.0228567018	2.28567018	0.0228567018	0.1942819653	0.1942819653	0.8163107785714286	1.3744026356	-1.3744026356	-0.5823121902	0.5823121902	-0.5	0.5	2.2289834604	2.2289834604	0.0	0.0	-11.0419650593	-0.0103906139	-4.2724895988	4.2724895988	0.0152485633	0.0152485633	0.0152485633	0.0	0.0	0.0	0.0	0.0	0.0	2.0077535235
233	0.4804816105	0.4804816105	-1.082557681	-1.082557681	-4.2304732863	-4.2304732863	0.027204218	0.027204218	0.00054408436	0.00027204218	0.00027204218	3.2039774989	-0.6535185879	0.6535185879	-0.0	-0.0	0.0	0.0	0.0	0.0291381902	2.91381902	0.0291381902	0.24767461670000002	0.24767461670000002	1.04064965	1.5381218844	-1.5381218844	-0.8802076097	0.8802076097	-1.0	1.0	0.0	0.0	0.0	0.0	-4.2217795505	-0.0209472479	-2.4461199361	2.4461199361	0.7222090687	0.7222090687	0.7222090687	0.0	0.0	0.0	0.0	0.0	0.0	0.0
234	1.4276516769	1.4276516769	-3.3070489159	-3.3070489159	-12.8867407544	-12.8867407544	0.075	0.075	0.0015	0.00075	0.00075	9.7474929752	-1.9989190501	1.9989190501	-0.0	-0.0	0.0	0.0	0.0	0.088002715	8.8002715	0.088002715	0.7480230775	0.7480230775	3.1429541071428573	4.6681882257	-4.6681882257	-2.6941190273	2.6941190273	-3.050512719	3.050512719	0.0	0.0	0.0	0.0	-12.8249629488	-0.05775	-7.4464115175	7.4464115175	2.2205661581	2.2205661581	2.2205661581	0.0	0.0	0.0	0.0	0.0	0.0	0.0
235	0.478364679	0.478364679	-1.1152841573	-1.1152841573	-4.3424864769	-4.3424864769	0.025	0.025	0.0005	0.00025	0.00025	3.284428762	-0.6743452663	0.6743452663	-0.0	-0.0	0.0	0.0	0.0	0.029587588	2.9587588	0.029587588	0.251494498	0.251494498	1.0566995714285714	1.5713018158	-1.5713018158	-0.9084361287	0.9084361287	-1.0279857692	1.0279857692	0.0	0.0	0.0	0.0	-4.3206577116	-0.01925	-2.5095530298	2.5095530298	0.7486212372	0.7486212372	0.7486212372	0.0	0.0	0.0	0.0	0.0	0.0	0.0
236	0.0	0.0	-1.658071749	-1.658071749	-4.6145808936	-4.6145808936	0.01	0.01	0.0002	0.0001	0.0001	0.0	-0.6414300055	0.6414300055	-0.0	-0.0	0.0	0.0	0.0	0.2736102486	27.36102486	0.2736102486	2.3256871131	2.3256871131	9.771794592857143	-4.4388535279	4.4388535279	-3.6715457527	3.6715457527	-6.6326136311	6.6326136311	0.0	0.0	0.0	0.0	0.0	-0.0165	-0.5885526678	0.5885526678	10.4374466749	10.4374466749	10.4374466749	-0.5530357057	-0.5530357057	0.0	0.0	0.0	0.0	-7.3626314451
237	0.0	0.0	-0.8695195293	-0.8695195293	0.0	0.0	0.0122549643	0.0122549643	0.00024509928600000003	0.00012254964300000001	0.00012254964300000001	4.4379286594	-0.3648066451	0.3648066451	-0.0	-0.0	0.0	0.0	0.0	0.090542173	9.054217300000001	0.090542173	0.7696084705	0.7696084705	3.233649035714286	3.3949347609	-3.3949347609	-0.7605467739	0.7605467739	-1.0	1.0	0.0	0.0	-4.406407628	-4.406407628	-11.1340609817	-1.4804646925	-4.7122449368	4.7122449368	0.9985294043	0.9985294043	0.9985294043	0.0	0.0	0.0	0.0	0.0	0.0	4.235952682
238	0.0	0.0	-0.914287475	-0.914287475	0.0	0.0	0.0161841088	0.0161841088	0.000323682176	0.000161841088	0.000161841088	4.525611826	-0.3819754579	0.3819754579	-0.0	-0.0	0.0	0.0	0.0	0.095861363	9.5861363	0.095861363	0.8148215855000001	0.8148215855000001	3.4236201071428574	3.7370146832	-3.7370146832	-0.8151250675	0.8151250675	-1.0	1.0	0.0	0.0	-4.6559586162	-4.6559586162	-11.6975244485	-1.5774690087	-4.9530765657	4.9530765657	0.9962923678	0.9962923678	0.9962923678	-0.173095754	-0.173095754	0.0	0.0	0.0	0.0	4.4544562727
239	0.0	0.0	0.0	0.0	-1.8690920502	-1.8690920502	0.01	0.01	0.0002	0.0001	0.0001	0.0	-0.2659091497	0.2659091497	-0.0	-0.0	0.0	0.0	0.0	0.0556411817	5.56411817	0.0556411817	0.47295004445	0.47295004445	1.9871850607142858	2.2964703686	-2.2964703686	-1.5744673673	1.5744673673	-5.3839757694	5.3839757694	0.0	0.0	9.985161893	9.985161893	0.7230835215	-2.5174293857	-0.1790763325	0.1790763325	10.0697803745	10.0697803745	10.0697803745	0.0	0.0	0.0	0.0	0.0	0.0	-6.7373904808
240	0.0	0.0	0.0	0.0	-1.8690920502	-1.8690920502	0.01	0.01	0.0002	0.0001	0.0001	0.0	-0.2659091497	0.2659091497	-0.0	-0.0	0.0	0.0	0.0	0.0556411817	5.56411817	0.0556411817	0.47295004445	0.47295004445	1.9871850607142858	0.4345866014	-0.4345866014	-1.5744673673	1.5744673673	-5.3839757694	5.3839757694	0.0	0.0	4.3995105912	4.3995105912	0.7230835215	-0.6555456184	-0.1790763325	0.1790763325	10.0697803745	10.0697803745	10.0697803745	0.0	0.0	0.0	0.0	0.0	0.0	-4.8755067135
241	4.9655090918	4.9655090918	0.0	0.0	-4.4922623197	-4.4922623197	0.025	0.025	0.0005	0.00025	0.00025	0.0	-0.6890636488	0.6890636488	-0.0	-0.0	0.0	0.0	0.0	0.0605749738	6.05749738	0.0605749738	0.5148872773000001	0.5148872773000001	2.1633919214285715	5.8733467247	-5.8733467247	-3.8965860326	3.8965860326	-2.7503547237	2.7503547237	0.0	0.0	10.8570586925	10.8570586925	0.0	-1.2672284636	-0.6092393068	0.6092393068	3.3682981134	3.3682981134	3.3682981134	0.0	0.0	0.0	0.0	0.0	0.0	-7.1937263937
242	0.0	0.0	0.0	0.0	-0.4719888434	-0.4719888434	0.025	0.025	0.0005	0.00025	0.00025	2.5081778406	-0.5783606251	0.5783606251	-0.0	-0.0	0.0	0.0	0.0	0.0544073039	5.440730390000001	0.0544073039	0.46246208315000004	0.46246208315000004	1.9431179964285716	2.1918414593	-2.1918414593	-0.881347899	0.881347899	-3.6024009834	3.6024009834	0.0	0.0	-3.7020382311	-3.7020382311	-10.221085903	-1.6773707739	-3.9358374552	3.9358374552	7.2280808546	7.2280808546	7.2280808546	0.0	0.0	0.0	0.0	0.0	0.0	0.0
243	0.0	0.0	0.0	0.0	-0.4261517034	-0.4261517034	0.025	0.025	0.0005	0.00025	0.00025	2.4911352435	-0.5840618855	0.5840618855	-0.0	-0.0	0.0	0.0	0.0	0.0531934571	5.31934571	0.0531934571	0.45214438535	0.45214438535	1.899766325	2.1744336522	-2.1744336522	-0.8837442699	0.8837442699	-3.5901485344	3.5901485344	0.0	0.0	-3.6979990164	-3.6979990164	-10.3096235174	-1.6930812443	-3.9528751951	3.9528751951	7.1802970689	7.1802970689	7.1802970689	0.0	0.0	0.0	0.0	0.0	0.0	0.0
244	0.0	0.0	0.0	0.0	-0.4261517034	-0.4261517034	0.025	0.025	0.0005	0.00025	0.00025	2.4686435862	-0.5840618855	0.5840618855	-0.0	-0.0	0.0	0.0	0.0	0.0531934571	5.31934571	0.0531934571	0.45214438535	0.45214438535	1.899766325	2.1744336522	-2.1744336522	-0.8837442699	0.8837442699	-3.5789027058	3.5789027058	0.0	0.0	-3.6979990164	-3.6979990164	-10.3096235174	-1.6705895871	-3.9528751951	3.9528751951	7.1578054116	7.1578054116	7.1578054116	0.0	0.0	0.0	0.0	0.0	0.0	0.0
245	0.0	0.0	0.0	0.0	-0.4261517034	-0.4261517034	0.025	0.025	0.0005	0.00025	0.00025	2.4982916799	-0.5840618855	0.5840618855	-0.0010223481	-0.0071564367	0.0010223481	0.0010223481	0.0010223481	0.0531934571	5.31934571	0.0531934571	0.45214438535	0.45214438535	1.899766325	2.1744336522	-2.1744336522	-0.8837442699	0.8837442699	-3.5978161449	3.5978161449	0.0	0.0	-3.6979990164	-3.6979990164	-10.3096235174	-1.7002376808	-3.9528751951	3.9528751951	7.1956322897	7.1956322897	7.1956322897	0.0	0.0	0.0	0.0	0.0	0.0	0.0
246	0.0	0.0	-0.7893931281	-0.7893931281	-2.3609279054	-2.3609279054	0.025	0.025	0.0005	0.00025	0.00025	0.0	-1.0125266409	1.0125266409	-0.0	-0.0	0.0	0.0	0.0	0.1469161612	14.69161612	0.1469161612	1.2487873702	1.2487873702	5.247005757142857	6.8033930551	-6.8033930551	-1.7267610422	1.7267610422	-2.3047216366	2.3047216366	0.0	0.0	0.0	0.0	-12.9232465276	-1.2702373698	-5.2031873546	5.2031873546	4.6076432733	4.6076432733	4.6076432733	0.0	0.0	0.0	0.0	0.0	0.0	-1.6346943617
247	0.0	0.0	-0.8407372622	-0.8407372622	-2.5144781819	-2.5144781819	0.025	0.025	0.0005	0.00025	0.00025	0.0	-1.078305036	1.078305036	-0.0	-0.0	0.0	0.0	0.0	0.1563080952	15.63080952	0.1563080952	1.3286188092	1.3286188092	5.582431971428571	7.239679845	-7.239679845	-1.8385689047	1.8385689047	-2.4435697202	2.4435697202	0.0	0.0	0.0	0.0	-13.748940667	-1.3508688095	-5.5366192855	5.5366192855	4.8871394404	4.8871394404	4.8871394404	0.0	0.0	0.0	0.0	0.0	0.0	-1.7381539153
248	0.0	0.0	-0.8574846199	-0.8574846199	-2.5540580373	-2.5540580373	0.025	0.025	0.0005	0.00025	0.00025	0.0	-1.0951962439	1.0951962439	-0.0	-0.0	0.0	0.0	0.0	0.1586473534	15.86473534	0.1586473534	1.3485025039	1.3485025039	5.665976907142857	7.3475519679	-7.3475519679	-1.8638670244	1.8638670244	-2.4686102827	2.4686102827	0.0	0.0	0.0	0.0	-13.9503424168	-1.3677525037	-5.6206984985	5.6206984985	4.9372205654	4.9372205654	4.9372205654	0.0	0.0	0.0	0.0	0.0	0.0	-1.7618240743
249	0.0	0.0	-0.8062872573	-0.8062872573	-2.4130755902	-2.4130755902	0.025	0.025	0.0005	0.00025	0.00025	0.0	-1.0349300824	1.0349300824	-0.0	-0.0	0.0	0.0	0.0	0.1501282719	15.01282719	0.1501282719	1.27609031115	1.27609031115	5.361723996428571	6.9576501959	-6.9576501959	-1.7622848445	1.7622848445	-2.3482063004	2.3482063004	0.0	0.0	0.0	0.0	-13.2146867909	-1.2983403107	-5.3201566152	5.3201566152	4.6964126008	4.6964126008	4.6964126008	0.0	0.0	0.0	0.0	0.0	0.0	-1.6681984451
250	0.0	0.0	-0.952278559	-0.952278559	0.0	0.0	0.01	0.01	0.0002	0.0001	0.0001	0.0	-0.5858443582	0.5858443582	-0.0	-0.0	0.0	0.0	0.0	0.0211123069	2.1112306899999997	0.0211123069	0.17945460864999999	0.17945460864999999	0.7540109607142857	-2.0168220386	2.0168220386	-1.065124574	1.065124574	-2.3915814952	2.3915814952	0.0	0.0	-1.5813600131	-1.5813600131	0.0	-1.2724491152	-0.518176589	0.518176589	0.9059723802	0.9059723802	0.9059723802	-0.2653186122	-0.2653186122	0.0	0.0	0.0	0.0	-3.2968588171
251	0.7619392344	0.7619392344	-0.7125837783	-0.7125837783	0.0	0.0	0.01	0.01	0.0002	0.0001	0.0001	0.0	-0.2921391585	0.2921391585	-0.0	-0.0	0.0	0.0	0.0	0.0770605998	7.70605998	0.0770605998	0.6550150983	0.6550150983	2.7521642785714286	-1.7646816653	1.7646816653	-1.9259050427	1.9259050427	-4.0895174937	4.0895174937	0.0	0.0	-3.4239231531	-3.4239231531	0.0	-0.0077	-0.2583070002	0.2583070002	5.6965854333	5.6965854333	5.6965854333	-0.1323595666	-0.1323595666	0.0	0.0	0.0	0.0	-2.6032551346
252	0.0	0.0	-1.215492829	-1.215492829	-3.1814091844	-3.1814091844	0.0314616499	0.0314616499	0.000629232998	0.000314616499	0.000314616499	2.8383178831	-0.716738156	0.716738156	-0.0	-0.0	0.0	0.0	0.0	0.03984703	3.9847029999999997	0.03984703	0.338699755	0.338699755	1.4231082142857143	1.8424606259	-1.8424606259	-0.9968261676	0.9968261676	-1.2569020672	1.2569020672	0.0	0.0	0.0	0.0	-7.5098747609	-0.0242254704	-3.6873151192	3.6873151192	1.4247796968	1.4247796968	1.4247796968	-0.324808577	-0.324808577	0.0	0.0	0.0	0.0	0.5702583593
253	0.0	0.0	-2.2345244996	-2.2345244996	-6.0586353862	-6.0586353862	0.025	0.025	0.0005	0.00025	0.00025	5.7808480577	-1.317740062	1.317740062	-0.0	-0.0	0.0	0.0	0.0	0.0733916915	7.339169149999999	0.0733916915	0.6238293777499999	0.6238293777499999	2.6211318392857144	3.1812247721	-3.1812247721	-1.8221423373	1.8221423373	-2.4365376107	2.4365376107	0.0	0.0	0.0	0.0	-13.7318202678	-0.01925	-6.7557555582	6.7557555582	2.8255764172	2.8255764172	2.8255764172	0.0	0.0	0.0	0.0	0.0	0.0	1.2295040229
254	0.0	0.0	-0.7496331716	-0.7496331716	-1.0875775685	-1.0875775685	0.01	0.01	0.0002	0.0001	0.0001	0.0	-0.4194139372	0.4194139372	-0.0	-0.0	0.0	0.0	0.0	0.0341061447	3.41061447	0.0341061447	0.28990222995	0.28990222995	1.2180765964285716	0.0	0.0	-1.6509619502	1.6509619502	-2.386382081	2.386382081	0.0	0.0	0.0	0.0	0.2651626561	-0.0540443271	-0.2825318379	0.2825318379	4.1614454736	4.1614454736	4.1614454736	-0.1899762963	-0.1899762963	0.0	0.0	0.0	0.0	-1.3098196402
255	0.0	0.0	-0.5445433027	-0.5445433027	-0.8026549306	-0.8026549306	0.01	0.01	0.0002	0.0001	0.0001	0.0	-0.3015963769	0.3015963769	-0.0	-0.0	0.0	0.0	0.0	0.0260466808	2.6046680799999997	0.0260466808	0.2213967868	0.2213967868	0.9302386	0.0	0.0	-1.191595422	1.191595422	-1.7941203242	1.7941203242	0.0	0.0	0.0	0.0	0.1906402835	-0.0304835988	-0.203127961	0.203127961	3.1329373184	3.1329373184	3.1329373184	-0.1366408076	-0.1366408076	0.0	0.0	0.0	0.0	-0.9995142347
256	0.0	0.0	-0.5703427387	-0.5703427387	-0.8331341518	-0.8331341518	0.01	0.01	0.0002	0.0001	0.0001	0.0	-0.3185932167	0.3185932167	-0.0	-0.0	0.0	0.0	0.0	0.0261488266	2.61488266	0.0261488266	0.2222650261	0.2222650261	0.9338866642857143	0.0	0.0	-1.2607722905	1.2607722905	-1.8425077516	1.8425077516	0.0	0.0	0.0	0.0	0.2013911837	-0.0374895842	-0.2145830868	0.2145830868	3.2207153846	3.2207153846	3.2207153846	-0.1443352018	-0.1443352018	0.0	0.0	0.0	0.0	-0.9999790823
257	0.0	0.0	-0.4385137361	-0.4385137361	-0.6499897475	-0.6499897475	0.01	0.01	0.0002	0.0001	0.0001	0.0	-0.2428616693	0.2428616693	-0.0	-0.0	0.0	0.0	0.0	0.0209683152	2.09683152	0.0209683152	0.1782306792	0.1782306792	0.7488684	0.0	0.0	-0.965497665	0.965497665	-1.4618100032	1.4618100032	0.0	0.0	0.0	0.0	0.1534892022	-0.0223450359	-0.1635433399	0.1635433399	2.5596044336	2.5596044336	2.5596044336	-0.1100518651	-0.1100518651	0.0	0.0	0.0	0.0	-0.800519052
258	0.0	0.0	-0.4835685734	-0.4835685734	-0.698643218	-0.698643218	0.01	0.01	0.0002	0.0001	0.0001	0.0	-0.2666184688	0.2666184688	-0.0	-0.0	0.0	0.0	0.0	0.0236295421	2.3629542100000003	0.0236295421	0.20085110785000002	0.20085110785000002	0.8439122178571429	0.0257918861	-0.0257918861	-1.0843832824	1.0843832824	-1.6470846009	1.6470846009	0.0	0.0	0.0	0.0	0.1685159356	-0.0334918861	-0.1795543825	0.1795543825	2.8764570467	2.8764570467	2.8764570467	-0.1208064632	-0.1208064632	0.0	0.0	0.0	0.0	-0.8885137789
259	0.0	0.0	-0.6146366482	-0.6146366482	-0.8783469938	-0.8783469938	0.01	0.01	0.0002	0.0001	0.0001	0.0	-0.3385556515	0.3385556515	-0.0	-0.0	0.0	0.0	0.0	0.0301868371	3.01868371	0.0301868371	0.25658811535	0.25658811535	1.078101325	0.0401250181	-0.0401250181	-1.3765495977	1.3765495977	-2.0823578842	2.0823578842	0.0	0.0	0.0	0.0	0.2140178923	-0.0478250181	-0.2280368937	0.2280368937	3.625875024	3.625875024	3.625875024	-0.1533721078	-0.1533721078	0.0	0.0	0.0	0.0	-1.1364105572
260	0.0	0.0	-0.8336601747	-0.8336601747	-1.2305847196	-1.2305847196	0.01	0.01	0.0002	0.0001	0.0001	0.0	-0.4630019869	0.4630019869	-0.0	-0.0	0.0	0.0	0.0	0.0393702605	3.9370260499999996	0.0393702605	0.33464721425	0.33464721425	1.406080732142857	0.0119448679	-0.0119448679	-1.8362398285	1.8362398285	-2.7453120798	2.7453120798	0.0	0.0	0.0	0.0	0.2927331207	-0.0196448679	-0.3119082748	0.3119082748	4.8121937107	4.8121937107	4.8121937107	-0.2097084137	-0.2097084137	0.0	0.0	0.0	0.0	-1.5057857273
261	0.0	0.0	-0.752737072	-0.752737072	-1.110874462	-1.110874462	0.01	0.01	0.0002	0.0001	0.0001	0.0	-0.4158638279	0.4158638279	-0.0	-0.0	0.0	0.0	0.0	0.0364627369	3.64627369	0.0364627369	0.30993326365	0.30993326365	1.3022406035714287	0.022776885	-0.022776885	-1.6556925358	1.6556925358	-2.4741537071	2.4741537071	0.0	0.0	0.0	0.0	0.2629171286	-0.030476885	-0.2801392196	0.2801392196	4.3233699481	4.3233699481	4.3233699481	-0.1883691775	-0.1883691775	0.0	0.0	0.0	0.0	-1.3705077762
262	0.0	0.0	-0.7879322455	-0.7879322455	-1.1445026055	-1.1445026055	0.01	0.01	0.0002	0.0001	0.0001	0.0	-0.4376418916	0.4376418916	-0.0	-0.0	0.0	0.0	0.0	0.0371923507	3.7192350700000003	0.0371923507	0.31613498095000003	0.31613498095000003	1.3282982392857143	0.0360130181	-0.0360130181	-1.7472790663	1.7472790663	-2.5386930743	2.5386930743	0.0	0.0	0.0	0.0	0.2766922651	-0.0437130181	-0.294816681	0.294816681	4.4295814843	4.4295814843	4.4295814843	-0.1982280107	-0.1982280107	0.0	0.0	0.0	0.0	-1.3855602429
263	0.0	0.0	-0.4846784187	-0.4846784187	-1.1114419778	-1.1114419778	0.0195547455	0.0195547455	0.00039109491000000003	0.00019554745500000001	0.00019554745500000001	0.0	-0.4622996478	0.4622996478	-0.0	-0.0	0.0	0.0	0.0	0.0421043824	4.21043824	0.0421043824	0.3578872504	0.3578872504	1.5037279428571428	4.9099122616	-4.9099122616	-0.7065081763	0.7065081763	-1.0	1.0	0.0	0.0	9.801354833	9.801354833	-7.051733478	-1.575295158	-3.207248094	3.207248094	0.9976534305	0.9976534305	0.9976534305	-0.209495055	-0.209495055	0.0	0.0	0.0	0.0	-3.3829288212
264	0.0	0.0	0.0	0.0	-1.2949242605	-1.2949242605	0.0150491201	0.0150491201	0.000300982402	0.000150491201	0.000150491201	0.0	-0.3729413542	0.3729413542	-0.0	-0.0	0.0	0.0	0.0	0.0429151489	4.29151489	0.0429151489	0.36477876565	0.36477876565	1.5326838892857142	-2.2649716307	2.2649716307	-1.8573820301	1.8573820301	-6.5192164167	6.5192164167	0.0	0.0	-1.7011961458	-1.7011961458	0.0	-0.5661215391	-0.3420277951	0.3420277951	9.4104983859	9.4104983859	9.4104983859	-0.3215724468	-0.3215724468	0.0	0.0	0.0	0.0	-3.6109632656
265	0.0	0.0	-0.4139120973	-0.4139120973	0.0	0.0	0.01	0.01	0.0002	0.0001	0.0001	0.0	-0.3167577174	0.3167577174	-0.0	-0.0	0.0	0.0	0.0	0.0204894793	2.0489479299999998	0.0204894793	0.17416057405	0.17416057405	0.7317671178571428	0.0	0.0	-2.6291623549	2.6291623549	-4.9175649741	4.9175649741	0.0	0.0	2.1505367002	2.1505367002	-0.3743965198	-0.0077	-0.6685931829	0.6685931829	8.5330190697	8.5330190697	8.5330190697	-0.273119869	-0.273119869	0.0	0.0	0.0	0.0	-2.1121496935
266	0.0	0.0	-1.4814291836	-1.4814291836	-3.1555063998	-3.1555063998	0.01	0.01	0.0002	0.0001	0.0001	3.2982089635	-0.9559192656	0.9559192656	-0.0	-0.0	0.0	0.0	0.0	0.014212651	1.4212651	0.014212651	0.1208075335	0.1208075335	0.5075946785714286	-2.5355446813	2.5355446813	-2.4520812791	2.4520812791	-4.54509892	4.54509892	0.0	0.0	-3.6487344135	-3.6487344135	0.6045148705	-0.3564312383	-0.6441129376	0.6441129376	8.1369523003	8.1369523003	8.1369523003	0.0	0.0	0.0	0.0	0.0	0.0	-0.6782483165
267	0.0	0.0	0.0	0.0	-2.1185837523	-2.1185837523	0.01	0.01	0.0002	0.0001	0.0001	0.0	-0.4870475559	0.4870475559	-0.0	-0.0	0.0	0.0	0.0	0.0151408845	1.51408845	0.0151408845	0.12869751825	0.12869751825	0.540745875	2.438131603	-2.438131603	-2.1214744653	2.1214744653	-4.3395162413	4.3395162413	0.0	0.0	4.7773273855	4.7773273855	0.0	-0.8101067927	-0.446852807	0.446852807	8.5718942633	8.5718942633	8.5718942633	0.0	0.0	0.0	0.0	0.0	0.0	-2.9857880743
268	0.0	0.0	-0.944374529	-0.944374529	0.0	0.0	0.025	0.025	0.0005	0.00025	0.00025	3.2115389014	-0.7779640918	0.7779640918	-0.0	-0.0	0.0	0.0	0.0	0.0301022985	3.01022985	0.0301022985	0.25586953725	0.25586953725	1.0750820892857142	-3.214461212	3.214461212	-1.152025078	1.152025078	-1.1144573233	1.1144573233	0.0	0.0	0.0	0.0	-10.9210612709	-0.01925	-4.3539488187	4.3539488187	1.0924573233	1.0924573233	1.0924573233	1.8651596082	1.8651596082	0.0	0.0	0.0	0.0	0.0
269	0.0	0.0	-1.7775755812	-1.7775755812	-3.7233318169	-3.7233318169	0.0266997709	0.0266997709	0.000533995418	0.000266997709	0.000266997709	2.1152710517	-1.09079619	1.09079619	-0.0	-0.0	0.0	0.0	0.0	0.0405261967	4.05261967	0.0405261967	0.34447267195000003	0.34447267195000003	1.447364167857143	0.1519216966	-0.1519216966	-1.4370933785	1.4370933785	-1.0	1.0	3.050696038	3.050696038	0.0	0.0	-13.6702531789	-0.0205588236	-5.521412184	5.521412184	0.2843548854	0.2843548854	0.2843548854	-0.4940908716	-0.4940908716	0.0	0.0	0.0	0.0	0.0
270	0.0	0.0	-3.0725942397	-3.0725942397	-9.6396999816	-9.6396999816	0.057824846	0.057824846	0.00115649692	0.00057824846	0.00057824846	6.5135857931	-1.7904099781	1.7904099781	-0.0	-0.0	0.0	0.0	0.0	0.1098174812	10.981748119999999	0.1098174812	0.9334485901999999	0.9334485901999999	3.9220529	4.6291280704	-4.6291280704	-2.5157823576	2.5157823576	-1.9348739215	1.9348739215	0.0	0.0	0.0	0.0	-9.0642615723	-0.0445251315	-6.0379155339	6.0379155339	1.4951580376	1.4951580376	1.4951580376	0.0	0.0	0.0	0.0	0.0	0.0	0.0
271	0.0	0.0	-0.6428010936	-0.6428010936	-0.8003371095	-0.8003371095	0.01	0.01	0.0002	0.0001	0.0001	0.0	-0.2851411288	0.2851411288	-0.0	-0.0	0.0	0.0	0.0	0.0604536309	6.04536309	0.0604536309	0.51385586265	0.51385586265	2.1590582464285712	2.8281757515	-2.8281757515	-0.8897618499	0.8897618499	-1.2746886263	1.2746886263	0.0	0.0	0.0	0.0	-5.1085913211	-0.0077	-2.4267134151	2.4267134151	0.1617461392	0.1617461392	0.1617461392	-0.1291915895	-0.1291915895	0.0	0.0	0.0	0.0	-1.0585232168
272	0.0	0.0	-1.1626224584	-1.1626224584	-2.9068191783	-2.9068191783	0.025	0.025	0.0005	0.00025	0.00025	2.4988195406	-0.6383613514	0.6383613514	-0.0	-0.0	0.0	0.0	0.0	0.0579196159	5.79196159	0.0579196159	0.49231673514999996	0.49231673514999996	2.068557710714286	0.9696010041	-0.9696010041	-0.9647353569	0.9647353569	-1.0396049887	1.0396049887	0.0	0.0	0.0	0.0	-6.6696633408	-0.6350949448	-2.7875991609	2.7875991609	1.5838932426	1.5838932426	1.5838932426	0.0	0.0	0.0	0.0	0.0	0.0	0.0
273	0.0	0.0	-2.5936374209	-2.5936374209	-6.0089048928	-6.0089048928	0.0276741245	0.0276741245	0.00055348249	0.000276741245	0.000276741245	4.8603214071	-1.6121394498	1.6121394498	-0.0	-0.0	0.0	0.0	0.0	0.0505745838	5.05745838	0.0505745838	0.42988396230000003	0.42988396230000003	1.8062351357142858	10.7611915949	-10.7611915949	-4.2833259469	4.2833259469	-1.0	1.0	0.0	0.0	8.3031836089	8.3031836089	0.0	-0.0213090759	-4.9275361823	4.9275361823	2.0	2.0	2.0	0.0	0.0	0.0	0.0	0.0	0.0	0.0
274	0.0	0.0	-2.5437165551	-2.5437165551	-5.8919975607	-5.8919975607	0.0336431307	0.0336431307	0.000672862614	0.000336431307	0.000336431307	4.8227162627	-1.5685038189	1.5685038189	-0.0	-0.0	0.0	0.0	0.0	0.0548465775	5.48465775	0.0548465775	0.46619590875	0.46619590875	1.9588063392857145	10.7822809065	-10.7822809065	-4.2360282083	4.2360282083	-1.0	1.0	0.0	0.0	8.203353494	8.203353494	0.0	-0.0259052106	-4.9174965405	4.9174965405	2.0	2.0	2.0	0.0	0.0	0.0	0.0	0.0	0.0	0.0
275	0.0	0.0	-0.366056294	-0.366056294	-0.8604799186	-0.8604799186	0.01	0.01	0.0002	0.0001	0.0001	0.0	-0.2686907177	0.2686907177	-0.0	-0.0	0.0	0.0	0.0	0.0215552935	2.15552935	0.0215552935	0.18321999475	0.18321999475	0.7698319107142857	0.0	0.0	-1.1370997719	1.1370997719	-1.6910948305	1.6910948305	0.0	0.0	0.0	0.0	0.2207471424	-0.0217764408	-0.1728517018	0.1728517018	3.0035636125	3.0035636125	3.0035636125	-0.2316789609	-0.2316789609	0.0	0.0	0.0	0.0	-0.842845383
276	0.0	0.0	-0.7345785458	-0.7345785458	-1.7332109636	-1.7332109636	0.01	0.01	0.0002	0.0001	0.0001	0.0	-0.5785396367	0.5785396367	-0.0	-0.0	0.0	0.0	0.0	0.0314945836	3.14945836	0.0314945836	0.2677039606	0.2677039606	1.1248065571428572	0.2052372605	-0.2052372605	-2.0426701378	2.0426701378	-2.4544389631	2.4544389631	0.0	0.0	0.0	0.0	0.0	-0.0077	-0.5308287715	0.5308287715	4.2563340312	4.2563340312	4.2563340312	-0.4988148472	-0.4988148472	0.0	0.0	0.0	0.0	-1.3050229369
277	0.0	0.0	-0.7746844098	-0.7746844098	-1.8236044966	-1.8236044966	0.01	0.01	0.0002	0.0001	0.0001	0.0	-0.6118107426	0.6118107426	-0.0	-0.0	0.0	0.0	0.0	0.0327115108	3.27115108	0.0327115108	0.27804784180000003	0.27804784180000003	1.168268242857143	0.2252962647	-0.2252962647	-2.1501512024	2.1501512024	-2.5512962355	2.5512962355	0.0	0.0	0.0	0.0	0.0	-0.0077	-0.5613666409	0.5613666409	4.4136648922	4.4136648922	4.4136648922	-0.5274994926	-0.5274994926	0.0	0.0	0.0	0.0	-1.3627542694
278	0.0	0.0	-0.8145087723	-0.8145087723	-4.1215552251	-4.1215552251	0.0262660624	0.0262660624	0.000525321248	0.000262660624	0.000262660624	0.0	-0.6481111537	0.6481111537	-0.0	-0.0	0.0	0.0	0.0	0.0328081471	3.2808147099999996	0.0328081471	0.27886925035	0.27886925035	1.1717195392857143	1.558999271	-1.558999271	-3.8446220457	3.8446220457	-1.0	1.0	0.0	0.0	11.6722585524	11.6722585524	1.9317849227	-0.0202248681	-0.4169094343	0.4169094343	2.278028736	2.278028736	2.278028736	-0.5588406958	-0.5588406958	0.0	0.0	0.0	0.0	-2.3716126032
279	0.0	0.0	-0.993981063	-0.993981063	-1.4224612813	-1.4224612813	0.01	0.01	0.0002	0.0001	0.0001	2.3130325197	-0.5177443978	0.5177443978	-0.0	-0.0	0.0	0.0	0.0	0.0613229732	6.13229732	0.0613229732	0.5212452721999999	0.5212452721999999	2.190106185714286	0.0	0.0	-2.2435630603	2.2435630603	-4.0900699448	4.0900699448	0.0	0.0	-2.2564989833	-2.2564989833	0.3273589807	-1.0404488814	-0.3488022628	0.3488022628	7.7646008549	7.7646008549	7.7646008549	0.0	0.0	0.0	0.0	0.0	0.0	0.0
280	0.0	0.0	-1.8822852366	-1.8822852366	-3.8508012873	-3.8508012873	0.01	0.01	0.0002	0.0001	0.0001	2.8983691698	-1.2240110582	1.2240110582	-0.0	-0.0	0.0	0.0	0.0	0.0141215627	1.4121562699999999	0.0141215627	0.12003328295	0.12003328295	0.504341525	-2.5766219003	2.5766219003	-3.4588733488	3.4588733488	-4.69181977	4.69181977	0.0	0.0	-4.4719547252	-4.4719547252	0.7740892226	-0.0077	-0.8247950671	0.8247950671	8.345159903	8.345159903	8.345159903	-0.5542138564	-0.5542138564	0.0	0.0	0.0	0.0	0.0
281	0.0	0.0	-1.557659259	-1.557659259	-2.6482865285	-2.6482865285	0.01	0.01	0.0002	0.0001	0.0001	0.0	-0.6535271451	0.6535271451	-0.0	-0.0	0.0	0.0	0.0	0.1622597339	16.22597339	0.1622597339	1.37920773815	1.37920773815	5.7949904964285714	-2.2546242053	2.2546242053	-4.2726589866	4.2726589866	-8.2729445602	8.2729445602	0.0	0.0	0.0	0.0	0.4132447558	-0.0077	-0.440313889	0.440313889	14.3559868257	14.3559868257	14.3559868257	0.0	0.0	0.0	0.0	0.0	0.0	-4.2245772658
282	0.0	0.0	0.0	0.0	-1.838394998	-1.838394998	0.01	0.01	0.0002	0.0001	0.0001	1.4529480083	-0.3175227405	0.3175227405	-0.0	-0.0	0.0	0.0	0.0	0.021195899	2.1195899000000002	0.021195899	0.18016514150000001	0.18016514150000001	0.7569963928571429	0.0	0.0	-2.1962243946	2.1962243946	-5.9181689675	5.9181689675	1.6291802523	1.6291802523	-2.141338457	-2.141338457	-3.1137573509	-0.4249572694	-1.3291736494	1.3291736494	10.8009672885	10.8009672885	10.8009672885	-0.2737794327	-0.2737794327	0.0	0.0	0.0	0.0	0.0
283	0.0	0.0	-0.5002758725	-0.5002758725	-1.3914164475	-1.3914164475	0.01	0.01	0.0002	0.0001	0.0001	2.3477107552	-0.4149074286	0.4149074286	-0.0	-0.0	0.0	0.0	0.0	0.0151338434	1.51338434	0.0151338434	0.1286376689	0.1286376689	0.5404944071428571	0.0	0.0	-1.8130936829	1.8130936829	-3.6734295508	3.6734295508	0.0	0.0	-2.7520043237	-2.7520043237	0.0	-0.8061448138	-0.6460515236	0.6460515236	6.7440117437	6.7440117437	6.7440117437	-0.3577395287	-0.3577395287	0.0	0.0	0.0	0.0	0.5621186237
284	0.0	0.0	-0.5002758725	-0.5002758725	-1.3914164475	-1.3914164475	0.01	0.01	0.0002	0.0001	0.0001	2.2782228255	-0.4149074286	0.4149074286	-0.0	-0.0	0.0	0.0	0.0	0.0151338434	1.51338434	0.0151338434	0.1286376689	0.1286376689	0.5404944071428571	0.0	0.0	-1.8130936829	1.8130936829	-3.6386855859	3.6386855859	0.0	0.0	-2.7520043237	-2.7520043237	0.0	-0.7366568841	-0.6460515236	0.6460515236	6.6745238139	6.6745238139	6.6745238139	-0.3577395287	-0.3577395287	0.0	0.0	0.0	0.0	0.5621186237
285	0.0	0.0	-1.4761057465	-1.4761057465	-2.1093096226	-2.1093096226	0.025	0.025	0.0005	0.00025	0.00025	0.0	-0.8622459397	0.8622459397	-0.0	-0.0	0.0	0.0	0.0	0.0518870251	5.18870251	0.0518870251	0.44103971335	0.44103971335	1.8531080392857142	2.3478116623	-2.3478116623	-2.0096292231	2.0096292231	-0.5633917928	0.5633917928	0.0	0.0	4.1797127211	4.1797127211	0.0	-0.01925	-1.6854550277	1.6854550277	0.5633917928	0.5633917928	0.5633917928	-0.3906085777	-0.3906085777	0.0	0.0	0.0	0.0	-2.9503403577
286	0.0	0.0	-0.3946007473	-0.3946007473	-0.8906874981	-0.8906874981	0.01	0.01	0.0002	0.0001	0.0001	0.897232816	-0.3002718604	0.3002718604	-0.0	-0.0	0.0	0.0	0.0	0.0200436087	2.00436087	0.0200436087	0.17037067395	0.17037067395	0.7158431678571429	1.4855192833	-1.4855192833	-0.9895071928	0.9895071928	-0.8661384806	0.8661384806	3.9370263919	3.9370263919	0.0	0.0	-12.2140257736	-0.0077	-4.3467627446	4.3467627446	0.6945678067	0.6945678067	0.6945678067	0.0	0.0	0.0	0.0	0.0	0.0	2.0805063194
287	0.0	0.0	0.0	0.0	-3.0072029341	-3.0072029341	0.01	0.01	0.0002	0.0001	0.0001	-1.7828437067	-0.6262871872	0.6262871872	-0.0	-0.0	0.0	0.0	0.0	0.0144024098	1.44024098	0.0144024098	0.1224204833	0.1224204833	0.5143717785714286	3.5642068844	-3.5642068844	-1.5970130332	1.5970130332	-3.1808841234	3.1808841234	0.0	0.0	11.7635140895	11.7635140895	-0.3681921939	-0.732554007	-0.6973845702	0.6973845702	5.2570201032	5.2570201032	5.2570201032	0.0	0.0	0.0	0.0	0.0	0.0	-6.8987579647
288	0.0	0.0	-0.7678345588	-0.7678345588	-3.8857846701	-3.8857846701	0.025	0.025	0.0005	0.00025	0.00025	0.0	-0.6108497046	0.6108497046	-0.0	-0.0	0.0	0.0	0.0	0.0309630534	3.09630534	0.0309630534	0.2631859539	0.2631859539	1.1058233357142857	1.471544727	-1.471544727	-3.6242148515	3.6242148515	-0.9429728189	0.9429728189	0.0	0.0	11.0065717879	11.0065717879	1.8184107836	-0.01925	-0.3939371789	0.3939371789	2.1483315919	2.1483315919	2.1483315919	-0.5267122901	-0.5267122901	0.0	0.0	0.0	0.0	-2.2357967377
289	0.0	0.0	-0.7724185519	-0.7724185519	-3.9079275874	-3.9079275874	0.025	0.025	0.0005	0.00025	0.00025	0.0	-0.6147025729	0.6147025729	-0.0	-0.0	0.0	0.0	0.0	0.0310870768	3.1087076799999998	0.0310870768	0.26424015279999996	0.26424015279999996	1.110252742857143	1.47866039	-1.47866039	-3.6455686192	3.6455686192	-0.9479800844	0.9479800844	0.0	0.0	11.0661165235	11.0661165235	1.8316941898	-0.01925	-0.3954176178	0.3954176178	2.1594003216	2.1594003216	2.1594003216	-0.530034036	-0.530034036	0.0	0.0	0.0	0.0	-2.2481343426
290	0.0	0.0	0.0	0.0	-1.2397412942	-1.2397412942	0.01	0.01	0.0002	0.0001	0.0001	-2.4034347661	-0.2638561162	0.2638561162	-0.0	-0.0	0.0	0.0	0.0	0.0169558624	1.6955862400000001	0.0169558624	0.14412483040000001	0.14412483040000001	0.6055665142857143	3.7553157474	-3.7553157474	-1.3231508271	1.3231508271	-1.8176806049	1.8176806049	0.0	0.0	11.5104185304	11.5104185304	0.0	-1.1355987372	-0.2419966459	0.2419966459	3.104528915	3.104528915	3.104528915	-0.2275108149	-0.2275108149	0.0	0.0	0.0	0.0	-5.0501700211
291	0.0	0.0	-1.3159288629	-1.3159288629	-4.4184711596	-4.4184711596	0.025	0.025	0.0005	0.00025	0.00025	4.7029795124	-0.7728959559	0.7728959559	-0.0	-0.0	0.0	0.0	0.0	0.1356627332	13.56627332	0.1356627332	1.1531332322	1.1531332322	4.845097614285715	0.0	0.0	-1.5222485945	1.5222485945	-2.5051666305	2.5051666305	0.0	0.0	-7.0609633406	-7.0609633406	0.0	-0.01925	-2.3316376959	2.3316376959	5.0103332611	5.0103332611	5.0103332611	-0.5188897419	-0.5188897419	0.0	0.0	0.0	0.0	0.0
292	0.0	0.0	-1.5745108933	-1.5745108933	-5.3174870948	-5.3174870948	0.025	0.025	0.0005	0.00025	0.00025	5.7830649668	-0.9034090224	0.9034090224	-0.0	-0.0	0.0	0.0	0.0	0.1687886755	16.878867550000002	0.1687886755	1.4347037417500001	1.4347037417500001	6.028166982142857	-0.2473245054	0.2473245054	-1.815101422	1.815101422	-3.0891947361	3.0891947361	0.1293627641	0.1293627641	-8.6263517105	-8.6263517105	0.0	-0.01925	-2.7583396229	2.7583396229	6.1783894722	6.1783894722	6.1783894722	-0.3626646013	-0.3626646013	0.0	0.0	0.0	0.0	0.0
293	0.0	0.0	-1.5745108933	-1.5745108933	-5.3174870948	-5.3174870948	0.025	0.025	0.0005	0.00025	0.00025	5.7830649668	-0.9034090224	0.9034090224	-0.0	-0.0	0.0	0.0	0.0	0.1687886755	16.878867550000002	0.1687886755	1.4347037417500001	1.4347037417500001	6.028166982142857	0.0	0.0	-1.815101422	1.815101422	-2.9655324834	2.9655324834	0.1293627641	0.1293627641	-8.1317026997	-8.1317026997	0.0	-0.01925	-2.7583396229	2.7583396229	5.9310649668	5.9310649668	5.9310649668	-0.1153400959	-0.1153400959	0.0	0.0	0.0	0.0	0.0
294	0.0	0.0	-1.6384563219	-1.6384563219	-1.211318738	-1.211318738	0.025	0.025	0.0005	0.00025	0.00025	0.0	-1.0310347154	1.0310347154	-0.0	-0.0	0.0	0.0	0.0	0.0266224864	2.66224864	0.0266224864	0.22629113439999998	0.22629113439999998	0.9508030857142857	-1.6943303291	1.6943303291	-2.9466617803	2.9466617803	-1.4687227513	1.4687227513	0.0	0.0	-2.3277767311	-2.3277767311	0.0	-0.01925	-0.9118144077	0.9118144077	0.4770683289	0.4770683289	0.4770683289	-0.4670185104	-0.4670185104	0.0	0.0	0.0	0.0	-1.8980702661
295	0.0	0.0	-1.6250301139	-1.6250301139	0.0	0.0	0.025	0.025	0.0005	0.00025	0.00025	0.0	-0.5933833099	0.5933833099	-0.0	-0.0	0.0	0.0	0.0	0.2062396128	20.62396128	0.2062396128	1.7530367088	1.7530367088	7.365700457142857	-2.7557004099	2.7557004099	-2.8322560292	2.8322560292	-1.1078659426	1.1078659426	0.0	0.0	0.0	0.0	-14.2827585714	-0.01925	-5.2855011182	5.2855011182	1.6786570265	1.6786570265	1.6786570265	-0.2688956536	-0.2688956536	0.0	0.0	0.0	0.0	-1.7395505783
296	0.0	0.0	-1.1117106485	-1.1117106485	-0.9906040637	-0.9906040637	0.025	0.025	0.0005	0.00025	0.00025	1.7962975927	-0.6098343353	0.6098343353	-0.0	-0.0	0.0	0.0	0.0	0.0556171631	5.5617163099999996	0.0556171631	0.47274588635	0.47274588635	1.9863272535714285	0.0	0.0	-0.6122285687	0.6122285687	-1.4146433686	1.4146433686	3.140293695	3.140293695	0.0	0.0	-14.7210395054	-0.967941773	-5.4461505869	5.4461505869	0.9388974821	0.9388974821	0.9388974821	-0.2763429601	-0.2763429601	0.0	0.0	0.0	0.0	0.0
297	0.0	0.0	-1.1117106485	-1.1117106485	-0.9906040637	-0.9906040637	0.025	0.025	0.0005	0.00025	0.00025	1.7962975927	-0.6098343353	0.6098343353	-0.0	-0.0	0.0	0.0	0.0	0.0556171631	5.5617163099999996	0.0556171631	0.47274588635	0.47274588635	1.9863272535714285	-0.3130015956	0.3130015956	-0.9252301643	0.9252301643	-1.4146433686	1.4146433686	3.140293695	3.140293695	0.0	0.0	-13.7820347186	-0.967941773	-5.1331489913	5.1331489913	0.9388974821	0.9388974821	0.9388974821	-0.2763429601	-0.2763429601	0.0	0.0	0.0	0.0	0.0
298	0.0	0.0	-0.7534080621	-0.7534080621	-1.0831336384	-1.0831336384	0.01	0.01	0.0002	0.0001	0.0001	0.0	-0.4134362884	0.4134362884	-0.0	-0.0	0.0	0.0	0.0	0.0376677561	3.76677561	0.0376677561	0.32017592684999996	0.32017592684999996	1.3452770035714285	-0.1242330018	0.1242330018	-1.6909215484	1.6909215484	-2.638575989	2.638575989	0.0	0.0	0.0	0.0	0.2613816529	-0.0077	-0.2785031643	0.2785031643	4.5807813973	4.5807813973	4.5807813973	-0.1872702411	-0.1872702411	0.0	0.0	0.0	0.0	-1.4787548914
299	0.0	0.0	-0.9049812984	-0.9049812984	-2.0942424768	-2.0942424768	0.01	0.01	0.0002	0.0001	0.0001	0.0	-0.6746282538	0.6746282538	-0.0	-0.0	0.0	0.0	0.0	0.0502901337	5.02901337	0.0502901337	0.42746613645000003	0.42746613645000003	1.7960762035714288	0.0	0.0	-2.5806121834	2.5806121834	-3.604259076	3.604259076	0.0	0.0	0.0	0.0	-0.0345215896	-0.0077	-0.6305308614	0.6305308614	6.3029652867	6.3029652867	6.3029652867	-0.581657537	-0.581657537	0.0	0.0	0.0	0.0	-1.948466068
300	0.0	0.0	-0.4696997954	-0.4696997954	-1.0736854115	-1.0736854115	0.01	0.01	0.0002	0.0001	0.0001	0.0	-0.3574529523	0.3574529523	-0.0	-0.0	0.0	0.0	0.0	0.0238630786	2.38630786	0.0238630786	0.2028361681	0.2028361681	0.8522528071428572	0.0	0.0	-1.3355750997	1.3355750997	-1.8700640855	1.8700640855	0.0	0.0	0.0	0.0	0.0	-0.0077	-0.3279044592	0.3279044592	3.2358971397	3.2358971397	3.2358971397	-0.3082052186	-0.3082052186	0.0	0.0	0.0	0.0	-1.0213056293
301	0.0	0.0	-1.2493345893	-1.2493345893	-2.8572648572	-2.8572648572	0.01	0.01	0.0002	0.0001	0.0001	0.0	-0.95107391	0.95107391	-0.0	-0.0	0.0	0.0	0.0	0.0635146013	6.35146013	0.0635146013	0.53987411105	0.53987411105	2.268378617857143	0.0	0.0	-3.533865528	3.533865528	-4.9040114293	4.9040114293	0.0	0.0	0.0	0.0	0.0	-0.0544990168	-0.8727591842	0.8727591842	8.4916618745	8.4916618745	8.4916618745	-0.8199948389	-0.8199948389	0.0	0.0	0.0	0.0	-2.7150073696
302	0.0145972811	0.0145972811	-0.6905563547	-0.6905563547	-0.9947544696	-0.9947544696	0.01	0.01	0.0002	0.0001	0.0001	0.0	-0.3768091136	0.3768091136	-0.0	-0.0	0.0	0.0	0.0	0.0354161083	3.5416108299999998	0.0354161083	0.30103692055	0.30103692055	1.2648610107142857	0.0	0.0	-1.4797631919	1.4797631919	-2.1950442354	2.1950442354	0.0	0.0	0.0	0.0	0.0	-0.0077	-0.3332227539	0.3332227539	3.7970818909	3.7970818909	3.7970818909	-0.170689281	-0.170689281	0.0	0.0	0.0	0.0	-1.2542960721
303	0.0	0.0	-0.5267806204	-0.5267806204	-0.7564034403	-0.7564034403	0.01	0.01	0.0002	0.0001	0.0001	0.0	-0.2890510048	0.2890510048	-0.0	-0.0	0.0	0.0	0.0	0.0263296557	2.63296557	0.0263296557	0.22380207345	0.22380207345	0.9403448464285714	0.0	0.0	-1.1248403674	1.1248403674	-1.671869612	1.671869612	0.0	0.0	0.0	0.0	0.0	-0.0077	-0.2555746099	0.2555746099	2.8943079493	2.8943079493	2.8943079493	-0.130961573	-0.130961573	0.0	0.0	0.0	0.0	-0.9421379957
304	0.0	0.0	-0.5267806204	-0.5267806204	-0.7564034403	-0.7564034403	0.01	0.01	0.0002	0.0001	0.0001	0.0	-0.2890510048	0.2890510048	-0.0	-0.0	0.0	0.0	0.0	0.0263296557	2.63296557	0.0263296557	0.22380207345	0.22380207345	0.9403448464285714	-0.0019031096	0.0019031096	-1.1248403674	1.1248403674	-1.6729797592	1.6729797592	0.0	0.0	0.0	0.0	0.0	-0.0077	-0.2555746099	0.2555746099	2.8962110589	2.8962110589	2.8962110589	-0.130961573	-0.130961573	0.0	0.0	0.0	0.0	-0.9430895505
305	0.0	0.0	-0.561766116	-0.561766116	-0.8065100661	-0.8065100661	0.01	0.01	0.0002	0.0001	0.0001	0.0	-0.3082529194	0.3082529194	-0.0	-0.0	0.0	0.0	0.0	0.0280799692	2.80799692	0.0280799692	0.2386797382	0.2386797382	1.002856042857143	0.0	0.0	-1.198778641	1.198778641	-1.7794758703	1.7794758703	0.0	0.0	0.0	0.0	0.0	-0.0077	-0.2725644135	0.2725644135	3.0799958644	3.0799958644	3.0799958644	-0.1396541949	-0.1396541949	0.0	0.0	0.0	0.0	-1.0047926301
306	0.0	0.0	-0.9187500811	-0.9187500811	-1.3177865724	-1.3177865724	0.01	0.01	0.0002	0.0001	0.0001	-0.0097094465	-0.5041848481	0.5041848481	-0.0	-0.0	0.0	0.0	0.0	0.0459397659	4.59397659	0.0459397659	0.39048801015	0.39048801015	1.640705925	0.0	0.0	-1.9532278095	1.9532278095	-2.8758471834	2.8758471834	0.0	0.0	0.0	0.0	0.0	-0.0077	-0.4459244691	0.4459244691	4.9747127166	4.9747127166	4.9747127166	-0.228351713	-0.228351713	0.0	0.0	0.0	0.0	-1.6441061345
307	0.0	0.0	-0.9187500811	-0.9187500811	-1.3177865724	-1.3177865724	0.01	0.01	0.0002	0.0001	0.0001	0.0	-0.5041848481	0.5041848481	-0.0	-0.0	0.0	0.0	0.0	0.0459397659	4.59397659	0.0459397659	0.39048801015	0.39048801015	1.640705925	0.0	0.0	-1.9532278095	1.9532278095	-2.8758471834	2.8758471834	0.0	0.0	-0.0194188931	-0.0194188931	0.0	-0.0077	-0.4459244691	0.4459244691	4.9747127166	4.9747127166	4.9747127166	-0.228351713	-0.228351713	0.0	0.0	0.0	0.0	-1.6343966879
308	0.0	0.0	-0.8425007218	-0.8425007218	-1.2104324188	-1.2104324188	0.01	0.01	0.0002	0.0001	0.0001	0.0	-0.462335114	0.462335114	-0.0	-0.0	0.0	0.0	0.0	0.0421250342	4.21250342	0.0421250342	0.3580627907	0.3580627907	1.5044655071428572	0.0	0.0	-1.7965250885	1.7965250885	-2.6565937674	2.6565937674	0.0	0.0	0.0	0.0	0.0	-0.0077	-0.4111171923	0.4111171923	4.5950031712	4.5950031712	4.5950031712	-0.2094065233	-0.2094065233	0.0	0.0	0.0	0.0	-1.5059797051
309	0.0	0.0	-0.5910180565	-0.5910180565	-0.8484050289	-0.8484050289	0.01	0.01	0.0002	0.0001	0.0001	0.0	-0.3243079518	0.3243079518	-0.0	-0.0	0.0	0.0	0.0	0.0295434347	2.95434347	0.0295434347	0.25111919495	0.25111919495	1.0551226678571428	0.0	0.0	-1.2605996311	1.2605996311	-1.8694472085	1.8694472085	0.0	0.0	0.0	0.0	0.0	-0.0077	-0.2867698639	0.2867698639	3.2352525424	3.2352525424	3.2352525424	-0.1469222371	-0.1469222371	0.0	0.0	0.0	0.0	-1.0571791863
310	0.0	0.0	-0.9187500811	-0.9187500811	-1.3177865724	-1.3177865724	0.01	0.01	0.0002	0.0001	0.0001	0.0	-0.5041848481	0.5041848481	-0.0	-0.0	0.0	0.0	0.0	0.0459397659	4.59397659	0.0459397659	0.39048801015	0.39048801015	1.640705925	0.0	0.0	-1.9532278095	1.9532278095	-2.876656304	2.876656304	0.0	0.0	0.0	0.0	0.0	-0.0077	-0.4459244691	0.4459244691	4.9747127166	4.9747127166	4.9747127166	-0.2186422664	-0.2186422664	0.0	0.0	0.0	0.0	-1.6392514112
311	0.0061074486	0.0061074486	-0.5953037835	-0.5953037835	-0.8561286318	-0.8561286318	0.01	0.01	0.0002	0.0001	0.0001	0.0	-0.3257686738	0.3257686738	-0.0	-0.0	0.0	0.0	0.0	0.030131394	3.0131394	0.030131394	0.256116849	0.256116849	1.0761212142857142	0.0	0.0	-1.273338768	1.273338768	-1.8907639446	1.8907639446	0.0	0.0	0.0	0.0	0.0	-0.0077	-0.2880623069	0.2880623069	3.2720252365	3.2720252365	3.2720252365	-0.1475834995	-0.1475834995	0.0	0.0	0.0	0.0	-1.0727437834
312	0.0	0.0	-1.0041367668	-1.0041367668	-1.436001902	-1.436001902	0.01	0.01	0.0002	0.0001	0.0001	0.0	-0.5519295277	0.5519295277	-0.0	-0.0	0.0	0.0	0.0	0.0498429598	4.984295980000001	0.0498429598	0.4236651583	0.4236651583	1.7801057071428572	0.0	0.0	-2.1300501645	2.1300501645	-3.1203220095	3.1203220095	0.0	0.0	0.0	0.0	0.0	-0.0137278202	-0.4881688361	0.4881688361	5.3952284269	5.3952284269	5.3952284269	-0.2499655184	-0.2499655184	0.0	0.0	0.0	0.0	-1.78986434
313	0.0	0.0	-0.6158391503	-0.6158391503	-0.8839540826	-0.8839540826	0.01	0.01	0.0002	0.0001	0.0001	0.0	-0.3379310981	0.3379310981	-0.0	-0.0	0.0	0.0	0.0	0.0307852263	3.07852263	0.0307852263	0.26167442355	0.26167442355	1.099472367857143	0.0	0.0	-1.3130564792	1.3130564792	-1.9462806545	1.9462806545	0.0	0.0	0.0	0.0	0.0	-0.0091707082	-0.298823588	0.298823588	3.3684629068	3.3684629068	3.3684629068	-0.1530893752	-0.1530893752	0.0	0.0	0.0	0.0	-1.1016306521
314	0.0	0.0	-0.7833805544	-0.7833805544	-1.123886617	-1.123886617	0.0133677732	0.0133677732	0.00026735546400000003	0.00013367773200000002	0.00013367773200000002	0.0	-0.4300077046	0.4300077046	-0.0	-0.0	0.0	0.0	0.0	0.0390976838	3.9097683799999996	0.0390976838	0.3323303123	0.3323303123	1.3963458499999999	0.0	0.0	-1.6704228359	1.6704228359	-2.4752119416	2.4752119416	0.0	0.0	0.0	0.0	0.0	-0.0112931854	-0.3802331315	0.3802331315	4.2839415591	4.2839415591	4.2839415591	-0.194808912	-0.194808912	0.0	0.0	0.0	0.0	-1.4000643455
315	0.0	0.0	-0.4986872704	-0.4986872704	-0.7138477666	-0.7138477666	0.01	0.01	0.0002	0.0001	0.0001	0.0	-0.2731744596	0.2731744596	-0.0	-0.0	0.0	0.0	0.0	0.0251158092	2.5115809199999997	0.0251158092	0.2134843782	0.2134843782	0.8969931857142857	-0.0012337784	0.0012337784	-1.0673569045	1.0673569045	-1.5908775598	1.5908775598	0.0	0.0	0.0	0.0	0.0	-0.0077	-0.2415270844	0.2415270844	2.7567641652	2.7567641652	2.7567641652	-0.1237743312	-0.1237743312	0.0	0.0	0.0	0.0	-0.8964910312
316	0.0	0.0	-0.5205972228	-0.5205972228	-0.7451831713	-0.7451831713	0.01	0.01	0.0002	0.0001	0.0001	0.0	-0.2851910857	0.2851910857	-0.0	-0.0	0.0	0.0	0.0	0.0262156151	2.62156151	0.0262156151	0.22283272834999998	0.22283272834999998	0.9362719678571428	0.0	0.0	-1.1136974037	1.1136974037	-1.6576367796	1.6576367796	0.0	0.0	0.0	0.0	0.0	-0.0077	-0.2521593636	0.2521593636	2.872016108	2.872016108	2.872016108	-0.1292142047	-0.1292142047	0.0	0.0	0.0	0.0	-0.9351893723
317	0.0	0.0	-0.7207054389	-0.7207054389	-1.0313760312	-1.0313760312	0.01	0.01	0.0002	0.0001	0.0001	-0.0056341792	-0.3949414662	0.3949414662	-0.0	-0.0	0.0	0.0	0.0	0.0362603743	3.6260374300000002	0.0362603743	0.30821318155	0.30821318155	1.295013367857143	0.0	0.0	-1.5369349566	1.5369349566	-2.2729969934	2.2729969934	0.0	0.0	0.0	0.0	0.0	-0.0077	-0.3492662119	0.3492662119	3.9359047665	3.9359047665	3.9359047665	-0.1788977169	-0.1788977169	0.0	0.0	0.0	0.0	-1.2942636622
318	0.0	0.0	-0.7207054389	-0.7207054389	-1.0313760312	-1.0313760312	0.01	0.01	0.0002	0.0001	0.0001	0.0	-0.3949414662	0.3949414662	-0.0	-0.0	0.0	0.0	0.0	0.0362603743	3.6260374300000002	0.0362603743	0.30821318155	0.30821318155	1.295013367857143	0.0	0.0	-1.5369349566	1.5369349566	-2.2729969934	2.2729969934	0.0	0.0	-0.0112683584	-0.0112683584	0.0	-0.0077	-0.3492662119	0.3492662119	3.9359047665	3.9359047665	3.9359047665	-0.1788977169	-0.1788977169	0.0	0.0	0.0	0.0	-1.288629483
319	0.0	0.0	-0.6578105845	-0.6578105845	-0.9419731918	-0.9419731918	0.01	0.01	0.0002	0.0001	0.0001	0.0	-0.3603600902	0.3603600902	-0.0	-0.0	0.0	0.0	0.0	0.0331394532	3.31394532	0.0331394532	0.2816853522	0.2816853522	1.1835519	0.0	0.0	-1.4066347621	1.4066347621	-2.0883954104	2.0883954104	0.0	0.0	0.0	0.0	0.0	-0.0077	-0.3198529355	0.3198529355	3.6167932317	3.6167932317	3.6167932317	-0.1632428808	-0.1632428808	0.0	0.0	0.0	0.0	-1.1813305912
320	0.0	0.0	-0.5385712123	-0.5385712123	-0.7708893995	-0.7708893995	0.01	0.01	0.0002	0.0001	0.0001	0.0	-0.2950490127	0.2950490127	-0.0	-0.0	0.0	0.0	0.0	0.0271178489	2.71178489	0.0271178489	0.23050171565000002	0.23050171565000002	0.9684946035714287	0.0	0.0	-1.1517131708	1.1517131708	-1.7129936079	1.7129936079	0.0	0.0	0.0	0.0	0.0	-0.0077	-0.2608816315	0.2608816315	2.9675760204	2.9675760204	2.9675760204	-0.1336768447	-0.1336768447	0.0	0.0	0.0	0.0	-0.9674419087
321	0.0	0.0	-0.4986872704	-0.4986872704	-0.7138477666	-0.7138477666	0.01	0.01	0.0002	0.0001	0.0001	0.0	-0.2731744596	0.2731744596	-0.0	-0.0	0.0	0.0	0.0	0.0251158092	2.5115809199999997	0.0251158092	0.2134843782	0.2134843782	0.8969931857142857	0.0	0.0	-1.0673569045	1.0673569045	-1.5901578557	1.5901578557	0.0	0.0	0.0	0.0	0.0	-0.0077	-0.2415270844	0.2415270844	2.7555303868	2.7555303868	2.7555303868	-0.1237743312	-0.1237743312	0.0	0.0	0.0	0.0	-0.895874142
322	0.0	0.0	-0.7207054389	-0.7207054389	-1.0313760312	-1.0313760312	0.01	0.01	0.0002	0.0001	0.0001	0.0	-0.3949414662	0.3949414662	-0.0	-0.0	0.0	0.0	0.0	0.0362603743	3.6260374300000002	0.0362603743	0.30821318155	0.30821318155	1.295013367857143	0.0	0.0	-1.5369349566	1.5369349566	-2.2734665083	2.2734665083	0.0	0.0	0.0	0.0	0.0	-0.0077	-0.3492662119	0.3492662119	3.9359047665	3.9359047665	3.9359047665	-0.1732635377	-0.1732635377	0.0	0.0	0.0	0.0	-1.2914465726
323	0.0	0.0	-0.8725851789	-0.8725851789	-1.2466435249	-1.2466435249	0.01	0.01	0.0002	0.0001	0.0001	0.0	-0.4787198318	0.4787198318	-0.0	-0.0	0.0	0.0	0.0	0.0436834657	4.36834657	0.0436834657	0.37130945845	0.37130945845	1.560123775	0.0	0.0	-1.8605682261	1.8605682261	-2.7338607708	2.7338607708	0.0	0.0	0.0	0.0	0.0	-0.0077	-0.4233930896	0.4233930896	4.7325629324	4.7325629324	4.7325629324	-0.2168238127	-0.2168238127	0.0	0.0	0.0	0.0	-1.5581768809
324	0.0	0.0	-0.5960701723	-0.5960701723	-0.8531722155	-0.8531722155	0.0107675053	0.0107675053	0.000215350106	0.000107675053	0.000107675053	0.0	-0.3265590445	0.3265590445	-0.0	-0.0	0.0	0.0	0.0	0.0300105032	3.00105032	0.0300105032	0.2550892772	0.2550892772	1.0718036857142856	0.0	0.0	-1.2742939194	1.2742939194	-1.8945804261	1.8945804261	0.0	0.0	0.0	0.0	0.0	-0.0092909791	-0.2887480431	0.2887480431	3.2822724948	3.2822724948	3.2822724948	-0.147949698	-0.147949698	0.0	0.0	0.0	0.0	-1.0706970831
325	0.0046426011	0.0046426011	-0.5597103896	-0.5597103896	-0.8031889092	-0.8031889092	0.01	0.01	0.0002	0.0001	0.0001	0.0	-0.3061350059	0.3061350059	-0.0	-0.0	0.0	0.0	0.0	0.0283917741	2.83917741	0.0283917741	0.24133007985	0.24133007985	1.0139919321428572	0.0	0.0	-1.1985209121	1.1985209121	-1.7825393109	1.7825393109	0.0	0.0	0.0	0.0	0.0	-0.0077	-0.2706904892	0.2706904892	3.0867912661	3.0867912661	3.0867912661	-0.1386954249	-0.1386954249	0.0	0.0	0.0	0.0	-1.009868662
326	0.0139044293	0.0139044293	-0.8783087997	-0.8783087997	-1.2631187974	-1.2631187974	0.01	0.01	0.0002	0.0001	0.0001	0.0	-0.4801595845	0.4801595845	-0.0	-0.0	0.0	0.0	0.0	0.0446828214	4.46828214	0.0446828214	0.37980398190000003	0.37980398190000003	1.5958150500000001	0.0	0.0	-1.875312191	1.875312191	-2.7671544981	2.7671544981	0.0	0.0	0.0	0.0	0.0	-0.0077	-0.4246669789	0.4246669789	4.7866414316	4.7866414316	4.7866414316	-0.2174755823	-0.2174755823	0.0	0.0	0.0	0.0	-1.5878657862
327	0.0141507704	0.0141507704	-0.8145575404	-0.8145575404	-1.1727010947	-1.1727010947	0.01	0.01	0.0002	0.0001	0.0001	0.0	-0.4446704102	0.4446704102	-0.0	-0.0	0.0	0.0	0.0	0.0417024755	4.17024755	0.0417024755	0.35447104175	0.35447104175	1.489374125	0.0	0.0	-1.7426414111	1.7426414111	-2.5764415002	2.5764415002	0.0	0.0	0.0	0.0	0.0	-0.0077	-0.3932662508	0.3932662508	4.4565316919	4.4565316919	4.4565316919	-0.20140979	-0.20140979	0.0	0.0	0.0	0.0	-1.4763142896
328	0.0021094445	0.0021094445	-0.9026201811	-0.9026201811	-1.2937390905	-1.2937390905	0.01	0.01	0.0002	0.0001	0.0001	0.0	-0.4958638423	0.4958638423	-0.0	-0.0	0.0	0.0	0.0	0.0449099053	4.4909905299999995	0.0449099053	0.38173419504999995	0.38173419504999995	1.6039251892857143	0.0	0.0	-1.9169421269	1.9169421269	-2.8204617399	2.8204617399	0.0	0.0	0.0	0.0	0.0	-0.0077	-0.438562065	0.438562065	4.8828654382	4.8828654382	4.8828654382	-0.2245848304	-0.2245848304	0.0	0.0	0.0	0.0	-1.6138965597
329	0.0	0.0	-0.5795877454	-0.5795877454	-0.8316128763	-0.8316128763	0.01	0.01	0.0002	0.0001	0.0001	0.0	-0.317642613	0.317642613	-0.0	-0.0	0.0	0.0	0.0	0.0291357325	2.9135732500000002	0.0291357325	0.24765372625	0.24765372625	1.040561875	0.0	0.0	-1.2353768484	1.2353768484	-1.8312954872	1.8312954872	0.0	0.0	0.0	0.0	0.0	-0.0077	-0.2808723897	0.2808723897	3.1696779612	3.1696779612	3.1696779612	-0.1439048677	-0.1439048677	0.0	0.0	0.0	0.0	-1.0404554595
330	0.0	0.0	-0.5285983904	-0.5285983904	-0.7586028306	-0.7586028306	0.01	0.01	0.0002	0.0001	0.0001	0.0	-0.2896731781	0.2896731781	-0.0	-0.0	0.0	0.0	0.0	0.0265779399	2.65779399	0.0265779399	0.22591248915	0.22591248915	0.9492121392857144	0.0	0.0	-1.1276602816	1.1276602816	-1.6745898031	1.6745898031	0.0	0.0	0.0	0.0	0.0	-0.0077	-0.2561251072	0.2561251072	2.8992520844	2.8992520844	2.8992520844	-0.1312432282	-0.1312432282	0.0	0.0	0.0	0.0	-0.9489844703
331	0.0	0.0	-0.6232615523	-0.6232615523	-0.89414802	-0.89414802	0.01	0.01	0.0002	0.0001	0.0001	0.0	-0.3415992154	0.3415992154	-0.0	-0.0	0.0	0.0	0.0	0.0313265533	3.1326553299999995	0.0313265533	0.26627570305	0.26627570305	1.1188054749999998	0.0	0.0	-1.3276390971	1.3276390971	-1.9655182834	1.9655182834	0.0	0.0	0.0	0.0	0.0	-0.0077	-0.3020691285	0.3020691285	3.4013052796	3.4013052796	3.4013052796	-0.1547499157	-0.1547499157	0.0	0.0	0.0	0.0	-1.1188029172
332	0.0	0.0	-0.5285983904	-0.5285983904	-0.7586028306	-0.7586028306	0.01	0.01	0.0002	0.0001	0.0001	0.0	-0.2896731781	0.2896731781	-0.0	-0.0	0.0	0.0	0.0	0.0265779399	2.65779399	0.0265779399	0.22591248915	0.22591248915	0.9492121392857144	-0.0027334491	0.0027334491	-1.1276602816	1.1276602816	-1.6761843151	1.6761843151	0.0	0.0	0.0	0.0	0.0	-0.0077	-0.2561251072	0.2561251072	2.9019855335	2.9019855335	2.9019855335	-0.1312432282	-0.1312432282	0.0	0.0	0.0	0.0	-0.9503511948
333	0.007418017	0.007418017	-0.6109018633	-0.6109018633	-0.8786098962	-0.8786098962	0.01	0.01	0.0002	0.0001	0.0001	0.0	-0.3339537428	0.3339537428	-0.0	-0.0	0.0	0.0	0.0	0.0310693026	3.10693026	0.0310693026	0.2640890721	0.2640890721	1.10961795	0.0	0.0	-1.3065912312	1.3065912312	-1.939073291	1.939073291	0.0	0.0	0.0	0.0	0.0	-0.0077	-0.2953044344	0.2953044344	3.3555094319	3.3555094319	3.3555094319	-0.1512888441	-0.1512888441	0.0	0.0	0.0	0.0	-1.1041371068
334	0.0	0.0	-0.7578585074	-0.7578585074	-1.0865599908	-1.0865599908	0.01	0.01	0.0002	0.0001	0.0001	0.0	-0.4161254208	0.4161254208	-0.0	-0.0	0.0	0.0	0.0	0.0377871311	3.7787131100000004	0.0377871311	0.32119061435	0.32119061435	1.3495403964285715	0.0	0.0	-1.6113240613	1.6113240613	-2.3792862913	2.3792862913	0.0	0.0	0.0	0.0	0.0085711281	-0.0114149458	-0.3651526765	0.3651526765	4.1180809914	4.1180809914	4.1180809914	-0.1884875995	-0.1884875995	0.0	0.0	0.0	0.0	-1.3590210469
335	0.0	0.0	-0.8836929554	-0.8836929554	-1.2657525585	-1.2657525585	0.01	0.01	0.0002	0.0001	0.0001	0.0	-0.4851700706	0.4851700706	-0.0	-0.0	0.0	0.0	0.0	0.0440909853	4.4090985300000005	0.0440909853	0.37477337505	0.37477337505	1.5746780464285717	0.0	0.0	-1.8747900304	1.8747900304	-2.7604654625	2.7604654625	0.0	0.0	0.0	0.0	0.0	-0.0111129452	-0.4291002439	0.4291002439	4.7753472828	4.7753472828	4.7753472828	-0.2154779094	-0.2154779094	0.0	0.0	0.0	0.0	-1.5809547637
336	0.0	0.0	-0.8827316878	-0.8827316878	-1.2643170154	-1.2643170154	0.01	0.01	0.0002	0.0001	0.0001	0.0	-0.4848120011	0.4848120011	-0.0	-0.0	0.0	0.0	0.0	0.0439718619	4.39718619	0.0439718619	0.37376082615	0.37376082615	1.5704236392857143	0.0	0.0	-1.8726408606	1.8726408606	-2.754760063	2.754760063	0.0	0.0	0.0	0.0	0.0	-0.0105304831	-0.4287834249	0.4287834249	4.7669577525	4.7669577525	4.7669577525	-0.2195817108	-0.2195817108	0.0	0.0	0.0	0.0	-1.5792228613
337	0.0	0.0	-0.6610887973	-0.6610887973	-0.9483116564	-0.9483116564	0.01	0.01	0.0002	0.0001	0.0001	0.0	-0.3623487751	0.3623487751	-0.0	-0.0	0.0	0.0	0.0	0.0332240914	3.3224091400000004	0.0332240914	0.28240477690000004	0.28240477690000004	1.186574692857143	0.0	0.0	-1.4075503053	1.4075503053	-2.082501017	2.082501017	0.0	0.0	0.0	0.0	0.0	-0.0098845636	-0.3204282844	0.3204282844	3.6041094803	3.6041094803	3.6041094803	-0.1641431497	-0.1641431497	0.0	0.0	0.0	0.0	-1.1866620913
338	0.0	0.0	-0.9011420534	-0.9011420534	-1.2920279608	-1.2920279608	0.0148208533	0.0148208533	0.000296417066	0.000148208533	0.000148208533	0.0	-0.4943516675	0.4943516675	-0.0	-0.0	0.0	0.0	0.0	0.0451025396	4.51025396	0.0451025396	0.3833715866	0.3833715866	1.6108049857142857	0.0	0.0	-1.918017817	1.918017817	-2.8403803904	2.8403803904	0.0	0.0	0.0	0.0	0.0	-0.0136120571	-0.4371387871	0.4371387871	4.9166193651	4.9166193651	4.9166193651	-0.223953045	-0.223953045	0.0	0.0	0.0	0.0	-1.6157708291
339	0.0	0.0	-0.6878882787	-0.6878882787	-0.9855519414	-0.9855519414	0.01	0.01	0.0002	0.0001	0.0001	0.0	-0.3776730483	0.3776730483	-0.0	-0.0	0.0	0.0	0.0	0.0343070574	3.43070574	0.0343070574	0.2916099879	0.2916099879	1.2252520500000001	0.0	0.0	-1.4615322023	1.4615322023	-2.1597031197	2.1597031197	0.0	0.0	0.0	0.0	0.0	-0.0106770237	-0.3339871611	0.3339871611	3.7377989607	3.7377989607	3.7377989607	-0.1710803804	-0.1710803804	0.0	0.0	0.0	0.0	-1.2322007252
340	0.0	0.0	-0.7954865282	-0.7954865282	-1.140375094	-1.140375094	0.01	0.01	0.0002	0.0001	0.0001	0.0	-0.4371574711	0.4371574711	-0.0	-0.0	0.0	0.0	0.0	0.0395105226	3.95105226	0.0395105226	0.3358394421	0.3358394421	1.4110900928571428	0.0	0.0	-1.690716867	1.690716867	-2.4939207436	2.4939207436	0.0	0.0	0.0	0.0	0.0070406665	-0.0094666038	-0.3842719332	0.3842719332	4.3181469592	4.3181469592	4.3181469592	-0.1980087157	-0.1980087157	0.0	0.0	0.0	0.0	-1.4232177977
341	0.0	0.0	-0.8978247697	-0.8978247697	-1.2860925707	-1.2860925707	0.01	0.01	0.0002	0.0001	0.0001	0.0	-0.4932837452	0.4932837452	-0.0	-0.0	0.0	0.0	0.0	0.0446482539	4.46482539	0.0446482539	0.37951015815	0.37951015815	1.5945804964285715	0.0	0.0	-1.9049463624	1.9049463624	-2.8038808061	2.8038808061	0.0	0.0	0.0	0.0	0.0	-0.0093468965	-0.4362792019	0.4362792019	4.8524475527	4.8524475527	4.8524475527	-0.2198610382	-0.2198610382	0.0	0.0	0.0	0.0	-1.6038582304
342	0.0	0.0	-0.4467651303	-0.4467651303	-0.7040130323	-0.7040130323	0.01	0.01	0.0002	0.0001	0.0001	0.0	-0.2719701882	0.2719701882	-0.0	-0.0	0.0	0.0	0.0	0.0110822012	1.1082201200000001	0.0110822012	0.09419871020000001	0.09419871020000001	0.39579290000000006	0.9555279829	-0.9555279829	-0.7434320391	0.7434320391	-0.6972235189	0.6972235189	0.0	0.0	1.4269021691	1.4269021691	0.0	-0.1915436649	-0.341940723	0.341940723	1.1615704144	1.1615704144	1.1615704144	0.0	0.0	0.0	0.0	0.0	0.0	-0.8791045356
343	0.0	0.0	0.0	0.0	-2.2106517628	-2.2106517628	0.01	0.01	0.0002	0.0001	0.0001	0.0	-0.4683399655	0.4683399655	-0.0	-0.0	0.0	0.0	0.0	0.0316711694	3.1671169399999997	0.0316711694	0.2692049399	0.2692049399	1.1311131928571427	2.2734681659	-2.2734681659	-2.369254678	2.369254678	-5.069520557	5.069520557	0.0	0.0	6.3845645074	6.3845645074	0.0	-1.2554223958	-0.4296820536	0.4296820536	9.9719205864	9.9719205864	9.9719205864	0.0	0.0	0.0	0.0	0.0	0.0	-3.9633653176
344	0.0	0.0	0.0	0.0	-1.536157783	-1.536157783	0.01	0.01	0.0002	0.0001	0.0001	0.0	-0.3269796362	0.3269796362	-0.0	-0.0	0.0	0.0	0.0	0.0211722629	2.11722629	0.0211722629	0.17996423465	0.17996423465	0.7561522464285714	1.5909229617	-1.5909229617	-1.6398126967	1.6398126967	-3.5130183236	3.5130183236	0.0	0.0	4.4497288642	4.4497288642	0.0	-0.8693235074	-0.2999345399	0.2999345399	6.9064198303	6.9064198303	6.9064198303	0.0	0.0	0.0	0.0	0.0	0.0	-2.7472466825
345	0.0	0.0	0.0	0.0	-2.2106517628	-2.2106517628	0.01	0.01	0.0002	0.0001	0.0001	0.0	-0.4683399655	0.4683399655	-0.0	-0.0	0.0	0.0	0.0	0.0316711694	3.1671169399999997	0.0316711694	0.2692049399	0.2692049399	1.1311131928571427	1.6425126683	-1.6425126683	-2.369254678	2.369254678	-5.069520557	5.069520557	0.0	0.0	4.4916980148	4.4916980148	0.0	-0.6244668983	-0.4296820536	0.4296820536	9.9719205864	9.9719205864	9.9719205864	0.0	0.0	0.0	0.0	0.0	0.0	-3.33240982
346	0.0	0.0	0.0	0.0	-1.536157783	-1.536157783	0.01	0.01	0.0002	0.0001	0.0001	0.0	-0.3269796362	0.3269796362	-0.0	-0.0	0.0	0.0	0.0	0.0211722629	2.11722629	0.0211722629	0.17996423465	0.17996423465	0.7561522464285714	1.1566365554	-1.1566365554	-1.6398126967	1.6398126967	-3.5130183236	3.5130183236	0.0	0.0	3.1468696453	3.1468696453	0.0	-0.4350371011	-0.2999345399	0.2999345399	6.9064198303	6.9064198303	6.9064198303	0.0	0.0	0.0	0.0	0.0	0.0	-2.3129602762
347	0.0	0.0	0.0	0.0	-1.7100138642	-1.7100138642	0.01	0.01	0.0002	0.0001	0.0001	0.0	-0.3625569949	0.3625569949	-0.0	-0.0	0.0	0.0	0.0	0.0242198315	2.42198315	0.0242198315	0.20586856775	0.20586856775	0.8649939821428572	0.9660670363	-0.9660670363	-1.8311835757	1.8311835757	-4.074751166	4.074751166	0.0	0.0	2.8617122564	2.8617122564	0.0	-0.4841597242	-0.3325892024	0.3325892024	8.0201682057	8.0201682057	8.0201682057	-0.312605663	-0.312605663	0.0	0.0	0.0	0.0	-2.5742903332
348	0.0	0.0	0.0	0.0	-1.7100138642	-1.7100138642	0.01	0.01	0.0002	0.0001	0.0001	0.0	-0.3625569949	0.3625569949	-0.0	-0.0	0.0	0.0	0.0	0.0242198315	2.42198315	0.0242198315	0.20586856775	0.20586856775	0.8649939821428572	1.4515392425	-1.4515392425	-1.8311835757	1.8311835757	-4.074751166	4.074751166	0.0	0.0	4.3181288751	4.3181288751	0.0	-0.9696319305	-0.3325892024	0.3325892024	8.0201682057	8.0201682057	8.0201682057	-0.312605663	-0.312605663	0.0	0.0	0.0	0.0	-3.0597625395
349	0.0	0.0	0.0	0.0	-1.3735796694	-1.3735796694	0.01	0.01	0.0002	0.0001	0.0001	0.0	-0.2792926134	0.2792926134	-0.0	-0.0	0.0	0.0	0.0	0.0179869592	1.79869592	0.0179869592	0.1528891532	0.1528891532	0.6423914	1.0431105904	-1.0431105904	-1.343956611	1.343956611	-2.9215930763	2.9215930763	0.0	0.0	2.5114578405	2.5114578405	0.0	-0.372407132	-0.3127971	0.3127971	5.8501081086	5.8501081086	5.8501081086	-0.240819373	-0.240819373	0.0	0.0	0.0	0.0	-1.9543618798
350	0.0	0.0	0.0	0.0	-1.3735796694	-1.3735796694	0.01	0.01	0.0002	0.0001	0.0001	0.0	-0.2792926134	0.2792926134	-0.0	-0.0	0.0	0.0	0.0	0.0179869592	1.79869592	0.0179869592	0.1528891532	0.1528891532	0.6423914	1.4078177225	-1.4078177225	-1.343956611	1.343956611	-2.9215930763	2.9215930763	0.0	0.0	3.6055792366	3.6055792366	0.0	-0.7371142641	-0.3127971	0.3127971	5.8501081086	5.8501081086	5.8501081086	-0.240819373	-0.240819373	0.0	0.0	0.0	0.0	-2.3190690118
351	0.0	0.0	0.0	0.0	-1.2397412942	-1.2397412942	0.01	0.01	0.0002	0.0001	0.0001	0.0	-0.2638561162	0.2638561162	-0.0	-0.0	0.0	0.0	0.0	0.0169558624	1.6955862400000001	0.0169558624	0.14412483040000001	0.14412483040000001	0.6055665142857143	0.7118717076	-0.7118717076	-1.3231508271	1.3231508271	-2.9476700251	2.9476700251	0.0	0.0	2.0931745601	2.0931745601	0.0	-0.352133538	-0.2419966459	0.2419966459	5.799541927	5.799541927	5.799541927	-0.2275108149	-0.2275108149	0.0	0.0	0.0	0.0	-1.8632700558
352	0.0	0.0	0.0	0.0	-1.2397412942	-1.2397412942	0.01	0.01	0.0002	0.0001	0.0001	0.0	-0.2638561162	0.2638561162	-0.0	-0.0	0.0	0.0	0.0	0.0169558624	1.6955862400000001	0.0169558624	0.14412483040000001	0.14412483040000001	0.6055665142857143	1.0603027353	-1.0603027353	-1.3231508271	1.3231508271	-2.9476700251	2.9476700251	0.0	0.0	3.1384676432	3.1384676432	0.0	-0.7005645657	-0.2419966459	0.2419966459	5.799541927	5.799541927	5.799541927	-0.2275108149	-0.2275108149	0.0	0.0	0.0	0.0	-2.2117010835
353	0.0	0.0	0.0	0.0	-1.3686950672	-1.3686950672	0.01	0.01	0.0002	0.0001	0.0001	0.0	-0.291487561	0.291487561	-0.0	-0.0	0.0	0.0	0.0	0.0184522196	1.84522196	0.0184522196	0.1568438666	0.1568438666	0.6590078428571429	0.7899109405	-0.7899109405	-1.4550533543	1.4550533543	-3.2303390491	3.2303390491	0.0	0.0	2.3133543946	2.3133543946	0.0	-0.3871758736	-0.2673581549	0.2673581549	6.359169406	6.359169406	6.359169406	-0.251333233	-0.251333233	0.0	0.0	0.0	0.0	-2.0474156641
354	0.0	0.0	0.0	0.0	-1.3686950672	-1.3686950672	0.01	0.01	0.0002	0.0001	0.0001	0.0	-0.291487561	0.291487561	-0.0	-0.0	0.0	0.0	0.0	0.0184522196	1.84522196	0.0184522196	0.1568438666	0.1568438666	0.6590078428571429	1.1693868141	-1.1693868141	-1.4550533543	1.4550533543	-3.2303390491	3.2303390491	0.0	0.0	3.4517820153	3.4517820153	0.0	-0.7666517471	-0.2673581549	0.2673581549	6.359169406	6.359169406	6.359169406	-0.251333233	-0.251333233	0.0	0.0	0.0	0.0	-2.4268915377
355	0.0	0.0	0.0	0.0	-2.7220822127	-2.7220822127	0.01	0.01	0.0002	0.0001	0.0001	0.0	-0.5801326655	0.5801326655	-0.0	-0.0	0.0	0.0	0.0	0.0368412039	3.68412039	0.0368412039	0.31315023315	0.31315023315	1.3157572821428571	2.0519365575	-2.0519365575	-2.8859271174	2.8859271174	-6.1423638857	6.1423638857	0.0	0.0	5.5682842036	5.5682842036	0.0	-0.7630858013	-0.5322909323	0.5322909323	12.0863366631	12.0863366631	12.0863366631	0.0	0.0	0.0	0.0	0.0	0.0	-4.0713080553
356	0.0	0.0	0.0	0.0	-2.7220822127	-2.7220822127	0.01	0.01	0.0002	0.0001	0.0001	0.0	-0.5801326655	0.5801326655	-0.0	-0.0	0.0	0.0	0.0	0.0368412039	3.68412039	0.0368412039	0.31315023315	0.31315023315	1.3157572821428571	2.8073223588	-2.8073223588	-2.8859271174	2.8859271174	-6.1423638857	6.1423638857	0.0	0.0	7.8344416074	7.8344416074	0.0	-1.5184716026	-0.5322909323	0.5322909323	12.0863366631	12.0863366631	12.0863366631	0.0	0.0	0.0	0.0	0.0	0.0	-4.8266938566
357	0.0	0.0	0.0	0.0	-2.3030892619	-2.3030892619	0.01	0.01	0.0002	0.0001	0.0001	0.0	-0.4915012373	0.4915012373	-0.0	-0.0	0.0	0.0	0.0	0.0321616526	3.21616526	0.0321616526	0.2733740471	0.2733740471	1.14863045	1.9613794052	-1.9613794052	-2.4651424279	2.4651424279	-5.4592622095	5.4592622095	0.0	0.0	5.8104620285	5.8104620285	0.0	-1.3080409795	-0.4509406163	0.4509406163	10.7424597227	10.7424597227	10.7424597227	-0.423774792	-0.423774792	0.0	0.0	0.0	0.0	-4.1171562791
358	0.0	0.0	0.0	0.0	-2.3030892619	-2.3030892619	0.01	0.01	0.0002	0.0001	0.0001	0.0	-0.4915012373	0.4915012373	-0.0	-0.0	0.0	0.0	0.0	0.0321616526	3.21616526	0.0321616526	0.2733740471	0.2733740471	1.14863045	1.3044507224	-1.3044507224	-2.4651424279	2.4651424279	-5.4592622095	5.4592622095	0.0	0.0	3.83967598	3.83967598	0.0	-0.6511122967	-0.4509406163	0.4509406163	10.7424597227	10.7424597227	10.7424597227	-0.423774792	-0.423774792	0.0	0.0	0.0	0.0	-3.4602275962
359	0.0	0.0	0.0	0.0	-1.2725161064	-1.2725161064	0.01	0.01	0.0002	0.0001	0.0001	0.0	-0.2708356926	0.2708356926	-0.0	-0.0	0.0	0.0	0.0	0.0174220704	1.74220704	0.0174220704	0.1480875984	0.1480875984	0.6222168	0.9634043309	-0.9634043309	-1.3581641738	1.3581641738	-2.9090032083	2.9090032083	0.0	0.0	2.6143915966	2.6143915966	0.0	-0.3613001964	-0.2484028469	0.2484028469	5.7195746571	5.7195746571	5.7195746571	0.0	0.0	0.0	0.0	0.0	0.0	-1.9129923656
360	0.0	0.0	0.0	0.0	-1.2725161064	-1.2725161064	0.01	0.01	0.0002	0.0001	0.0001	0.0	-0.2708356926	0.2708356926	-0.0	-0.0	0.0	0.0	0.0	0.0174220704	1.74220704	0.0174220704	0.1480875984	0.1480875984	0.6222168	1.3170045274	-1.3170045274	-1.3581641738	1.3581641738	-2.9090032083	2.9090032083	0.0	0.0	3.6751921859	3.6751921859	0.0	-0.7149003929	-0.2484028469	0.2484028469	5.7195746571	5.7195746571	5.7195746571	0.0	0.0	0.0	0.0	0.0	0.0	-2.266592562
361	0.0	0.0	-1.4383261314	-1.4383261314	0.0	0.0	0.025	0.025	0.0005	0.00025	0.00025	3.3561996069	-0.8755541357	0.8755541357	-0.0	-0.0	0.0	0.0	0.0	0.0357325827	3.57325827	0.0357325827	0.30372695295	0.30372695295	1.2761636678571429	0.0	0.0	-2.2807334253	2.2807334253	-0.5225041721	0.5225041721	0.0	0.0	0.0	0.0	-12.6859534919	-1.1286752786	-5.0028967635	5.0028967635	1.0432083441	1.0432083441	1.0432083441	-0.3966331392	-0.3966331392	0.0	0.0	0.0	0.0	2.6738389363
362	0.0	0.0	-0.516451283	-0.516451283	-1.6340592365	-1.6340592365	0.01	0.01	0.0002	0.0001	0.0001	1.2387743108	-0.441710566	0.441710566	-0.0	-0.0	0.0	0.0	0.0	0.0115967351	1.15967351	0.0115967351	0.09857224835	0.09857224835	0.41416911071428575	-1.0110359882	1.0110359882	-1.2691048786	1.2691048786	-2.0877259043	2.0877259043	0.0	0.0	-1.997755923	-1.997755923	0.0	-0.1062722484	-0.4052402714	0.4052402714	3.349760065	3.349760065	3.349760065	0.0	0.0	0.0	0.0	0.0	0.0	0.0
363	0.0	0.0	0.0	0.0	-2.3685384261	-2.3685384261	0.015811787	0.015811787	0.00031623574	0.00015811787	0.00015811787	0.0	-0.3711868079	0.3711868079	-0.0	-0.0	0.0	0.0	0.0	0.0338059911	3.3805991100000004	0.0338059911	0.28735092435000004	0.28735092435000004	1.2073568250000002	2.5883155052	-2.5883155052	-1.7200248532	1.7200248532	-5.144964005	5.144964005	0.0	0.0	4.9800865667	4.9800865667	0.0	-0.6886842594	-0.7326147591	0.7326147591	9.5820204691	9.5820204691	9.5820204691	0.0	0.0	0.0	0.0	0.0	0.0	-3.4437786216
364	0.0	0.0	-4.1646734331	-4.1646734331	-5.8527649168	-5.8527649168	0.0172538178	0.0172538178	0.00034507635600000003	0.00017253817800000001	0.00017253817800000001	0.0	-2.3669518707	2.3669518707	-0.0	-0.0	0.0	0.0	0.0	0.174255918	17.4255918	0.174255918	1.481175303	1.481175303	6.223425642857143	4.9481742232	-4.9481742232	-4.6198982471	4.6198982471	-0.5	0.5	0.0	0.0	0.0	0.0	-11.5978510345	-0.0132854397	-5.9599178166	5.9599178166	0.1	0.1	0.1	-1.071697511	-1.071697511	0.0	0.0	0.0	0.0	-1.6493086094
365	0.0	0.0	-0.5270319288	-0.5270319288	-1.2442112961	-1.2442112961	0.01	0.01	0.0002	0.0001	0.0001	0.0	-0.410676856	0.410676856	-0.0	-0.0	0.0	0.0	0.0	0.0238987014	2.38987014	0.0238987014	0.2031389619	0.2031389619	0.85352505	0.0	0.0	-1.5901128742	1.5901128742	-2.287328263	2.287328263	0.0	0.0	0.0	0.0	0.3374850117	-0.0077	-0.264260991	0.264260991	3.9917202	3.9917202	3.9917202	-0.3540921454	-0.3540921454	0.0	0.0	0.0	0.0	-1.187381682
366	0.0	0.0	-0.3987213481	-0.3987213481	-0.9466882884	-0.9466882884	0.01	0.01	0.0002	0.0001	0.0001	0.0	-0.3017937689	0.3017937689	-0.0	-0.0	0.0	0.0	0.0	0.0207393688	2.07393688	0.0207393688	0.1762846348	0.1762846348	0.7406917428571429	0.0	0.0	-1.2214066835	1.2214066835	-1.7941523561	1.7941523561	0.0	0.0	0.0	0.0	0.2479637406	-0.0077	-0.1941631229	0.1941631229	3.1515824351	3.1515824351	3.1515824351	-0.2602187182	-0.2602187182	0.0	0.0	0.0	0.0	-0.917437711
367	0.0	0.0	-0.4376928225	-0.4376928225	-1.0370542599	-1.0370542599	0.01	0.01	0.0002	0.0001	0.0001	0.0	-0.3348645758	0.3348645758	-0.0	-0.0	0.0	0.0	0.0	0.0216989456	2.16989456	0.0216989456	0.1844410376	0.1844410376	0.7749623428571428	0.0	0.0	-1.3333929576	1.3333929576	-1.9381025165	1.9381025165	0.0	0.0	0.0	0.0	0.2751538281	-0.0077	-0.2154537854	0.2154537854	3.3833914804	3.3833914804	3.3833914804	-0.288730676	-0.288730676	0.0	0.0	0.0	0.0	-0.9877451433
368	0.0	0.0	-0.7116780752	-0.7116780752	-1.6728557693	-1.6728557693	0.01	0.01	0.0002	0.0001	0.0001	0.0	-0.5480958305	0.5480958305	-0.0	-0.0	0.0	0.0	0.0	0.0342443098	3.42443098	0.0342443098	0.2910766333	0.2910766333	1.2230110642857142	0.0	0.0	-2.1455237189	2.1455237189	-3.079870309	3.079870309	0.0	0.0	0.0	0.0	0.4504678596	-0.0077	-0.3527299846	0.3527299846	5.3901124856	5.3901124856	5.3901124856	-0.4725677549	-0.4725677549	0.0	0.0	0.0	0.0	-1.6134346678
369	0.0	0.0	-0.4292761098	-0.4292761098	-1.0115156106	-1.0115156106	0.01	0.01	0.0002	0.0001	0.0001	0.0	-0.3367013063	0.3367013063	-0.0	-0.0	0.0	0.0	0.0	0.0187895144	1.8789514399999998	0.0187895144	0.15971087239999998	0.15971087239999998	0.6710540857142857	0.0	0.0	-1.2932671095	1.2932671095	-1.8618714132	1.8618714132	0.0	0.0	0.0	0.0	0.2766639474	-0.0077	-0.2166362546	0.2166362546	3.2418018166	3.2418018166	3.2418018166	-0.2903142111	-0.2903142111	0.0	0.0	0.0	0.0	-0.9670988414
370	0.0	0.0	-0.3346994928	-0.3346994928	-0.7922139801	-0.7922139801	0.01	0.01	0.0002	0.0001	0.0001	0.0	-0.2564445265	0.2564445265	-0.0	-0.0	0.0	0.0	0.0	0.0164607977	1.64607977	0.0164607977	0.13991678045	0.13991678045	0.5878856321428573	0.0	0.0	-1.0214969717	1.0214969717	-1.4921722855	1.4921722855	0.0	0.0	0.0	0.0	0.2106785943	-0.0077	-0.1649677235	0.1649677235	2.5978097877	2.5978097877	2.5978097877	-0.2211209214	-0.2211209214	0.0	0.0	0.0	0.0	-0.7557585981
371	0.0	0.0	-0.6247471481	-0.6247471481	-1.4652893929	-1.4652893929	0.01	0.01	0.0002	0.0001	0.0001	0.0	-0.4821764768	0.4821764768	-0.0	-0.0	0.0	0.0	0.0	0.0297416347	2.9741634699999997	0.0297416347	0.25280389495	0.25280389495	1.0622012392857143	0.0	0.0	-1.8812389499	1.8812389499	-2.7008762865	2.7008762865	0.0	0.0	0.0	0.0	0.3962704219	-0.0077	-0.3102917486	0.3102917486	4.7221749377	4.7221749377	4.7221749377	-0.4157354606	-0.4157354606	0.0	0.0	0.0	0.0	-1.4181292102
372	0.0	0.0	-0.8349109054	-0.8349109054	-1.9750430506	-1.9750430506	0.01	0.01	0.0002	0.0001	0.0001	0.0	-0.6414673759	0.6414673759	-0.0	-0.0	0.0	0.0	0.0	0.040649966	4.064996600000001	0.040649966	0.34552471100000004	0.34552471100000004	1.4517845	0.0	0.0	-2.4837471037	2.4837471037	-3.5309199376	3.5309199376	0.0	0.0	0.0	0.0	0.5272358835	-0.0077	-0.4128416737	0.4128416737	6.1614946597	6.1614946597	6.1614946597	-0.5530679245	-0.5530679245	0.0	0.0	0.0	0.0	-1.8956336514
373	0.0	0.0	-0.3716639406	-0.3716639406	-0.8614869919	-0.8614869919	0.01	0.01	0.0002	0.0001	0.0001	0.0	-0.2845895902	0.2845895902	-0.0	-0.0	0.0	0.0	0.0	0.0183407762	1.83407762	0.0183407762	0.1558965977	0.1558965977	0.6550277214285714	0.0	0.0	-1.1334368705	1.1334368705	-1.655317343	1.655317343	0.0	0.0	0.0	0.0	0.2338188445	-0.0077	-0.1830872407	0.1830872407	2.8853978066	2.8853978066	2.8853978066	-0.2453861554	-0.2453861554	0.0	0.0	0.0	0.0	-0.8576193903
374	0.0	0.0	-1.2337562373	-1.2337562373	-1.817845961	-1.817845961	0.01	0.01	0.0002	0.0001	0.0001	0.0	-0.6843590172	0.6843590172	-0.0	-0.0	0.0	0.0	0.0	0.0586482964	5.86482964	0.0586482964	0.4985105194	0.4985105194	2.0945820142857143	0.0	0.0	-2.7162202443	2.7162202443	-4.0472020575	4.0472020575	0.0	0.0	0.0	0.0	0.4327466386	-0.0077	-0.4610932208	0.4610932208	7.0894503863	7.0894503863	7.0894503863	-0.2420856239	-0.2420856239	0.0	0.0	0.0	0.0	-2.2098333529
375	0.0	0.0	-2.5836246819	-2.5836246819	-3.8015153645	-3.8015153645	0.01	0.01	0.0002	0.0001	0.0001	0.0	-1.4381120841	1.4381120841	-0.0161592055	-0.1131144385	0.0161592055	0.0161592055	0.0161592055	0.1207880203	12.07880203	0.1207880203	1.02669817255	1.02669817255	4.313857867857143	0.0	0.0	-5.6917078606	5.6917078606	-8.5814946782	8.5814946782	0.0	0.0	0.0	0.0	0.9095131474	-0.1208144384	-0.9690897838	0.9690897838	14.8489542577	14.8489542577	14.8489542577	-0.6511364445	-0.6511364445	0.0	0.0	0.0	0.0	-4.6966076579
376	0.0	0.0	-1.8442335285	-1.8442335285	-2.7112725794	-2.7112725794	0.01	0.01	0.0002	0.0001	0.0001	0.0	-1.0230299747	1.0230299747	-0.0	-0.0	0.0	0.0	0.0	0.0876783998	8.76783998	0.0876783998	0.7452663983	0.7452663983	3.1313714214285717	0.0	0.0	-4.0527277101	4.0527277101	-6.0196885528	6.0196885528	0.0	0.0	0.0	0.0	0.6469639694	-0.0077	-0.689342617	0.689342617	10.5359337678	10.5359337678	10.5359337678	-0.352706589	-0.352706589	0.0	0.0	0.0	0.0	-3.3038874719
377	0.0	0.0	-1.002492302	-1.002492302	-1.4942274656	-1.4942274656	0.01	0.01	0.0002	0.0001	0.0001	0.0	-0.5505071616	0.5505071616	-0.0059979202	-0.041985441400000004	0.0059979202	0.0059979202	0.0059979202	0.0499784828	4.99784828	0.0499784828	0.42481710380000004	0.42481710380000004	1.7849458142857144	0.0	0.0	-2.2447487572	2.2447487572	-3.4504457806	3.4504457806	0.0	0.0	0.0	0.0	0.3480821979	-0.0496854412	-0.370882931	0.370882931	6.0339464463	6.0339464463	6.0339464463	-0.2493216195	-0.2493216195	0.0	0.0	0.0	0.0	-1.8848021824
378	0.0	0.0	-0.4621586621	-0.4621586621	-0.6826622588	-0.6826622588	0.01	0.01	0.0002	0.0001	0.0001	0.0	-0.2583836392	0.2583836392	-0.0	-0.0	0.0	0.0	0.0	0.0210851704	2.1085170399999997	0.0210851704	0.1792239484	0.1792239484	0.7530418	0.0	0.0	-1.0129606906	1.0129606906	-1.5224950402	1.5224950402	0.0	0.0	0.0	0.0	0.1633072125	-0.0077	-0.1740044679	0.1740044679	2.6694749092	2.6694749092	2.6694749092	-0.1170785922	-0.1170785922	0.0	0.0	0.0	0.0	-0.8305933747
379	0.0	0.0	-0.9603498743	-0.9603498743	-6.4147416089	-6.4147416089	0.025	0.025	0.0005	0.00025	0.00025	3.8286037592	-0.7864781009	0.7864781009	-0.0	-0.0	0.0	0.0	0.0	0.0320131616	3.2013161599999997	0.0320131616	0.2721118736	0.2721118736	1.1433272	4.0218855458	-4.0218855458	-1.1702360759	1.1702360759	-1.6421900058	1.6421900058	0.0	0.0	3.4483556604	3.4483556604	-7.4856328269	-1.176219382	-3.7385195106	3.7385195106	3.0092681379	3.0092681379	3.0092681379	-0.6781301083	-0.6781301083	0.0	0.0	0.0	0.0	0.0
380	0.0	0.0	-1.055611371	-1.055611371	-7.0447161148	-7.0447161148	0.025	0.025	0.0005	0.00025	0.00025	4.2052917889	-0.8643980058	0.8643980058	-0.0	-0.0	0.0	0.0	0.0	0.0352369113	3.52369113	0.0352369113	0.29951374605	0.29951374605	1.258461117857143	4.413056033	-4.413056033	-1.2883581849	1.2883581849	-1.8035321481	1.8035321481	0.0	0.0	3.7774402977	3.7774402977	-8.2160978409	-1.2889196108	-4.105549941	4.105549941	3.3035505497	3.3035505497	3.3035505497	-0.745308664	-0.745308664	0.0	0.0	0.0	0.0	0.0
381	0.0	0.0	-1.2683108106	-1.2683108106	-2.1671802542	-2.1671802542	0.025	0.025	0.0005	0.00025	0.00025	6.4594778052	-0.9333193824	0.9333193824	-0.0	-0.0	0.0	0.0	0.0	0.0740513314	7.40513314	0.0740513314	0.6294363169	0.6294363169	2.6446904071428574	3.1261431545	-3.1261431545	-1.5167553566	1.5167553566	-1.5163871699	1.5163871699	0.0	0.0	-5.2427826146	-5.2427826146	-13.7032881934	-0.9661618198	-6.2476784313	6.2476784313	1.5163871699	1.5163871699	1.5163871699	0.0	0.0	0.0	0.0	0.0	0.0	5.1979130731
382	0.0	0.0	-0.607304589	-0.607304589	-0.9020789425	-0.9020789425	0.01	0.01	0.0002	0.0001	0.0001	0.0	-0.3345314245	0.3345314245	-0.0	-0.0	0.0	0.0	0.0	0.0298200164	2.98200164	0.0298200164	0.2534701394	0.2534701394	1.0650005857142857	0.0	0.0	-1.3469132135	1.3469132135	-2.0331774741	2.0331774741	0.0	0.0	0.0	0.0	0.2114724742	-0.0209923529	-0.225324741	0.225324741	3.550721065	3.550721065	3.550721065	-0.151550358	-0.151550358	0.0	0.0	0.0	0.0	-1.117558369
383	0.0	0.0	-0.8071355545	-0.8071355545	-1.1948365322	-1.1948365322	0.01	0.01	0.0002	0.0001	0.0001	0.0	-0.4442093661	0.4442093661	-0.0	-0.0	0.0	0.0	0.0	0.0398174975	3.98174975	0.0398174975	0.33844872875	0.33844872875	1.4220534821428572	0.0	0.0	-1.7849733243	1.7849733243	-2.6830112626	2.6830112626	0.0	0.0	0.0	0.0	0.2808463469	-0.0283792127	-0.2992428712	0.2992428712	4.6748427429	4.6748427429	4.6748427429	-0.2012010774	-0.2012010774	0.0	0.0	0.0	0.0	-1.4927403846
384	0.0	0.0	-0.4718115466	-0.4718115466	-0.6963748061	-0.6963748061	0.01	0.01	0.0002	0.0001	0.0001	0.0	-0.2601655825	0.2601655825	-0.0	-0.0	0.0	0.0	0.0	0.0230413417	2.3041341699999998	0.0230413417	0.19585140445	0.19585140445	0.8229050607142857	0.0	0.0	-1.0453896392	1.0453896392	-1.5538776454	1.5538776454	0.0	0.0	0.0	0.0	0.1644343335	-0.0204858331	-0.1752054197	0.1752054197	2.7069463286	2.7069463286	2.7069463286	-0.1178852701	-0.1178852701	0.0	0.0	0.0	0.0	-0.8566876459
385	0.0	0.0	-1.3937336017	-1.3937336017	-5.5473175008	-5.5473175008	0.0136859854	0.0136859854	0.000273719708	0.000136859854	0.000136859854	1.6321152566	-1.2216502313	1.2216502313	-0.0	-0.0	0.0	0.0	0.0	0.025861016	2.5861016	0.025861016	0.219818636	0.219818636	0.9236077142857143	0.0	0.0	-1.7396901736	1.7396901736	-1.0	1.0	0.0	0.0	0.0	0.0	-5.8227987876	-0.0225818759	-3.0619728027	3.0619728027	1.0129754523	1.0129754523	1.0129754523	-1.0532820629	-1.0532820629	0.0	0.0	0.0	0.0	-1.0113949961
386	0.0	0.0	-1.388695089	-1.388695089	-5.4132292047	-5.4132292047	0.0280593448	0.0280593448	0.000561186896	0.000280593448	0.000280593448	2.9505261212	-1.1746450808	1.1746450808	-0.0	-0.0	0.0	0.0	0.0	0.0420229952	4.20229952	0.0420229952	0.3571954592	0.3571954592	1.5008212571428572	0.0	0.0	-1.725612652	1.725612652	-1.0	1.0	0.0	0.0	-1.281692422	-1.281692422	-6.3386118871	-0.0462979189	-3.190502995	3.190502995	1.6641296429	1.6641296429	1.6641296429	0.0	0.0	0.0	0.0	0.0	0.0	0.0
387	0.0	0.0	-0.5444298779	-0.5444298779	0.0	0.0	0.01	0.01	0.0002	0.0001	0.0001	0.0	-0.2835875903	0.2835875903	-0.0	-0.0	0.0	0.0	0.0	0.033560625	3.3560624999999997	0.033560625	0.2852653125	0.2852653125	1.19859375	0.0	0.0	-2.2403658402	2.2403658402	-6.636831627	6.636831627	0.0	0.0	1.1575685329	1.1575685329	1.1351589834	-1.2939342519	-0.1909908274	0.1909908274	8.8382523045	8.8382523045	8.8382523045	0.0	0.0	0.0	0.0	0.0	0.0	-5.1998219602
388	0.0	0.0	-0.5444298779	-0.5444298779	0.0	0.0	0.01	0.01	0.0002	0.0001	0.0001	0.0	-0.2835875903	0.2835875903	-0.0	-0.0	0.0	0.0	0.0	0.033560625	3.3560624999999997	0.033560625	0.2852653125	0.2852653125	1.19859375	0.0	0.0	-2.2403658402	2.2403658402	-6.1687515624	6.1687515624	0.0	0.0	0.2214084036	0.2214084036	1.1351589834	-0.890098342	-0.1909908274	0.1909908274	8.4344163946	8.4344163946	8.4344163946	-0.1284883095	-0.1284883095	0.0	0.0	0.0	0.0	-4.263661831
389	0.0	0.0	-0.5444298779	-0.5444298779	0.0	0.0	0.01	0.01	0.0002	0.0001	0.0001	0.0	-0.2835875903	0.2835875903	-0.0	-0.0	0.0	0.0	0.0	0.033560625	3.3560624999999997	0.033560625	0.2852653125	0.2852653125	1.19859375	0.0	0.0	-2.2403658402	2.2403658402	-6.5083433175	6.5083433175	0.0	0.0	0.9005919139	0.9005919139	1.1351589834	-1.2296900972	-0.1909908274	0.1909908274	8.7740081497	8.7740081497	8.7740081497	-0.1284883095	-0.1284883095	0.0	0.0	0.0	0.0	-4.9428453413
390	0.0	0.0	-1.2669228356	-1.2669228356	0.0	0.0	0.025	0.025	0.0005	0.00025	0.00025	0.0	-0.7343172348	0.7343172348	-0.0	-0.0	0.0	0.0	0.0	0.1335510513	13.35510513	0.1335510513	1.13518393605	1.13518393605	4.769680403571429	3.0406580848	-3.0406580848	-5.0395819641	5.0395819641	-0.6599352373	0.6599352373	0.0	0.0	2.4336708473	2.4336708473	0.0	-3.1213446237	-0.6735338139	0.6735338139	0.181686539	0.181686539	0.181686539	-0.6331596781	-0.6331596781	0.0	0.0	0.0	0.0	-0.2399622993
391	0.0	0.0	-0.5461625375	-0.5461625375	-2.0568723112	-2.0568723112	0.01	0.01	0.0002	0.0001	0.0001	0.0	-0.3202637457	0.3202637457	-0.0	-0.0	0.0	0.0	0.0	0.056464487	5.6464487	0.056464487	0.4799481395	0.4799481395	2.0165888214285714	0.0	0.0	-3.5148953715	3.5148953715	-7.09621222	7.09621222	2.248149601	2.248149601	3.8518674633	3.8518674633	0.0	-0.4876481396	-0.2937703629	0.2937703629	12.4304145947	12.4304145947	12.4304145947	0.0	0.0	0.0	0.0	0.0	0.0	-3.304295806
392	0.0	0.0	0.0	0.0	-2.8256442826	-2.8256442826	0.025	0.025	0.0005	0.00025	0.00025	1.516530275	-0.631911716	0.631911716	-0.0	-0.0	0.0	0.0	0.0	0.1449979973	14.49979973	0.1449979973	1.2324829770499999	1.2324829770499999	5.178499903571428	0.0	0.0	-4.1984448876	4.1984448876	-5.9147109264	5.9147109264	0.0	0.0	0.0	0.0	-7.7891570251	-1.4832152316	-3.1550571019	3.1550571019	11.8056218529	11.8056218529	11.8056218529	-0.2863372928	-0.2863372928	0.0	0.0	0.0	0.0	-0.4075026455
393	0.0	0.0	-0.4764127931	-0.4764127931	0.0	0.0	0.01	0.01	0.0002	0.0001	0.0001	2.2432706041	-0.2895960113	0.2895960113	-0.0	-0.0	0.0	0.0	0.0	0.0119983057	1.19983057	0.0119983057	0.10198559844999999	0.10198559844999999	0.42851091785714285	-1.0082506833	1.0082506833	-2.0417502194	2.0417502194	-2.6623087641	2.6623087641	0.0	0.0	-0.8678876456	-0.8678876456	0.0	-0.6564462143	-0.455230533	0.455230533	4.3297640298	4.3297640298	4.3297640298	0.0	0.0	0.0	0.0	0.0	0.0	0.8168290101
394	0.0	0.0	-3.3645807065	-3.3645807065	-6.3938961784	-6.3938961784	0.0265437718	0.0265437718	0.000530875436	0.000265437718	0.000265437718	5.0604882736	-2.179401144	2.179401144	-0.0	-0.0	0.0	0.0	0.0	0.028761725	2.8761725	0.028761725	0.2444746625	0.2444746625	1.0272044642857143	9.0046237688	-9.0046237688	-3.880378736	3.880378736	-0.5	0.5	0.0	0.0	0.0	0.0	-10.9073080141	-0.5720313306	-6.7142937189	6.7142937189	0.1773889395	0.1773889395	0.1773889395	-0.9868958147	-0.9868958147	0.0	0.0	0.0	0.0	3.8676439699
395	0.0	0.0	-1.5172907543	-1.5172907543	-4.1236981583	-4.1236981583	0.025	0.025	0.0005	0.00025	0.00025	5.4374029575	-0.6365753225	0.6365753225	-0.0	-0.0	0.0	0.0	0.0	0.157975087	15.797508699999998	0.157975087	1.3427882395	1.3427882395	5.6419673928571425	-0.121638869	0.121638869	-1.3199675421	1.3199675421	-2.9679254909	2.9679254909	0.0	0.0	-7.6872789942	-7.6872789942	0.8389322487	-0.01925	-2.1738077283	2.1738077283	5.9358509818	5.9358509818	5.9358509818	0.0	0.0	0.0	0.0	0.0	0.0	0.0
396	0.0	0.0	-0.6296483226	-0.6296483226	-2.5023031027	-2.5023031027	0.01	0.01	0.0002	0.0001	0.0001	2.0204517719	-0.5254518797	0.5254518797	-0.005312063	-0.037184441	0.005312063	0.005312063	0.005312063	0.0180905232	1.80905232	0.0180905232	0.1537694472	0.1537694472	0.6460901142857143	-1.2409584962	1.2409584962	-1.6307529447	1.6307529447	-2.8532968538	2.8532968538	0.0	0.0	-2.2675121066	-2.2675121066	0.4318505031	-0.2924468953	-0.3381520303	0.3381520303	5.6927945759	5.6927945759	5.6927945759	-0.453045299	-0.453045299	0.0	0.0	0.0	0.0	0.0
397	0.0	0.0	-0.5067768409	-0.5067768409	-2.0204662314	-2.0204662314	0.01	0.01	0.0002	0.0001	0.0001	1.5933075983	-0.4296954225	0.4296954225	-0.0	-0.0	0.0	0.0	0.0	0.0125037676	1.25037676	0.0125037676	0.1062820246	0.1062820246	0.4465631285714286	-0.9630160876	0.9630160876	-1.2209282178	1.2209282178	-2.0540780275	2.0540780275	0.0	0.0	-1.7489805657	-1.7489805657	0.3531216573	-0.254404757	-0.2765049584	0.2765049584	4.1616053249	4.1616053249	4.1616053249	-0.3704889805	-0.3704889805	0.0	0.0	0.0	0.0	0.0
398	0.0	0.0	-0.7858836462	-0.7858836462	0.0	0.0	0.01	0.01	0.0002	0.0001	0.0001	-0.4805333294	-0.5357311034	0.5357311034	-0.0	-0.0	0.0	0.0	0.0	0.0587429508	5.87429508	0.0587429508	0.4993150818	0.4993150818	2.0979625285714287	-1.7135508686	1.7135508686	-2.77232519	2.77232519	-7.2811483933	7.2811483933	0.0	0.0	0.0	0.0	0.4403018539	-1.2641895272	-0.3447696941	0.3447696941	9.5400203648	9.5400203648	9.5400203648	0.0	0.0	0.0	0.0	0.0	0.0	-6.4063212225
399	0.0	0.0	-0.7272005871	-0.7272005871	-1.2145858334	-1.2145858334	0.01	0.01	0.0002	0.0001	0.0001	0.0	-0.3077724986	0.3077724986	-0.0	-0.0	0.0	0.0	0.0	0.074602918	7.4602918	0.074602918	0.6341248030000001	0.6341248030000001	2.664389928571429	-0.8895086262	0.8895086262	-1.9253656196	1.9253656196	-3.62701866	3.62701866	0.0	0.0	0.0	0.0	0.0	-0.0077	-0.2721393384	0.2721393384	6.2836329055	6.2836329055	6.2836329055	0.0	0.0	0.0	0.0	0.0	0.0	-1.8497498137
400	0.0	0.0	-3.0805861162	-3.0805861162	-6.5579718181	-6.5579718181	0.025	0.025	0.0005	0.00025	0.00025	3.5954794339	-1.9235383619	1.9235383619	-0.0	-0.0	0.0	0.0	0.0	0.0564587288	5.645872880000001	0.0564587288	0.47989919480000004	0.47989919480000004	2.0163831714285716	0.0	0.0	-2.4769398752	2.4769398752	-0.8555261648	0.8555261648	0.0	0.0	-4.5640309223	-4.5640309223	-8.1069796973	-0.01925	-4.4038258543	4.4038258543	0.8300039408	0.8300039408	0.8300039408	-0.871050966	-0.871050966	0.0	0.0	0.0	0.0	0.0
401	0.0	0.0	-3.0805861162	-3.0805861162	-6.5579718181	-6.5579718181	0.025	0.025	0.0005	0.00025	0.00025	3.5954794339	-1.9235383619	1.9235383619	-0.0	-0.0	0.0	0.0	0.0	0.0564587288	5.645872880000001	0.0564587288	0.47989919480000004	0.47989919480000004	2.0163831714285716	0.0	0.0	-2.4769398752	2.4769398752	-0.8555261648	0.8555261648	0.0	0.0	-4.5640309223	-4.5640309223	-8.1069796973	-0.01925	-4.4038258543	4.4038258543	0.8300039408	0.8300039408	0.8300039408	-0.871050966	-0.871050966	0.0	0.0	0.0	0.0	0.0
402	0.0	0.0	0.0	0.0	-1.8737561761	-1.8737561761	0.01	0.01	0.0002	0.0001	0.0001	1.238218629	-0.3939711687	0.3939711687	-0.0	-0.0	0.0	0.0	0.0	0.0352381316	3.52381316	0.0352381316	0.2995241186	0.2995241186	1.2585047	0.0	0.0	-1.818115623	1.818115623	-6.4436996749	6.4436996749	0.0	0.0	1.9100687913	1.9100687913	0.0	-1.1393810552	-0.3484076952	0.3484076952	11.9595227959	11.9595227959	11.9595227959	0.0	0.0	0.0	0.0	0.0	0.0	-3.9508152828
403	0.0	0.0	0.0	0.0	-1.8737561761	-1.8737561761	0.01	0.01	0.0002	0.0001	0.0001	1.0597601616	-0.3939711687	0.3939711687	-0.0	-0.0	0.0	0.0	0.0	0.0352381316	3.52381316	0.0352381316	0.2995241186	0.2995241186	1.2585047	0.0	0.0	-1.818115623	1.818115623	-6.4436996749	6.4436996749	0.0	0.0	2.0885272588	2.0885272588	0.0	-1.1393810552	-0.3484076952	0.3484076952	11.9595227959	11.9595227959	11.9595227959	-0.1784584675	-0.1784584675	0.0	0.0	0.0	0.0	-4.1292737502
404	0.0	0.0	0.0	0.0	-1.1904730134	-1.1904730134	0.01	0.01	0.0002	0.0001	0.0001	0.7861661853	-0.2499363171	0.2499363171	-0.0	-0.0	0.0	0.0	0.0	0.0227642319	2.27642319	0.0227642319	0.19349597115	0.19349597115	0.8130082821428573	0.0	0.0	-1.167722583	1.167722583	-4.1340595137	4.1340595137	0.0	0.0	1.2098133153	1.2098133153	0.0	-0.7252329487	-0.220966037	0.220966037	7.6758774274	7.6758774274	7.6758774274	0.0	0.0	0.0	0.0	0.0	0.0	-2.5156802137
405	0.0	0.0	0.0	0.0	-1.1904730134	-1.1904730134	0.01	0.01	0.0002	0.0001	0.0001	0.6729116585	-0.2499363171	0.2499363171	-0.0	-0.0	0.0	0.0	0.0	0.0227642319	2.27642319	0.0227642319	0.19349597115	0.19349597115	0.8130082821428573	0.0	0.0	-1.167722583	1.167722583	-4.1340595137	4.1340595137	0.0	0.0	1.3230678422	1.3230678422	0.0	-0.7252329487	-0.220966037	0.220966037	7.6758774274	7.6758774274	7.6758774274	-0.1132545268	-0.1132545268	0.0	0.0	0.0	0.0	-2.6289347405
406	0.0	0.0	-1.3777465174	-1.3777465174	0.0	0.0	0.0253414379	0.0253414379	0.000506828758	0.000253414379	0.000253414379	3.2041380639	-0.8382256183	0.8382256183	-0.0	-0.0	0.0	0.0	0.0	0.0344090656	3.4409065599999997	0.0344090656	0.2924770576	0.2924770576	1.2288952	0.0	0.0	-2.180157453	2.180157453	-0.5	0.5	0.0	0.0	0.0	0.0	-12.1611730247	-1.081171957	-4.7949357249	4.7949357249	1.0	1.0	1.0	-0.3797384218	-0.3797384218	0.0	0.0	0.0	0.0	2.554933768
407	0.0	0.0	0.0	0.0	-1.6696123129	-1.6696123129	0.01	0.01	0.0002	0.0001	0.0001	0.0	-0.299217268	0.299217268	-0.0	-0.0	0.0	0.0	0.0	0.0601784764	6.01784764	0.0601784764	0.5115170494	0.5115170494	2.1492313	0.0	0.0	-1.8997676613	1.8997676613	-6.2530318196	6.2530318196	0.0	0.0	2.9518292237	2.9518292237	0.0	-0.6705823961	-0.2645696929	0.2645696929	11.5086448586	11.5086448586	11.5086448586	-0.1355637955	-0.1355637955	0.0	0.0	0.0	0.0	-4.6870119069
408	0.0	0.0	0.0	0.0	-1.6066966509	-1.6066966509	0.01	0.01	0.0002	0.0001	0.0001	0.0	-0.2875297965	0.2875297965	-0.0	-0.0	0.0	0.0	0.0	0.057602982	5.760298199999999	0.057602982	0.489625347	0.489625347	2.057249357142857	0.0	0.0	-1.815932656	1.815932656	-5.9846462249	5.9846462249	0.0	0.0	2.8486804703	2.8486804703	0.0	-0.6438946854	-0.2542286488	0.2542286488	11.0087016373	11.0087016373	11.0087016373	-0.1302729288	-0.1302729288	0.0	0.0	0.0	0.0	-4.5048601302
409	0.0	0.0	0.0	0.0	-2.3400616739	-2.3400616739	0.01	0.01	0.0002	0.0001	0.0001	0.0	-0.2889342227	0.2889342227	-0.0	-0.0	0.0	0.0	0.0	0.0446240625	4.46240625	0.0446240625	0.37930453124999997	0.37930453124999997	1.5937165178571429	0.0	0.0	-0.7848344552	0.7848344552	-6.3394410991	6.3394410991	0.0	0.0	4.9205136054	4.9205136054	0.0	-0.5996430311	-0.2554712814	0.2554712814	11.2668845561	11.2668845561	11.2668845561	0.0	0.0	0.0	0.0	0.0	0.0	-6.1630379316
410	0.0	0.0	-0.4492962582	-0.4492962582	-1.2718737044	-1.2718737044	0.01	0.01	0.0002	0.0001	0.0001	0.0	-0.3124392653	0.3124392653	-0.0	-0.0	0.0	0.0	0.0	0.0452321442	4.5232144199999995	0.0452321442	0.3844732257	0.3844732257	1.6154337214285714	0.0	0.0	-1.5985291359	1.5985291359	-2.6554869684	2.6554869684	0.0	0.0	0.0	0.0	0.0	-0.0560410386	-0.2865886671	0.2865886671	4.8192977686	4.8192977686	4.8192977686	-0.2693967205	-0.2693967205	0.0	0.0	0.0	0.0	-1.1806408833
411	0.0	0.0	-1.8195415485	-1.8195415485	-4.9746010668	-4.9746010668	0.025	0.025	0.0005	0.00025	0.00025	7.6160769219	-0.9989137485	0.9989137485	-0.0335212771	-0.23464893970000003	0.0335212771	0.0335212771	0.0335212771	0.0907850736	9.07850736	0.0907850736	0.7716731256	0.7716731256	3.242324057142857	-8.6829669593	8.6829669593	-1.5078199875	1.5078199875	-6.085679085	6.085679085	0.0	0.0	0.0	0.0	0.6315201331	-4.1370643361	-0.6728871496	0.6728871496	8.5533629904	8.5533629904	8.5533629904	0.0	0.0	0.0	0.0	0.0	0.0	-6.9466874997
412	0.0	0.0	-0.5595646976	-0.5595646976	0.0	0.0	0.01	0.01	0.0002	0.0001	0.0001	0.0	-0.2969673365	0.2969673365	-0.0	-0.0	0.0	0.0	0.0	0.0321922448	3.21922448	0.0321922448	0.2736340808	0.2736340808	1.1497230285714286	-2.6015233412	2.6015233412	-2.4766035311	2.4766035311	-7.4362770326	7.4362770326	0.0	0.0	0.0	0.0	1.1385546527	-0.2067169008	-0.2000081904	0.2000081904	9.5873519404	9.5873519404	9.5873519404	0.0	0.0	0.0	0.0	0.0	0.0	-3.9898473019
413	0.0	0.0	-1.4466067645	-1.4466067645	-2.2569475454	-2.2569475454	0.025	0.025	0.0005	0.00025	0.00025	0.0	-0.8397555558	0.8397555558	-0.0	-0.0	0.0	0.0	0.0	0.1521316005	15.213160049999999	0.1521316005	1.29311860425	1.29311860425	5.433271446428571	5.6876024474	-5.6876024474	-9.5457100569	9.5457100569	-1.0154809317	1.0154809317	0.0	0.0	10.1541348432	10.1541348432	4.3669680959	-0.8911708152	-0.5403045303	0.5403045303	1.0124809317	1.0124809317	1.0124809317	-0.7240632043	-0.7240632043	0.0	0.0	0.0	0.0	1.9544776107
414	0.0	0.0	-1.0555141249	-1.0555141249	-3.5184485002	-3.5184485002	0.025	0.025	0.0005	0.00025	0.00025	6.449192015	-0.8402313537	0.8402313537	-0.0	-0.0	0.0	0.0	0.0	0.0424824732	4.24824732	0.0424824732	0.3611010222	0.3611010222	1.517231185714286	0.0	0.0	-1.2795151341	1.2795151341	-2.3388849157	2.3388849157	0.0	0.0	6.2297622835	6.2297622835	-7.4241547471	-0.4023510223	-3.8499765865	3.8499765865	2.699985938	2.699985938	2.699985938	4.4593974408	4.4593974408	0.0	0.0	0.0	0.0	0.0
415	0.0	0.0	-1.6891038247	-1.6891038247	0.0	0.0	0.025	0.025	0.0005	0.00025	0.00025	0.0	-0.7088351087	0.7088351087	-0.0	-0.0	0.0	0.0	0.0	0.1762258094	17.62258094	0.1762258094	1.4979193799	1.4979193799	6.2937789071428565	5.2610191171	-5.2610191171	-10.1678617804	10.1678617804	-1.764313048	1.764313048	0.0	0.0	11.639592795	11.639592795	4.4071429344	-1.3789729802	-0.4773868479	0.4773868479	1.764313048	1.764313048	1.764313048	-0.3211601727	-0.3211601727	0.0	0.0	0.0	0.0	1.6522799453
416	0.0	0.0	-1.4461776417	-1.4461776417	0.0	0.0	0.025	0.025	0.0005	0.00025	0.00025	2.0491081965	-0.7953412633	0.7953412633	-0.0	-0.0	0.0	0.0	0.0	0.0715402955	7.154029550000001	0.0715402955	0.60809251175	0.60809251175	2.555010553571429	5.7962624454	-5.7962624454	-1.2011284694	1.2011284694	-1.8596728893	1.8596728893	0.0	0.0	0.0	0.0	-13.6880415647	-2.369485969	-5.2659539823	5.2659539823	0.1646014108	0.1646014108	0.1646014108	-0.3603211264	-0.3603211264	0.0	0.0	0.0	0.0	0.0
417	0.0	0.0	-1.2851780324	-1.2851780324	0.0	0.0	0.025	0.025	0.0005	0.00025	0.00025	1.8174672357	-0.7068111666	0.7068111666	-0.0	-0.0	0.0	0.0	0.0	0.0635546218	6.35546218	0.0635546218	0.5402142853	0.5402142853	2.269807921428572	5.1513770227	-5.1513770227	-1.0656797926	1.0656797926	-1.6513400845	1.6513400845	0.0	0.0	0.0	0.0	-12.1679701313	-2.1047426108	-4.6809323077	4.6809323077	0.1431630564	0.1431630564	0.1431630564	-0.320243943	-0.320243943	0.0	0.0	0.0	0.0	0.0
418	0.0	0.0	0.0	0.0	-2.1104025857	-2.1104025857	0.01	0.01	0.0002	0.0001	0.0001	0.0	-0.4778577401	0.4778577401	-0.0	-0.0	0.0	0.0	0.0	0.0312503211	3.12503211	0.0312503211	0.26562772935	0.26562772935	1.1160828964285714	2.4855251978	-2.4855251978	-1.7146306805	1.7146306805	-3.9460421316	3.9460421316	0.0	0.0	4.1012299186	4.1012299186	-2.0462056598	-0.6331935474	-1.1204864919	1.1204864919	7.8497870439	7.8497870439	7.8497870439	0.0	0.0	0.0	0.0	0.0	0.0	-2.7971067236
419	0.0	0.0	-0.9571818419	-0.9571818419	0.0	0.0	0.01	0.01	0.0002	0.0001	0.0001	0.0	-0.4252992067	0.4252992067	-0.0	-0.0	0.0	0.0	0.0	0.1739485513	17.39485513	0.1739485513	1.47856268605	1.47856268605	6.212448260714286	0.0	0.0	-7.1417226487	7.1417226487	-4.1046908916	4.1046908916	3.0400648357	3.0400648357	0.0	0.0	0.3495071858	-3.1583950269	-0.2736747176	0.2736747176	6.6147069535	6.6147069535	6.6147069535	-0.3666987882	-0.3666987882	0.0	0.0	0.0	0.0	0.0
420	0.0	0.0	-0.9571818419	-0.9571818419	0.0	0.0	0.01	0.01	0.0002	0.0001	0.0001	0.0	-0.4252992067	0.4252992067	-0.0	-0.0	0.0	0.0	0.0	0.1739485513	17.39485513	0.1739485513	1.47856268605	1.47856268605	6.212448260714286	0.0	0.0	-6.6848486861	6.6848486861	-4.1046908916	4.1046908916	2.5831908731	2.5831908731	0.0	0.0	0.3495071858	-3.1583950269	-0.2736747176	0.2736747176	6.6147069535	6.6147069535	6.6147069535	-0.3666987882	-0.3666987882	0.0	0.0	0.0	0.0	-0.4568739626
421	0.0	0.0	-1.1141620972	-1.1141620972	-2.1481409567	-2.1481409567	0.0273488693	0.0273488693	0.000546977386	0.000273488693	0.000273488693	2.4553123738	-0.6954271952	0.6954271952	-0.0	-0.0	0.0	0.0	0.0	0.0499395689	4.99395689	0.0499395689	0.42448633565	0.42448633565	1.7835560321428572	0.0	0.0	-1.0066297392	1.0066297392	-1.0	1.0	0.0	0.0	-3.9133901189	-3.9133901189	-3.4224329959	-1.0094239527	-1.7556391891	1.7556391891	2.123069912	2.123069912	2.123069912	-0.3151161804	-0.3151161804	0.0	0.0	0.0	0.0	0.7423897564
422	0.0	0.0	-1.4466067645	-1.4466067645	-2.2569475454	-2.2569475454	0.025	0.025	0.0005	0.00025	0.00025	0.0	-0.8397555558	0.8397555558	-0.0	-0.0	0.0	0.0	0.0	0.1521316005	15.213160049999999	0.1521316005	1.29311860425	1.29311860425	5.433271446428571	4.5701425122	-4.5701425122	-8.5302291252	8.5302291252	-1.0218546194	1.0218546194	0.0	0.0	10.914668266	10.914668266	4.3669680959	-0.8465550012	-0.5403045303	0.5403045303	0.0543631895	0.0543631895	0.0543631895	-0.7240632043	-0.7240632043	0.0	0.0	0.0	0.0	0.0
423	0.0	0.0	-1.1721680368	-1.1721680368	-3.2866058691	-3.2866058691	0.01	0.01	0.0002	0.0001	0.0001	0.0	-1.0868710537	1.0868710537	-0.0	-0.0	0.0	0.0	0.0	0.0719299921	7.192999210000001	0.0719299921	0.6114049328500001	0.6114049328500001	2.5689282892857146	0.5037839336	-0.5037839336	-4.2796728391	4.2796728391	-6.996034005	6.996034005	0.0	0.0	0.0	0.0	0.0	-0.2608759255	-0.9974005305	0.9974005305	12.4229881889	12.4229881889	12.4229881889	-0.9370721889	-0.9370721889	0.0	0.0	0.0	0.0	-3.6554894314
424	0.0	0.0	-1.211261996	-1.211261996	-3.4009546823	-3.4009546823	0.01	0.01	0.0002	0.0001	0.0001	0.0	-1.1274637737	1.1274637737	-0.0	-0.0	0.0	0.0	0.0	0.0746414246	7.464142460000001	0.0746414246	0.6344521091	0.6344521091	2.6657651642857148	0.5390408497	-0.5390408497	-4.4442140166	4.4442140166	-7.2805437393	7.2805437393	0.0	0.0	0.0	0.0	0.0	-0.2750946004	-1.0346585401	1.0346585401	12.9217485206	12.9217485206	12.9217485206	-0.9720691554	-0.9720691554	0.0	0.0	0.0	0.0	-3.8083933914
425	0.0	0.0	-1.0427779762	-1.0427779762	-2.9244292205	-2.9244292205	0.01	0.01	0.0002	0.0001	0.0001	0.0	-0.9671146779	0.9671146779	-0.0	-0.0	0.0	0.0	0.0	0.0645860609	6.458606090000001	0.0645860609	0.54898151765	0.54898151765	2.3066450321428573	0.459522403	-0.459522403	-3.8208913477	3.8208913477	-6.2581383785	6.2581383785	0.0	0.0	0.0	0.0	0.0	-0.235323829	-0.8874821957	0.8874821957	11.1136593764	11.1136593764	11.1136593764	-0.8338243684	-0.8338243684	0.0	0.0	0.0	0.0	-3.2660484933
426	0.0	0.0	0.0	0.0	-1.2554989268	-1.2554989268	0.01	0.01	0.0002	0.0001	0.0001	1.8546709479	-0.2970409713	0.2970409713	-0.0	-0.0	0.0	0.0	0.0	0.0264026465	2.64026465	0.0264026465	0.22442249525000002	0.22442249525000002	0.9429516607142858	-1.2438284608	1.2438284608	-1.7469392558	1.7469392558	-6.4025275376	6.4025275376	0.0	0.0	-2.1274429893	-2.1274429893	0.1877588825	-0.8612730052	-0.2000578171	0.2000578171	11.8298594435	11.8298594435	11.8298594435	0.0	0.0	0.0	0.0	0.0	0.0	-1.8047521338
427	0.0	0.0	-1.0573186631	-1.0573186631	-3.6213040116	-3.6213040116	0.025	0.025	0.0005	0.00025	0.00025	1.0767915798	-0.8778284047	0.8778284047	-0.0	-0.0	0.0	0.0	0.0	0.0316731653	3.16731653	0.0316731653	0.26922190505	0.26922190505	1.131184475	-2.9570025727	2.9570025727	-1.2911921007	1.2911921007	-1.5496262863	1.5496262863	0.0	0.0	-2.0640958158	-2.0640958158	0.7213200515	-0.01925	-0.5648154585	0.5648154585	1.7794121077	1.7794121077	1.7794121077	-0.7568876668	-0.7568876668	0.0	0.0	0.0	0.0	-2.1996963378
428	0.0	0.0	0.0	0.0	-2.167271772	-2.167271772	0.01	0.01	0.0002	0.0001	0.0001	2.2182356344	-0.2692909071	0.2692909071	-0.0	-0.0	0.0	0.0	0.0	0.0133023929	1.33023929	0.0133023929	0.11307033964999999	0.11307033964999999	0.4750854607142857	0.0	0.0	-1.9228441973	1.9228441973	-5.5716099612	5.5716099612	0.0	0.0	0.0	0.0	0.7970972684	-0.3449267311	-0.1732380979	0.1732380979	11.185824142	11.185824142	11.185824142	0.0	0.0	0.0	0.0	0.0	0.0	-0.6605866205
429	0.0	0.0	0.0	0.0	-1.8539569076	-1.8539569076	0.01	0.01	0.0002	0.0001	0.0001	4.0948302512	-0.2629285313	0.2629285313	-0.0	-0.0	0.0	0.0	0.0	0.0573959259	5.73959259	0.0573959259	0.48786537015	0.48786537015	2.0498544964285714	0.168507275	-0.168507275	-2.1671068942	2.1671068942	-7.3687064313	7.3687064313	0.0	0.0	-3.1486959348	-3.1486959348	-2.6481477463	-0.4955653703	-1.8487477735	1.8487477735	13.1287780094	13.1287780094	13.1287780094	0.0	0.0	0.0	0.0	0.0	0.0	0.0
430	0.0	0.0	0.0	0.0	-1.8539569076	-1.8539569076	0.01	0.01	0.0002	0.0001	0.0001	2.7735879339	-0.2629285313	0.2629285313	-0.0	-0.0	0.0	0.0	0.0	0.0573959259	5.73959259	0.0573959259	0.48786537015	0.48786537015	2.0498544964285714	-1.1527350423	1.1527350423	-2.1671068942	2.1671068942	-7.1484993784	7.1484993784	0.0	0.0	-3.1486959348	-3.1486959348	-0.0056631116	-0.4955653703	-0.5275054562	0.5275054562	13.1287780094	13.1287780094	13.1287780094	0.0	0.0	0.0	0.0	0.0	0.0	-1.3212423173
431	0.0	0.0	0.0	0.0	-1.8539569076	-1.8539569076	0.01	0.01	0.0002	0.0001	0.0001	3.9263229762	-0.2629285313	0.2629285313	-0.0	-0.0	0.0	0.0	0.0	0.0573959259	5.73959259	0.0573959259	0.48786537015	0.48786537015	2.0498544964285714	0.0	0.0	-2.1671068942	2.1671068942	-7.3406218854	7.3406218854	0.0	0.0	-3.1486959348	-3.1486959348	-2.3111331962	-0.4955653703	-1.6802404985	1.6802404985	13.1287780094	13.1287780094	13.1287780094	0.0	0.0	0.0	0.0	0.0	0.0	-0.168507275
432	0.0	0.0	0.0	0.0	-1.8539569076	-1.8539569076	0.01	0.01	0.0002	0.0001	0.0001	3.2373485174	-0.2629285313	0.2629285313	-0.0	-0.0	0.0	0.0	0.0	0.0573959259	5.73959259	0.0573959259	0.48786537015	0.48786537015	2.0498544964285714	-0.6889744588	0.6889744588	-2.1671068942	2.1671068942	-7.225792809	7.225792809	0.0	0.0	-3.1486959348	-3.1486959348	-0.9331842787	-0.4955653703	-0.9912660397	0.9912660397	13.1287780094	13.1287780094	13.1287780094	0.0	0.0	0.0	0.0	0.0	0.0	-0.8574817338
433	0.0	0.0	0.0	0.0	-1.8539569076	-1.8539569076	0.01	0.01	0.0002	0.0001	0.0001	3.0855799173	-0.2629285313	0.2629285313	-0.0	-0.0	0.0	0.0	0.0	0.0573959259	5.73959259	0.0573959259	0.48786537015	0.48786537015	2.0498544964285714	-0.8407430589	0.8407430589	-2.1671068942	2.1671068942	-7.2004980423	7.2004980423	0.0	0.0	-3.1486959348	-3.1486959348	-0.6296470785	-0.4955653703	-0.8394974396	0.8394974396	13.1287780094	13.1287780094	13.1287780094	0.0	0.0	0.0	0.0	0.0	0.0	-1.0092503339
434	0.0	0.0	-0.7992488154	-0.7992488154	-1.1465144753	-1.1465144753	0.01	0.01	0.0002	0.0001	0.0001	0.0	-0.4436122598	0.4436122598	-0.0	-0.0	0.0	0.0	0.0	0.0378593988	3.78593988	0.0378593988	0.3218048898	0.3218048898	1.3521213857142858	0.0	0.0	-1.6799590424	1.6799590424	-2.4141018792	2.4141018792	0.0	0.0	0.0	0.0	0.0	-0.0077	-0.3923300021	0.3923300021	4.2118330493	4.2118330493	4.2118330493	-0.20093077	-0.20093077	0.0	0.0	0.0	0.0	-1.3857046392
435	0.0	0.0	-2.6248429041	-2.6248429041	-2.3793861512	-2.3793861512	0.0432442901	0.0432442901	0.000864885802	0.000432442901	0.000432442901	2.4340285615	-1.4458875316	1.4458875316	-0.0	-0.0	0.0	0.0	0.0	0.1288843686	12.888436859999999	0.1288843686	1.0955171331	1.0955171331	4.603013164285715	-1.8494571224	1.8494571224	-2.1746711214	2.1746711214	-1.0	1.0	0.0	0.0	-5.1638354317	-5.1638354317	-13.4854843108	-0.0332981034	-5.7737136762	5.7737136762	0.9619450247	0.9619450247	0.9619450247	-0.6550202501	-0.6550202501	0.0	0.0	0.0	0.0	0.0
436	0.0	0.0	-2.5965013157	-2.5965013157	-2.3216119098	-2.3216119098	0.0471298075	0.0471298075	0.00094259615	0.000471298075	0.000471298075	2.4165420481	-1.4255738354	1.4255738354	-0.0	-0.0	0.0	0.0	0.0	0.1294383504	12.943835040000002	0.1294383504	1.1002259784000001	1.1002259784000001	4.622798228571429	-1.8320573741	1.8320573741	-2.1533115288	2.1533115288	-1.0	1.0	0.0	0.0	-5.1250184617	-5.1250184617	-13.4560469605	-0.0362899518	-5.7458589632	5.7458589632	0.9943444231	0.9943444231	0.9943444231	-0.6458668609	-0.6458668609	0.0	0.0	0.0	0.0	0.0
437	0.0	0.0	-2.5936929554	-2.5936929554	-2.3191658014	-2.3191658014	0.0439443769	0.0439443769	0.000878887538	0.000439443769	0.000439443769	2.4253555824	-1.4254475087	1.4254475087	-0.0	-0.0	0.0	0.0	0.0	0.1294611082	12.946110820000001	0.1294611082	1.1004194197000001	1.1004194197000001	4.623611007142857	-1.8345559393	1.8345559393	-2.157986966	2.157986966	-1.0	1.0	0.0	0.0	-5.1201078844	-5.1201078844	-13.4628124966	-0.0364738328	-5.7480587376	5.7480587376	1.0	1.0	1.0	-0.6457748053	-0.6457748053	0.0	0.0	0.0	0.0	0.0
438	0.0	0.0	-2.5910804743	-2.5910804743	-2.3110387865	-2.3110387865	0.0473926785	0.0473926785	0.00094785357	0.000473926785	0.000473926785	2.4173626458	-1.4226012353	1.4226012353	-0.0	-0.0	0.0	0.0	0.0	0.1291645605	12.916456049999999	0.1291645605	1.09789876425	1.09789876425	4.613020017857143	-1.8396086664	1.8396086664	-2.154554787	2.154554787	-1.0	1.0	0.0	0.0	-5.0968783731	-5.0968783731	-13.4459423598	-0.0364923625	-5.7398559625	5.7398559625	1.0	1.0	1.0	-0.6445240553	-0.6445240553	0.0	0.0	0.0	0.0	0.0
439	0.0	0.0	-2.6266801153	-2.6266801153	-2.3806471253	-2.3806471253	0.0400915347	0.0400915347	0.0008018306940000001	0.00040091534700000003	0.00040091534700000003	2.4379804391	-1.446514369	1.446514369	-0.0	-0.0	0.0	0.0	0.0	0.1291538605	12.915386049999999	0.1291538605	1.0978078142499998	1.0978078142499998	4.612637875	-1.8525278051	1.8525278051	-2.1796979197	2.1796979197	-1.0	1.0	0.0	0.0	-5.1770396074	-5.1770396074	-13.4830237072	-0.0308704817	-5.7735038901	5.7735038901	0.9634365204	0.9634365204	0.9634365204	-0.6552695063	-0.6552695063	0.0	0.0	0.0	0.0	0.0
440	0.0	0.0	-0.8578408354	-0.8578408354	-3.0742235309	-3.0742235309	0.01	0.01	0.0002	0.0001	0.0001	3.3231461421	-0.2794480686	0.2794480686	-0.0	-0.0	0.0	0.0	0.0	0.1230501577	12.305015769999999	0.1230501577	1.0459263404499999	1.0459263404499999	4.394648489285714	-3.3108040432	3.3108040432	-1.5686150392	1.5686150392	-5.2872236287	5.2872236287	0.0	0.0	-1.0358951331	-1.0358951331	0.0	-2.2792487522	-0.2470779572	0.2470779572	9.305782287	9.305782287	9.305782287	-0.1266143663	-0.1266143663	0.0	0.0	0.0	0.0	-3.4284580156
441	0.0	0.0	-0.4826778186	-0.4826778186	-0.9559458668	-0.9559458668	0.01	0.01	0.0002	0.0001	0.0001	1.0933785271	-0.2769716907	0.2769716907	-0.0	-0.0	0.0	0.0	0.0	0.0190421183	1.9042118300000002	0.0190421183	0.16185800555000002	0.16185800555000002	0.6800756535714286	-0.9615139739	0.9615139739	-0.6366424238	0.6366424238	-1.2498721072	1.2498721072	0.0	0.0	-1.2920882696	-1.2920882696	0.0	-0.3526116467	-0.2448868645	0.2448868645	1.9251224451	1.9251224451	1.9251224451	0.0	0.0	0.0	0.0	0.0	0.0	-0.5637357931
442	0.0	0.0	-0.8331255476	-0.8331255476	-2.5364404447	-2.5364404447	0.0267276012	0.0267276012	0.000534552024	0.000267276012	0.000267276012	2.1333897311	-0.6443345591	0.6443345591	-0.0	-0.0	0.0	0.0	0.0	0.0391537012	3.9153701200000004	0.0391537012	0.33280646020000004	0.33280646020000004	1.3983464714285716	-1.8721891564	1.8721891564	-1.5787668343	1.5787668343	-2.8203174089	2.8203174089	0.0	0.0	-2.5725521433	-2.5725521433	0.0	-0.7371377417	-0.6531584408	0.6531584408	4.5223097151	4.5223097151	4.5223097151	-0.5555859816	-0.5555859816	0.0	0.0	0.0	0.0	-1.353338521
443	0.0	0.0	-0.3819690189	-0.3819690189	0.0	0.0	0.01	0.01	0.0002	0.0001	0.0001	0.0	-0.2924359696	0.2924359696	-0.0	-0.0	0.0	0.0	0.0	0.0188648832	1.8864883200000002	0.0188648832	0.16035150720000002	0.16035150720000002	0.6737458285714286	-1.4544024283	1.4544024283	-2.3547239365	2.3547239365	-4.7544048035	4.7544048035	0.2945554827	0.2945554827	1.0588797717	1.0588797717	0.0	-0.0077	-0.2682286513	0.2682286513	8.3421874452	8.3421874452	8.3421874452	0.0	0.0	0.0	0.0	0.0	0.0	-2.2536217656
444	0.0	0.0	-0.3819690189	-0.3819690189	0.0	0.0	0.01	0.01	0.0002	0.0001	0.0001	0.0	-0.2924359696	0.2924359696	-0.0	-0.0	0.0	0.0	0.0	0.0188648832	1.8864883200000002	0.0188648832	0.16035150720000002	0.16035150720000002	0.6737458285714286	-1.4544024283	1.4544024283	-2.0601684538	2.0601684538	-4.9016825448	4.9016825448	0.0	0.0	1.0588797717	1.0588797717	0.0	-0.0077	-0.2682286513	0.2682286513	8.6367429279	8.6367429279	8.6367429279	0.0	0.0	0.0	0.0	0.0	0.0	-2.5481772483
445	0.0	0.0	-0.4447735918	-0.4447735918	-1.008906911	-1.008906911	0.01	0.01	0.0002	0.0001	0.0001	0.0	-0.3402559374	0.3402559374	-0.0	-0.0	0.0	0.0	0.0	0.0220590671	2.20590671	0.0220590671	0.18750207035	0.18750207035	0.787823825	0.3786006959	-0.3786006959	-1.1015734532	1.1015734532	-1.1797206115	1.1797206115	0.0	0.0	0.0	0.0	-0.4802003734	-0.0077	-0.472186978	0.472186978	2.0134874269	2.0134874269	2.0134874269	-0.2759941336	-0.2759941336	0.0	0.0	0.0	0.0	-0.6449059292
446	0.0	0.0	-0.4466054459	-0.4466054459	-1.1112994348	-1.1112994348	0.01	0.01	0.0002	0.0001	0.0001	0.0	-0.2625421074	0.2625421074	-0.0	-0.0	0.0	0.0	0.0	0.0459594387	4.59594387	0.0459594387	0.39065522895	0.39065522895	1.6414085250000001	0.0	0.0	-1.5008203464	1.5008203464	-2.3584455768	2.3584455768	0.0	0.0	0.0	0.0	0.2156918908	-0.0077	-0.1688932866	0.1688932866	4.4423778894	4.4423778894	4.4423778894	-0.2263779437	-0.2263779437	0.0	0.0	0.0	0.0	-1.0240170162
447	0.0	0.0	0.0	0.0	-3.5136402726	-3.5136402726	0.01	0.01	0.0002	0.0001	0.0001	0.0	-0.8782961818	0.8782961818	-0.0	-0.0	0.0	0.0	0.0	0.0196508076	1.96508076	0.0196508076	0.1670318646	0.1670318646	0.7018145571428572	2.5488429499	-2.5488429499	-2.821276719	2.821276719	-7.5814811698	7.5814811698	0.0	0.0	10.6560831122	10.6560831122	0.0	-2.1744030617	-0.8059601795	0.8059601795	14.2960777006	14.2960777006	14.2960777006	0.0	0.0	0.0	0.0	0.0	0.0	-7.9888187417
448	0.0	0.0	-1.1416811099	-1.1416811099	-3.8051537547	-3.8051537547	0.025	0.025	0.0005	0.00025	0.00025	6.9721517631	-0.9085399853	0.9085399853	-0.0	-0.0	0.0	0.0	0.0	0.0460522075	4.60522075	0.0460522075	0.39144376375	0.39144376375	1.6447216964285714	0.0	0.0	-1.3860189535	1.3860189535	-2.5293884197	2.5293884197	0.0	0.0	6.7313256304	6.7313256304	-8.0248152592	-0.432693764	-4.1627140576	4.1627140576	2.9210321837	2.9210321837	2.9210321837	4.8201799831	4.8201799831	0.0	0.0	0.0	0.0	0.0
449	0.0	0.0	-1.0395000005	-1.0395000005	-3.4563013869	-3.4563013869	0.025	0.025	0.0005	0.00025	0.00025	6.4149686666	-0.8197817073	0.8197817073	-0.0	-0.0	0.0	0.0	0.0	0.0441527014	4.4152701400000005	0.0441527014	0.37529796190000003	0.37529796190000003	1.576882192857143	0.0	0.0	-1.2605312356	1.2605312356	-2.3435989615	2.3435989615	0.0	0.0	6.2393302391	6.2393302391	-7.4234468844	-0.3945479623	-3.8315766355	3.8315766355	2.7190969237	2.7190969237	2.7190969237	4.4759781113	4.4759781113	0.0	0.0	0.0	0.0	0.0
450	0.0	0.0	-0.9533330155	-0.9533330155	-3.1695961325	-3.1695961325	0.025	0.025	0.0005	0.00025	0.00025	5.8920089186	-0.7514730757	0.7514730757	-0.0	-0.0	0.0	0.0	0.0	0.0405829671	4.05829671	0.0405829671	0.34495522035	0.34495522035	1.4493916821428572	0.0	0.0	-1.1540274162	1.1540274162	-2.1530954574	2.1530954574	0.0	0.0	5.7377668923	5.7377668923	-6.8227863723	-0.3642052206	-3.5188391644	3.5188391644	2.498050678	2.498050678	2.498050678	4.1151955689	4.1151955689	0.0	0.0	0.0	0.0	0.0
451	0.0	0.0	-2.0511844537	-2.0511844537	-8.8777330131	-8.8777330131	0.025	0.025	0.0005	0.00025	0.00025	5.3217661246	-1.2946433778	1.2946433778	-0.0	-0.0	0.0	0.0	0.0	0.0317340171	3.17340171	0.0317340171	0.26973914535	0.26973914535	1.1333577535714285	0.0	0.0	-1.6460944314	1.6460944314	-1.3213270087	1.3213270087	0.0	0.0	0.0	0.0	-4.9751966838	-0.01925	-2.8034535541	2.8034535541	5.4226377499	5.4226377499	5.4226377499	-0.5863529866	-0.5863529866	0.0	0.0	0.0	0.0	1.5886419497
452	0.0	0.0	-0.6392697037	-0.6392697037	-1.393193683	-1.393193683	0.01	0.01	0.0002	0.0001	0.0001	1.2590676307	-0.5010933484	0.5010933484	-0.0	-0.0	0.0	0.0	0.0	0.0281150454	2.81150454	0.0281150454	0.2389778859	0.2389778859	1.0041087642857143	-0.4395479479	0.4395479479	-1.2774984156	1.2774984156	-1.7405285987	1.7405285987	0.0	0.0	-2.5008979848	-2.5008979848	-1.5192900117	-0.5289642343	-0.966174735	0.966174735	3.0303370021	3.0303370021	3.0303370021	-0.4320446195	-0.4320446195	0.0	0.0	0.0	0.0	0.0
453	0.0	0.0	-0.6392697037	-0.6392697037	-1.393193683	-1.393193683	0.01	0.01	0.0002	0.0001	0.0001	1.2590676307	-0.5010933484	0.5010933484	-0.0	-0.0	0.0	0.0	0.0	0.0281150454	2.81150454	0.0281150454	0.2389778859	0.2389778859	1.0041087642857143	0.0	0.0	-0.8379504677	0.8379504677	-1.7405285987	1.7405285987	0.0	0.0	-2.5008979848	-2.5008979848	-2.8379338553	-0.5289642343	-1.4057226829	1.4057226829	3.0303370021	3.0303370021	3.0303370021	-0.4320446195	-0.4320446195	0.0	0.0	0.0	0.0	0.0
454	0.0382409166	0.0382409166	-1.2344012083	-1.2344012083	-2.6967608052	-2.6967608052	0.01	0.01	0.0002	0.0001	0.0001	2.4476730533	-0.9635129085	0.9635129085	-0.0	-0.0	0.0	0.0	0.0	0.055589822	5.5589822	0.055589822	0.47251348699999995	0.47251348699999995	1.9853507857142856	-0.8298427034	0.8298427034	-2.4424427973	2.4424427973	-3.2808410366	3.2808410366	0.0	0.0	-4.8459965807	-4.8459965807	-3.0015696866	-1.0334011319	-1.8846995421	1.8846995421	5.6905977967	5.6905977967	5.6905977967	-0.830719107	-0.830719107	0.0	0.0	0.0	0.0	0.0
455	0.0382409166	0.0382409166	-1.2344012083	-1.2344012083	-2.6967608052	-2.6967608052	0.01	0.01	0.0002	0.0001	0.0001	2.4476730533	-0.9635129085	0.9635129085	-0.0	-0.0	0.0	0.0	0.0	0.055589822	5.5589822	0.055589822	0.47251348699999995	0.47251348699999995	1.9853507857142856	0.0	0.0	-1.6126000939	1.6126000939	-3.2808410366	3.2808410366	0.0	0.0	-4.8459965807	-4.8459965807	-5.4910977967	-1.0334011319	-2.7145422455	2.7145422455	5.6905977967	5.6905977967	5.6905977967	-0.830719107	-0.830719107	0.0	0.0	0.0	0.0	0.0
456	0.0	0.0	-0.7528633676	-0.7528633676	-1.6512034157	-1.6512034157	0.01	0.01	0.0002	0.0001	0.0001	1.4873078161	-0.5906018518	0.5906018518	-0.0	-0.0	0.0	0.0	0.0	0.0329842915	3.29842915	0.0329842915	0.28036647775	0.28036647775	1.1780104107142857	0.0	0.0	-0.9915200641	0.9915200641	-2.0221374968	2.0221374968	0.0	0.0	-2.9194472926	-2.9194472926	-3.3195553331	-0.6300773168	-1.6484185145	1.6484185145	3.5190553331	3.5190553331	3.5190553331	-0.5092142719	-0.5092142719	0.0	0.0	0.0	0.0	0.0
457	0.0	0.0	-0.7528633676	-0.7528633676	-1.6512034157	-1.6512034157	0.01	0.01	0.0002	0.0001	0.0001	1.4873078161	-0.5906018518	0.5906018518	-0.0	-0.0	0.0	0.0	0.0	0.0329842915	3.29842915	0.0329842915	0.28036647775	0.28036647775	1.1780104107142857	-0.5025417182	0.5025417182	-1.4940617823	1.4940617823	-2.0221374968	2.0221374968	0.0	0.0	-2.9194472926	-2.9194472926	-1.8119301786	-0.6300773168	-1.1458767963	1.1458767963	3.5190553331	3.5190553331	3.5190553331	-0.5092142719	-0.5092142719	0.0	0.0	0.0	0.0	0.0
458	0.0	0.0	-1.1390415328	-1.1390415328	-2.3207024987	-2.3207024987	0.01	0.01	0.0002	0.0001	0.0001	2.1785872251	-0.8549192804	0.8549192804	-0.0	-0.0	0.0	0.0	0.0	0.0494067837	4.94067837	0.0494067837	0.41995766144999996	0.41995766144999996	1.7645279892857142	-0.7620774474	0.7620774474	-2.1580810761	2.1580810761	-2.944236852	2.944236852	0.0	0.0	-4.3335211331	-4.3335211331	-2.6262575716	-0.9198805481	-1.656517712	1.656517712	5.1119899139	5.1119899139	5.1119899139	-0.6949115644	-0.6949115644	0.0	0.0	0.0	0.0	0.0
459	0.0	0.0	-1.1390415328	-1.1390415328	-2.3207024987	-2.3207024987	0.01	0.01	0.0002	0.0001	0.0001	2.1785872251	-0.8549192804	0.8549192804	-0.0	-0.0	0.0	0.0	0.0	0.0494067837	4.94067837	0.0494067837	0.41995766144999996	0.41995766144999996	1.7645279892857142	0.0	0.0	-1.3960036286	1.3960036286	-2.944236852	2.944236852	0.0	0.0	-4.3335211331	-4.3335211331	-4.9124899139	-0.9198805481	-2.4185951594	2.4185951594	5.1119899139	5.1119899139	5.1119899139	-0.6949115644	-0.6949115644	0.0	0.0	0.0	0.0	0.0
460	0.0	0.0	-0.7528633676	-0.7528633676	-1.6394896914	-1.6394896914	0.01	0.01	0.0002	0.0001	0.0001	1.4638803674	-0.5906018518	0.5906018518	-0.0	-0.0	0.0	0.0	0.0	0.0329842915	3.29842915	0.0329842915	0.28036647775	0.28036647775	1.1780104107142857	0.0	0.0	-1.0032337885	1.0032337885	-2.0045669103	2.0045669103	0.0	0.0	-2.9077335682	-2.9077335682	-3.2844141601	-0.6183635925	-1.6367047902	1.6367047902	3.4839141601	3.4839141601	3.4839141601	-0.5092142719	-0.5092142719	0.0	0.0	0.0	0.0	0.0
461	0.0	0.0	-0.7528633676	-0.7528633676	-1.6394896914	-1.6394896914	0.01	0.01	0.0002	0.0001	0.0001	1.4638803674	-0.5906018518	0.5906018518	-0.0	-0.0	0.0	0.0	0.0	0.0329842915	3.29842915	0.0329842915	0.28036647775	0.28036647775	1.1780104107142857	-0.4908279938	0.4908279938	-1.4940617823	1.4940617823	-2.0045669103	2.0045669103	0.0	0.0	-2.9077335682	-2.9077335682	-1.8119301786	-0.6183635925	-1.1458767963	1.1458767963	3.4839141601	3.4839141601	3.4839141601	-0.5092142719	-0.5092142719	0.0	0.0	0.0	0.0	0.0
462	0.0	0.0	-2.7011901363	-2.7011901363	-5.6383249699	-5.6383249699	0.01	0.01	0.0002	0.0001	0.0001	4.5571033441	-1.7526752913	1.7526752913	-0.0	-0.0	0.0	0.0	0.0	0.0219039858	2.19039858	0.0219039858	0.18618387930000002	0.18618387930000002	0.7822852071428572	-2.633036821	2.633036821	-4.2425953802	4.2425953802	-6.3020212527	6.3020212527	0.0	0.0	-7.2264267043	-7.2264267043	0.0	-0.0077	-1.550585532	1.550585532	11.6595444092	11.6595444092	11.6595444092	-0.7935378179	-0.7935378179	0.0	0.0	0.0	0.0	0.0
463	0.0	0.0	-2.7011901363	-2.7011901363	-5.6383249699	-5.6383249699	0.01	0.01	0.0002	0.0001	0.0001	4.918928966	-1.7526752913	1.7526752913	-0.0	-0.0	0.0	0.0	0.0	0.0219039858	2.19039858	0.0219039858	0.18618387930000002	0.18618387930000002	0.7822852071428572	-2.633036821	2.633036821	-4.2425953802	4.2425953802	-6.4829340636	6.4829340636	0.0	0.0	-7.2264267043	-7.2264267043	0.0	-0.3695256219	-1.550585532	1.550585532	12.0213700312	12.0213700312	12.0213700312	-0.7935378179	-0.7935378179	0.0	0.0	0.0	0.0	0.0
464	0.0	0.0	0.0	0.0	-1.2063910753	-1.2063910753	0.01	0.01	0.0002	0.0001	0.0001	0.0	-0.2692702595	0.2692702595	-0.0	-0.0	0.0	0.0	0.0	0.0176034527	1.7603452700000002	0.0176034527	0.14962934795000002	0.14962934795000002	0.6286947392857143	1.0670588103	-1.0670588103	-1.0221472665	1.0221472665	-2.5162178623	2.5162178623	0.0	0.0	2.098070016	2.098070016	-0.525686292	-0.3602654671	-0.4221947788	0.4221947788	4.7068263939	4.7068263939	4.7068263939	0.0	0.0	0.0	0.0	0.0	0.0	-1.9384441941
465	0.0	0.0	-0.2772456398	-0.2772456398	-1.5112797309	-1.5112797309	0.01	0.01	0.0002	0.0001	0.0001	2.0321738789	-0.3713775432	0.3713775432	-0.0	-0.0	0.0	0.0	0.0	0.024793186	2.4793186	0.024793186	0.210742081	0.210742081	0.8854709285714285	-0.9585818509	0.9585818509	-1.6996072293	1.6996072293	-4.1965141152	4.1965141152	0.0	0.0	-3.0845054363	-3.0845054363	0.3051739841	-0.4291841612	-0.2389604772	0.2389604772	7.7130120274	7.7130120274	7.7130120274	0.4458910561	0.4458910561	0.0	0.0	0.0	0.0	0.0
466	0.0	0.0	-0.2772456398	-0.2772456398	-1.5112797309	-1.5112797309	0.01	0.01	0.0002	0.0001	0.0001	1.8214317983	-0.3713775432	0.3713775432	-0.0	-0.0	0.0	0.0	0.0	0.024793186	2.4793186	0.024793186	0.210742081	0.210742081	0.8854709285714285	-0.9585818509	0.9585818509	-1.6996072293	1.6996072293	-4.0911430749	4.0911430749	0.0	0.0	-3.0845054363	-3.0845054363	0.3051739841	-0.2184420806	-0.2389604772	0.2389604772	7.5022699467	7.5022699467	7.5022699467	0.4458910561	0.4458910561	0.0	0.0	0.0	0.0	0.0
467	0.0	0.0	-0.2772456398	-0.2772456398	-1.5112797309	-1.5112797309	0.01	0.01	0.0002	0.0001	0.0001	2.2850792094	-0.3713775432	0.3713775432	-0.0	-0.0	0.0	0.0	0.0	0.024793186	2.4793186	0.024793186	0.210742081	0.210742081	0.8854709285714285	-1.422229262	1.422229262	-1.6996072293	1.6996072293	-4.400241349	4.400241349	0.0	0.0	-3.0845054363	-3.0845054363	0.3051739841	-0.2184420806	-0.2389604772	0.2389604772	7.9659173579	7.9659173579	7.9659173579	0.9095384672	0.9095384672	0.0	0.0	0.0	0.0	0.0
468	0.0	0.0	-0.2772456398	-0.2772456398	-1.5112797309	-1.5112797309	0.01	0.01	0.0002	0.0001	0.0001	2.4958212901	-0.3713775432	0.3713775432	-0.0	-0.0	0.0	0.0	0.0	0.024793186	2.4793186	0.024793186	0.210742081	0.210742081	0.8854709285714285	-1.422229262	1.422229262	-1.6996072293	1.6996072293	-4.5056123893	4.5056123893	0.0	0.0	-3.0845054363	-3.0845054363	0.3051739841	-0.4291841612	-0.2389604772	0.2389604772	8.1766594385	8.1766594385	8.1766594385	0.9095384672	0.9095384672	0.0	0.0	0.0	0.0	0.0
469	0.0	0.0	0.0	0.0	-1.6200548653	-1.6200548653	0.01	0.01	0.0002	0.0001	0.0001	3.6789952868	-0.2834187812	0.2834187812	-0.0	-0.0	0.0	0.0	0.0	0.0146585527	1.46585527	0.0146585527	0.12459769795	0.12459769795	0.5235197392857144	-3.2522018912	3.2522018912	-1.9687071652	1.9687071652	-7.2187148866	7.2187148866	0.0	0.0	0.0	0.0	0.2328562312	-2.0257245531	-0.1823334853	0.1823334853	13.4989566147	13.4989566147	13.4989566147	0.248645032	0.248645032	0.0	0.0	0.0	0.0	-2.2161619369
470	0.0	0.0	-4.6985738933	-4.6985738933	-6.9815452002	-6.9815452002	0.0619834711	0.0619834711	0.001239669422	0.000619834711	0.000619834711	0.0	-2.6391316272	2.6391316272	-0.0	-0.0	0.0	0.0	0.0	0.2094530223	20.945302230000003	0.2094530223	1.78035068955	1.78035068955	7.4804650821428575	6.1726859504	-6.1726859504	-5.3144100624	5.3144100624	-0.5	0.5	0.0	0.0	0.0	0.0	-13.3084771957	-0.0477272727	-6.7701589367	6.7701589367	0.12	0.12	0.12	-1.1954016984	-1.1954016984	0.0	0.0	0.0	0.0	-1.246347825
471	0.0	0.0	-1.5965059289	-1.5965059289	0.0	0.0	0.025	0.025	0.0005	0.00025	0.00025	0.0	-0.6688990216	0.6688990216	-0.0	-0.0	0.0	0.0	0.0	0.1666116671	16.66116671	0.1666116671	1.41619917035	1.41619917035	5.9504166821428575	4.961228192	-4.961228192	-9.6049300804	9.6049300804	-1.6677843694	1.6677843694	0.0	0.0	10.9894722817	10.9894722817	4.1641328788	-1.3004402853	-0.4504716738	0.4504716738	1.6677843694	1.6677843694	1.6677843694	-0.3030812825	-0.3030812825	0.0	0.0	0.0	0.0	1.5623995127
472	0.0	0.0	-3.6127687721	-3.6127687721	-6.2744282281	-6.2744282281	0.075	0.075	0.0015	0.00075	0.00075	4.9080311983	-2.0225596801	2.0225596801	-0.0	-0.0	0.0	0.0	0.0	0.1636988223	16.369882229999998	0.1636988223	1.3914399895499998	1.3914399895499998	5.846386510714286	-2.5312868476	2.5312868476	-2.9923750076	2.9923750076	-2.1917884186	2.1917884186	0.0	0.0	-9.7362582125	-9.7362582125	-9.5154353301	-1.4491899896	-4.96004007	4.96004007	1.3206489584	1.3206489584	1.3206489584	-0.9164247835	-0.9164247835	0.0	0.0	0.0	0.0	0.0
473	0.0	0.0	-2.4642127458	-2.4642127458	-8.1281565091	-8.1281565091	0.025	0.025	0.0005	0.00025	0.00025	7.1235975322	-1.563739784	1.563739784	-0.0	-0.0	0.0	0.0	0.0	0.0346302214	3.46302214	0.0346302214	0.29435688190000003	0.29435688190000003	1.2367936214285715	1.2933509796	-1.2933509796	-1.9741629667	1.9741629667	-2.8341413943	2.8341413943	0.0	0.0	0.0	0.0	-7.1681953041	-1.1703509796	-3.7725488871	3.7725488871	4.2198249269	4.2198249269	4.2198249269	3.4868251888	3.4868251888	0.0	0.0	0.0	0.0	0.0
474	0.0	0.0	-1.3334798398	-1.3334798398	-2.6683473252	-2.6683473252	0.01	0.01	0.0002	0.0001	0.0001	0.0	-1.1497760731	1.1497760731	-0.0	-0.0	0.0	0.0	0.0	0.0272771969	2.7277196900000003	0.0272771969	0.23185617365000002	0.23185617365000002	0.9741856035714287	-3.8579306698	3.8579306698	-3.5696163832	3.5696163832	-7.3440468678	7.3440468678	0.0	0.0	-1.6429377889	-1.6429377889	0.945156076	-0.0077	-0.7400858486	0.7400858486	8.4762032197	8.4762032197	8.4762032197	0.0	0.0	0.0	0.0	0.0	0.0	-5.5151552665
475	0.0	0.0	-0.5530461262	-0.5530461262	-0.9967336677	-0.9967336677	0.01	0.01	0.0002	0.0001	0.0001	0.0	-0.4622530574	0.4622530574	-0.0	-0.0	0.0	0.0	0.0	0.0156611671	1.5661167100000002	0.0156611671	0.13311992035	0.13311992035	0.5593273964285715	-1.5590801004	1.5590801004	-1.4705747464	1.4705747464	-3.0250576228	3.0250576228	0.0	0.0	-0.8199399953	-0.8199399953	0.3798898262	-0.0077	-0.2974652457	0.2974652457	3.5500719196	3.5500719196	3.5500719196	0.0	0.0	0.0	0.0	0.0	0.0	-2.3548296881
476	0.0	0.0	-0.6475852632	-0.6475852632	-1.1545267337	-1.1545267337	0.01	0.01	0.0002	0.0001	0.0001	0.0	-0.5384051318	0.5384051318	-0.0	-0.0	0.0	0.0	0.0	0.0192146728	1.9214672799999999	0.0192146728	0.1633247188	0.1633247188	0.6862383142857142	-1.8233899077	1.8233899077	-1.7280627811	1.7280627811	-3.5528541803	3.5528541803	0.0	0.0	-0.9894246951	-0.9894246951	0.442500381	-0.0077	-0.3464912075	0.3464912075	4.1921480396	4.1921480396	4.1921480396	0.0	0.0	0.0	0.0	0.0	0.0	-2.754764445
477	0.0	0.0	-0.2093125235	-0.2093125235	-1.4251226443	-1.4251226443	0.01	0.01	0.0002	0.0001	0.0001	2.7297259206	-0.2802641034	0.2802641034	-0.0	-0.0	0.0	0.0	0.0	0.01870717	1.870717	0.01870717	0.159010945	0.159010945	0.6681132142857142	-0.4306153843	0.4306153843	-1.9674942074	1.9674942074	-5.4449742344	5.4449742344	0.0	0.0	-2.4704690644	-2.4704690644	0.9122613867	-1.2371237599	-0.1803025345	0.1803025345	9.9584745458	9.9584745458	9.9584745458	-0.241656942	-0.241656942	0.0	0.0	0.0	0.0	0.0
478	0.0	0.0	-0.2881264168	-0.2881264168	-1.9306441618	-1.9306441618	0.01	0.01	0.0002	0.0001	0.0001	3.6559801848	-0.3816392247	0.3816392247	-0.0	-0.0	0.0	0.0	0.0	0.0248233064	2.4823306400000003	0.0248233064	0.21099810440000002	0.21099810440000002	0.8865466571428572	-0.5888022977	0.5888022977	-2.6481477802	2.6481477802	-7.2929944415	7.2929944415	0.0	0.0	-3.3173706908	-3.3173706908	1.2313332507	-1.6452672843	-0.2455668476	0.2455668476	13.3259615115	13.3259615115	13.3259615115	-0.3290573853	-0.3290573853	0.0	0.0	0.0	0.0	0.0
479	0.0	0.0	-0.3155778418	-0.3155778418	-1.4844363013	-1.4844363013	0.01	0.01	0.0002	0.0001	0.0001	3.4078373603	-0.2979983888	0.2979983888	-0.0	-0.0	0.0	0.0	0.0	0.0264899181	2.64899181	0.0264899181	0.22516430385	0.22516430385	0.9460685035714286	-0.4738611504	0.4738611504	-2.2922991939	2.2922991939	-6.7321617282	6.7321617282	0.0	0.0	-3.1106754832	-3.1106754832	1.0436693922	-1.5504078971	-0.2007030746	0.2007030746	12.3373253845	12.3373253845	12.3373253845	-0.1350120143	-0.1350120143	0.0	0.0	0.0	0.0	0.0
480	0.0	0.0	-0.3155778418	-0.3155778418	-1.4844363013	-1.4844363013	0.01	0.01	0.0002	0.0001	0.0001	2.090293767	-0.2979983888	0.2979983888	-0.0	-0.0	0.0	0.0	0.0	0.0264899181	2.64899181	0.0264899181	0.22516430385	0.22516430385	0.9460685035714286	-0.4738611504	0.4738611504	-2.2922991939	2.2922991939	-6.0733899316	6.0733899316	0.0	0.0	-3.1106754832	-3.1106754832	1.0436693922	-0.2328643038	-0.2007030746	0.2007030746	11.0197817912	11.0197817912	11.0197817912	-0.1350120143	-0.1350120143	0.0	0.0	0.0	0.0	0.0
481	0.0	0.0	-0.2093125235	-0.2093125235	-1.4251226443	-1.4251226443	0.01	0.01	0.0002	0.0001	0.0001	1.6593131056	-0.2802641034	0.2802641034	-0.0	-0.0	0.0	0.0	0.0	0.01870717	1.870717	0.01870717	0.159010945	0.159010945	0.6681132142857142	-0.4306153843	0.4306153843	-1.9674942074	1.9674942074	-4.9097678269	4.9097678269	0.0	0.0	-2.4704690644	-2.4704690644	0.9122613867	-0.1667109448	-0.1803025345	0.1803025345	8.8880617307	8.8880617307	8.8880617307	-0.241656942	-0.241656942	0.0	0.0	0.0	0.0	0.0
482	0.0	0.0	-1.8268168066	-1.8268168066	-1.9255627692	-1.9255627692	0.01	0.01	0.0002	0.0001	0.0001	0.0	-1.1367998009	1.1367998009	-0.0	-0.0	0.0	0.0	0.0	0.0351320239	3.5132023900000005	0.0351320239	0.29862220315000004	0.29862220315000004	1.2547151392857145	0.1268134303	-0.1268134303	-2.7264737161	2.7264737161	-3.4554701364	3.4554701364	0.0	0.0	0.0	0.0	0.0	-0.0077	-1.2898130397	1.2898130397	4.3454184327	4.3454184327	4.3454184327	-0.5147337058	-0.5147337058	0.0	0.0	0.0	0.0	-3.799426544
483	0.0	0.0	-0.5817933088	-0.5817933088	-1.2130474123	-1.2130474123	0.0117073549	0.0117073549	0.000234147098	0.000117073549	0.000117073549	1.0619978792	-0.3583020192	0.3583020192	-0.0	-0.0	0.0	0.0	0.0	0.0127073549	1.27073549	0.0127073549	0.10801251665	0.10801251665	0.4538341035714286	-0.9590164918	0.9590164918	-0.9036851763	0.9036851763	-1.5389009562	1.5389009562	0.0	0.0	-1.6296728143	-1.6296728143	0.2264863346	-0.0090146633	-0.2413220673	0.2413220673	2.594484113	2.594484113	2.594484113	0.0	0.0	0.0	0.0	0.0	0.0	-0.3344988515
484	0.0	0.0	-1.0560176129	-1.0560176129	0.0	0.0	0.025	0.025	0.0005	0.00025	0.00025	4.1019021464	-0.8761367925	0.8761367925	-0.0	-0.0	0.0	0.0	0.0	0.0318179505	3.18179505	0.0318179505	0.27045257925	0.27045257925	1.136355375	0.0	0.0	-1.2894468582	1.2894468582	-2.762139376	2.762139376	0.0	0.0	-3.5431797905	-3.5431797905	-3.7096094426	-5.4012787519	-2.0402393111	2.0402393111	2.3519843431	2.3519843431	2.3519843431	-0.7554292453	-0.7554292453	0.0	0.0	0.0	0.0	-2.081758179
485	0.0	0.0	-1.0560176129	-1.0560176129	0.0	0.0	0.025	0.025	0.0005	0.00025	0.00025	4.730509633	-0.8761367925	0.8761367925	-0.0	-0.0	0.0	0.0	0.0	0.0318179505	3.18179505	0.0318179505	0.27045257925	0.27045257925	1.136355375	0.0	0.0	-1.2894468582	1.2894468582	-3.0764431193	3.0764431193	0.0	0.0	-3.5431797905	-3.5431797905	-3.7096094426	-6.0298862385	-2.0402393111	2.0402393111	2.9805918297	2.9805918297	2.9805918297	-0.7554292453	-0.7554292453	0.0	0.0	0.0	0.0	-2.081758179
486	0.0	0.0	0.0	0.0	-1.566489378	-1.566489378	0.0122806376	0.0122806376	0.000245612752	0.000122806376	0.000122806376	0.0	-0.3837463115	0.3837463115	-0.0	-0.0	0.0	0.0	0.0	0.0132806376	1.32806376	0.0132806376	0.11288541960000001	0.11288541960000001	0.47430848571428574	0.0	0.0	-1.4319766519	1.4319766519	-5.0990489836	5.0990489836	0.0	0.0	3.1000536631	3.1000536631	0.0	-0.6313840197	-0.3393204104	0.3393204104	10.0365605948	10.0365605948	10.0365605948	-0.1738546839	-0.1738546839	0.0	0.0	0.0	0.0	-3.8425263411
487	0.0	0.0	0.0	0.0	-1.7287620105	-1.7287620105	0.01	0.01	0.0002	0.0001	0.0001	0.0	-0.4287050443	0.4287050443	-0.0	-0.0	0.0	0.0	0.0	0.0139014611	1.39014611	0.0139014611	0.11816241935	0.11816241935	0.49648075357142857	0.0	0.0	-1.5881218016	1.5881218016	-5.6518157079	5.6518157079	0.0	0.0	3.412986879	3.412986879	0.0	-0.699077105	-0.379140137	0.379140137	11.1305055043	11.1305055043	11.1305055043	-0.1941823394	-0.1941823394	0.0	0.0	0.0	0.0	-4.2509389568
488	0.0	0.0	-0.8025741569	-0.8025741569	-3.0559089798	-3.0559089798	0.025	0.025	0.0005	0.00025	0.00025	2.6579489043	-0.6192207493	0.6192207493	-0.0	-0.0	0.0	0.0	0.0	0.0381709315	3.81709315	0.0381709315	0.32445291774999996	0.32445291774999996	1.3632475535714286	-0.2665426405	0.2665426405	-0.9685410566	0.9685410566	-1.1837550735	1.1837550735	0.0	0.0	-3.0894918916	-3.0894918916	0.0	-0.01925	-1.2207983928	1.2207983928	2.3675101469	2.3675101469	2.3675101469	-0.5339293766	-0.5339293766	0.0	0.0	0.0	0.0	0.0
489	0.0	0.0	-2.1244434007	-2.1244434007	-9.1655418021	-9.1655418021	0.025	0.025	0.0005	0.00025	0.00025	5.5015984024	-1.3436207383	1.3436207383	-0.0	-0.0	0.0	0.0	0.0	0.0317249493	3.17249493	0.0317249493	0.26966206905	0.26966206905	1.1330339035714285	0.0	0.0	-1.7062901297	1.7062901297	-1.3624126974	1.3624126974	0.0	0.0	0.0	0.0	-5.1405956285	-0.01925	-2.9019215755	2.9019215755	5.5867214794	5.5867214794	5.5867214794	-0.6085248212	-0.6085248212	0.0	0.0	0.0	0.0	1.6417217227
490	0.0	0.0	-1.9704174173	-1.9704174173	-5.1415455709	-5.1415455709	0.025	0.025	0.0005	0.00025	0.00025	1.7027352517	-1.2370181113	1.2370181113	-0.0	-0.0	0.0	0.0	0.0	0.0332643028	3.32643028	0.0332643028	0.2827465738	0.2827465738	1.1880108142857142	0.0	0.0	-1.583520981	1.583520981	-1.2819738556	1.2819738556	0.0	0.0	0.0	0.0	-4.8751678571	-0.01925	-2.7191239275	2.7191239275	1.8488360849	1.8488360849	1.8488360849	-0.5602662832	-0.5602662832	0.0	0.0	0.0	0.0	-1.8812053204
491	0.0	0.0	-1.9876906333	-1.9876906333	-5.1810153275	-5.1810153275	0.025	0.025	0.0005	0.00025	0.00025	1.7154385607	-1.2460510489	1.2460510489	-0.0	-0.0	0.0	0.0	0.0	0.0343159915	3.43159915	0.0343159915	0.29168592774999996	0.29168592774999996	1.2255711249999999	0.0	0.0	-1.6003422965	1.6003422965	-1.2957809027	1.2957809027	0.0	0.0	0.0	0.0	-4.9712292697	-0.01925	-2.7591367178	2.7591367178	1.8771426245	1.8771426245	1.8771426245	-0.5643554541	-0.5643554541	0.0	0.0	0.0	0.0	-1.8918440977
492	0.0	0.0	-1.4917740945	-1.4917740945	-8.1834077515	-8.1834077515	0.025	0.025	0.0005	0.00025	0.00025	5.8629613851	-1.0557931916	1.0557931916	-0.0	-0.0	0.0	0.0	0.0	0.0997633849	9.97633849	0.0997633849	0.84798877165	0.84798877165	3.5629780321428575	-3.8955833893	3.8955833893	-4.3973786797	4.3973786797	-4.1534921739	4.1534921739	0.0	0.0	0.0	0.0	0.0	-0.8682387716	-0.9686003741	0.9686003741	10.1375226249	10.1375226249	10.1375226249	0.0	0.0	0.0	0.0	0.0	0.0	0.7714412269
493	0.0	0.0	-0.444854597	-0.444854597	-1.0224311268	-1.0224311268	0.01	0.01	0.0002	0.0001	0.0001	0.0	-0.3403176155	0.3403176155	-0.0	-0.0	0.0	0.0	0.0	0.022063187	2.2063187	0.022063187	0.1875370895	0.1875370895	0.7879709642857143	-0.0533643132	0.0533643132	-1.2618686499	1.2618686499	-1.7941686032	1.7941686032	0.0	0.0	0.0	0.0	0.0	-0.0077	-0.3121767981	0.3121767981	3.1062691686	3.1062691686	3.1062691686	-0.2934320078	-0.2934320078	0.0	0.0	0.0	0.0	-0.9864721296
494	0.0	0.0	-0.444854597	-0.444854597	-1.0224311268	-1.0224311268	0.01	0.01	0.0002	0.0001	0.0001	0.0	-0.3403176155	0.3403176155	-0.0	-0.0	0.0	0.0	0.0	0.022063187	2.2063187	0.022063187	0.1875370895	0.1875370895	0.7879709642857143	0.0	0.0	-1.2618686499	1.2618686499	-1.7630394205	1.7630394205	0.0	0.0	0.0	0.0	0.0	-0.0077	-0.3121767981	0.3121767981	3.0529048554	3.0529048554	3.0529048554	-0.2934320078	-0.2934320078	0.0	0.0	0.0	0.0	-0.959789973
495	0.0	0.0	-1.6358370216	-1.6358370216	-1.2086080515	-1.2086080515	0.025	0.025	0.0005	0.00025	0.00025	0.0	-1.029158987	1.029158987	-0.0	-0.0	0.0	0.0	0.0	0.0266750148	2.66750148	0.0266750148	0.2267376258	0.2267376258	0.9526791	-1.6928230569	1.6928230569	-2.9429354454	2.9429354454	-1.4727366186	1.4727366186	0.0	0.0	-2.3273796222	-2.3273796222	0.0	-0.01925	-0.9101547682	0.9101547682	0.487369451	0.487369451	0.487369451	-0.4661693764	-0.4661693764	0.0	0.0	0.0	0.0	-1.8974709102
496	0.0	0.0	0.0	0.0	-1.291975977	-1.291975977	0.01	0.01	0.0002	0.0001	0.0001	-2.2705309135	-0.3358276509	0.3358276509	-0.0	-0.0	0.0	0.0	0.0	0.0114452897	1.14452897	0.0114452897	0.09728496245	0.09728496245	0.40876034642857145	4.1894556939	-4.1894556939	-0.8845059957	0.8845059957	-1.0644761643	1.0644761643	0.0	0.0	10.8907499845	10.8907499845	-0.8898529721	-1.1371175073	-0.6046733435	0.6046733435	1.9086352504	1.9086352504	1.9086352504	-0.28956099	-0.28956099	0.0	0.0	0.0	0.0	-4.9814145252
497	0.0	0.0	-1.8141586588	-1.8141586588	-5.4171518708	-5.4171518708	0.025	0.025	0.0005	0.00025	0.00025	2.2311589518	-1.0698522146	1.0698522146	-0.0	-0.0	0.0	0.0	0.0	0.0595545619	5.95545619	0.0595545619	0.50621377615	0.50621377615	2.126948639285714	2.0832432498	-2.0832432498	-1.4800402367	1.4800402367	-1.6509873244	1.6509873244	0.9647408941	0.9647408941	0.0	0.0	-9.1219018353	-0.01925	-3.9867939741	3.9867939741	2.7927608723	2.7927608723	2.7927608723	0.0	0.0	0.0	0.0	0.0	0.0	0.0
498	0.0	0.0	-1.8141586588	-1.8141586588	-5.4171518708	-5.4171518708	0.025	0.025	0.0005	0.00025	0.00025	2.2311589518	-1.0698522146	1.0698522146	-0.0	-0.0	0.0	0.0	0.0	0.0595545619	5.95545619	0.0595545619	0.50621377615	0.50621377615	2.126948639285714	2.0832432498	-2.0832432498	-1.4800402367	1.4800402367	-1.6509873244	1.6509873244	0.9647408941	0.9647408941	0.0	0.0	-9.1219018353	-0.01925	-3.9867939741	3.9867939741	2.7927608723	2.7927608723	2.7927608723	0.0	0.0	0.0	0.0	0.0	0.0	0.0
499	0.0	0.0	-1.8141586588	-1.8141586588	-5.4171518708	-5.4171518708	0.025	0.025	0.0005	0.00025	0.00025	2.2311589518	-1.0698522146	1.0698522146	-0.0	-0.0	0.0	0.0	0.0	0.0595545619	5.95545619	0.0595545619	0.50621377615	0.50621377615	2.126948639285714	2.0832432498	-2.0832432498	-1.4800402367	1.4800402367	-1.6509873244	1.6509873244	0.9647408941	0.9647408941	0.0	0.0	-9.1219018353	-0.01925	-3.9867939741	3.9867939741	2.7927608723	2.7927608723	2.7927608723	0.0	0.0	0.0	0.0	0.0	0.0	0.0
500	0.0	0.0	-1.7200877088	-1.7200877088	-3.8578839734	-3.8578839734	0.01	0.01	0.0002	0.0001	0.0001	3.0375900709	-1.1141013708	1.1141013708	-0.0	-0.0	0.0	0.0	0.0	0.014758546	1.4758546000000001	0.014758546	0.125447641	0.125447641	0.5270909285714286	-1.8899456821	1.8899456821	-2.4515280754	2.4515280754	-3.0611217057	3.0611217057	0.0	0.0	-4.1307793665	-4.1307793665	0.0	-0.0077	-0.9855770054	0.9855770054	5.583482414	5.583482414	5.583482414	-0.5044582268	-0.5044582268	0.0	0.0	0.0	0.0	0.0
501	0.0	0.0	-1.2625387479	-1.2625387479	-1.9081668032	-1.9081668032	0.025	0.025	0.0005	0.00025	0.00025	2.2723227768	-0.772144405	0.772144405	-0.0	-0.0	0.0	0.0	0.0	0.0298409167	2.98409167	0.0298409167	0.25364779195000003	0.25364779195000003	1.065747025	0.0	0.0	-1.0224133428	1.0224133428	-1.1933602846	1.1933602846	3.2342294908	3.2342294908	0.0	0.0	-13.7432968379	-1.0703602846	-5.2638478875	5.2638478875	0.3958977923	0.3958977923	0.3958977923	-0.3498200112	-0.3498200112	0.0	0.0	0.0	0.0	0.8484814998
502	0.0	0.0	0.0	0.0	-0.4200645282	-0.4200645282	0.025	0.025	0.0005	0.00025	0.00025	3.8686090952	-0.5763530384	0.5763530384	-0.0	-0.0	0.0	0.0	0.0	0.0522673678	5.2267367799999995	0.0522673678	0.4442726263	0.4442726263	1.8666917071428573	2.1411004491	-2.1411004491	-0.8743348913	0.8743348913	-4.24729768	4.24729768	0.0	0.0	-3.6410443208	-3.6410443208	-10.1572823576	-3.0806237927	-3.8952740408	3.8952740408	8.4945953601	8.4945953601	8.4945953601	0.0	0.0	0.0	0.0	0.0	0.0	0.0
503	0.0	0.0	-0.5877785655	-0.5877785655	-0.3769705614	-0.3769705614	0.0119406413	0.0119406413	0.000238812826	0.000119406413	0.000119406413	0.0	-0.352955836	0.352955836	-0.0	-0.0	0.0	0.0	0.0	0.0166219729	1.66219729	0.0166219729	0.14128676965	0.14128676965	0.5936418892857143	-0.6971639113	0.6971639113	-1.1302839111	1.1302839111	-1.0	1.0	0.0	0.0	-1.0822739744	-1.0822739744	0.0	-0.0091942938	-0.3120830951	0.3120830951	0.9939263571	0.9939263571	0.9939263571	-0.1599122501	-0.1599122501	0.0	0.0	0.0	0.0	-0.86199459
504	0.0	0.0	0.0	0.0	-4.4060892245	-4.4060892245	0.01	0.01	0.0002	0.0001	0.0001	4.7865919742	-0.452183437	0.452183437	-0.0	-0.0	0.0	0.0	0.0	0.011030486	1.1030486000000002	0.011030486	0.09375913100000001	0.09375913100000001	0.3939459285714286	0.0	0.0	-1.0594663381	1.0594663381	-7.2769278015	7.2769278015	0.0	0.0	-1.8628797329	-1.8628797329	0.0	-0.5333851783	-1.8871754293	1.8871754293	13.6166428041	13.6166428041	13.6166428041	0.0	0.0	0.0	0.0	0.0	0.0	0.0
505	0.0	0.0	-1.4977986177	-1.4977986177	0.0	0.0	0.025	0.025	0.0005	0.00025	0.00025	0.0	-0.6283971339	0.6283971339	-0.0	-0.0	0.0	0.0	0.0	0.1559439595	15.594395950000001	0.1559439595	1.32552365575	1.32552365575	5.569427125000001	4.6708661441	-4.6708661441	-9.0068440943	9.0068440943	-1.5626424598	1.5626424598	0.0	0.0	10.3237523631	10.3237523631	3.9080849003	-1.2234055775	-0.423175175	0.423175175	1.5626424598	1.5626424598	1.5626424598	-0.284746257	-0.284746257	0.0	0.0	0.0	0.0	1.4649481649
506	0.0	0.0	-1.4456161341	-1.4456161341	0.0	0.0	0.025	0.025	0.0005	0.00025	0.00025	0.0	-0.6074153644	0.6074153644	-0.0	-0.0	0.0	0.0	0.0	0.1501242508	15.01242508	0.1501242508	1.2760561317999999	1.2760561317999999	5.361580385714285	4.5033328363	-4.5033328363	-8.6848309816	8.6848309816	-1.5063132691	1.5063132691	0.0	0.0	9.9528369222	9.9528369222	3.7613452607	-1.1812215612	-0.409034381	0.409034381	1.5033132691	1.5033132691	1.5033132691	-0.2752479027	-0.2752479027	0.0	0.0	0.0	0.0	1.4141933922
507	0.0	0.0	-0.5876826861	-0.5876826861	-0.9826860801	-0.9826860801	0.01	0.01	0.0002	0.0001	0.0001	0.0	-0.2492358837	0.2492358837	-0.0	-0.0	0.0	0.0	0.0	0.0600648177	6.006481770000001	0.0600648177	0.51055095045	0.51055095045	2.1451720607142857	-0.7244664687	0.7244664687	-1.5560160251	1.5560160251	-2.9392346128	2.9392346128	0.0	0.0	0.0	0.0	0.0	-0.0077	-0.2203462954	0.2203462954	5.0854995707	5.0854995707	5.0854995707	0.0	0.0	0.0	0.0	0.0	0.0	-1.4945645953
508	2.5392517682	2.5392517682	-1.4254555352	-1.4254555352	-2.9551789698	-2.9551789698	0.025	0.025	0.0005	0.00025	0.00025	4.7064622704	-0.8574309649	0.8574309649	-0.0	-0.0	0.0	0.0	0.0	0.0397224461	3.97224461	0.0397224461	0.33764079185	0.33764079185	1.4186587892857145	-1.3570631681	1.3570631681	-2.856107215	2.856107215	-2.3417481087	2.3417481087	0.0	0.0	-2.6672114375	-2.6672114375	-3.3048745865	-0.01925	-2.473376068	2.473376068	1.6422320285	1.6422320285	1.6422320285	0.0	0.0	0.0	0.0	0.0	0.0	0.0
509	0.0	0.0	-1.4586228639	-1.4586228639	-3.0821428554	-3.0821428554	0.025	0.025	0.0005	0.00025	0.00025	3.8004376184	-0.8601175207	0.8601175207	-0.0	-0.0	0.0	0.0	0.0	0.0478836281	4.78836281	0.0478836281	0.40701083885	0.40701083885	1.710129575	2.5419772021	-2.5419772021	-1.1931223777	1.1931223777	-1.3827982858	1.3827982858	1.8155401143	1.8155401143	0.0	0.0	-14.4277711971	-0.4262608386	-6.2308498433	6.2308498433	0.9727874472	0.9727874472	0.9727874472	-0.3896450518	-0.3896450518	0.0	0.0	0.0	0.0	1.7515281336
510	0.0	0.0	-1.9023789369	-1.9023789369	-1.6991166778	-1.6991166778	0.025	0.025	0.0005	0.00025	0.00025	5.6850288027	-1.0437954592	1.0437954592	-0.0	-0.0	0.0	0.0	0.0	0.0951740516	9.517405160000001	0.0951740516	0.8089794386	0.8089794386	3.3990732714285716	3.7242994163	-3.7242994163	-1.5788872155	1.5788872155	-1.0865468288	1.0865468288	0.0	0.0	-6.6105893235	-6.6105893235	-13.4866473586	-1.6404088776	-6.4308999891	6.4308999891	0.27456739	0.27456739	0.27456739	-0.4727952427	-0.4727952427	0.0	0.0	0.0	0.0	4.2588762241
511	0.0	0.0	-1.7502495316	-1.7502495316	-1.5625577805	-1.5625577805	0.0259301874	0.0259301874	0.000518603748	0.000259301874	0.000259301874	5.2314984804	-0.9604377384	0.9604377384	-0.0	-0.0	0.0	0.0	0.0	0.0874995756	8.74995756	0.0874995756	0.7437463926000001	0.7437463926000001	3.124984842857143	3.4310349067	-3.4310349067	-1.4508118077	1.4508118077	-1.0	1.0	0.0	0.0	-6.0799152276	-6.0799152276	-12.420057177	-1.5105706525	-5.920315564	5.920315564	0.2531419847	0.2531419847	0.2531419847	-0.4350697529	-0.4350697529	0.0	0.0	0.0	0.0	3.9224543194
512	0.0	0.0	-0.8543397295	-0.8543397295	0.0	0.0	0.01	0.01	0.0002	0.0001	0.0001	0.0	-0.3584399614	0.3584399614	-0.0	-0.0	0.0	0.0	0.0	0.0889721501	8.89721501	0.0889721501	0.75626327585	0.75626327585	3.1775767892857143	0.0	0.0	-0.7462353577	0.7462353577	-1.5461736194	1.5461736194	0.0	0.0	4.9230718324	4.9230718324	-6.937432247	-0.6952043557	-2.629447192	2.629447192	1.5449736194	1.5449736194	1.5449736194	0.0	0.0	0.0	0.0	0.0	0.0	-3.132555267
513	0.0	0.0	-0.8543397295	-0.8543397295	0.0	0.0	0.01	0.01	0.0002	0.0001	0.0001	0.0	-0.3584399614	0.3584399614	-0.0	-0.0	0.0	0.0	0.0	0.0889721501	8.89721501	0.0889721501	0.75626327585	0.75626327585	3.1775767892857143	0.0	0.0	-0.7462353577	0.7462353577	-1.5461736194	1.5461736194	0.0	0.0	4.9230718324	4.9230718324	-6.937432247	-0.6952043557	-2.629447192	2.629447192	1.5449736194	1.5449736194	1.5449736194	0.0	0.0	0.0	0.0	0.0	0.0	-3.132555267
514	0.0	0.0	-0.8416049179	-0.8416049179	0.0	0.0	0.01	0.01	0.0002	0.0001	0.0001	0.0	-0.3526408523	0.3526408523	-0.0	-0.0	0.0	0.0	0.0	0.0878362365	8.78362365	0.0878362365	0.74660801025	0.74660801025	3.1370084464285712	0.0	0.0	-0.7353314545	0.7353314545	-1.52154184	1.52154184	0.0	0.0	4.8345331385	4.8345331385	-6.8352434717	-0.6837095253	-2.5902532304	2.5902532304	1.52034184	1.52034184	1.52034184	0.0	0.0	0.0	0.0	0.0	0.0	-3.0807643252
515	0.0	0.0	-0.5163841256	-0.5163841256	-1.2860818268	-1.2860818268	0.01	0.01	0.0002	0.0001	0.0001	0.0	-0.4225200685	0.4225200685	-0.0	-0.0	0.0	0.0	0.0	0.0173531817	1.7353181700000002	0.0173531817	0.14750204445	0.14750204445	0.6197564892857144	0.0	0.0	-1.5224508928	1.5224508928	-2.2816296437	2.2816296437	0.0	0.0	1.2009412481	1.2009412481	0.3472222396	-0.1552020444	-0.2718855355	0.2718855355	3.894650292	3.894650292	3.894650292	-0.3643027574	-0.3643027574	0.0	0.0	0.0	0.0	-1.6809402303
516	0.0	0.0	-0.4964879724	-0.4964879724	-1.2366917489	-1.2366917489	0.01	0.01	0.0002	0.0001	0.0001	0.0	-0.4073431533	0.4073431533	-0.0	-0.0	0.0	0.0	0.0	0.016349649	1.6349649000000002	0.016349649	0.13897201650000002	0.13897201650000002	0.5839160357142857	0.0	0.0	-1.462248484	1.462248484	-2.1879722192	2.1879722192	0.0	0.0	1.1493922439	1.1493922439	0.3347441149	-0.1466720162	-0.2621147857	0.2621147857	3.7328563734	3.7328563734	3.7328563734	-0.3512179975	-0.3512179975	0.0	0.0	0.0	0.0	-1.6107473595
517	0.0	0.0	-0.5163841256	-0.5163841256	-1.2843619903	-1.2843619903	0.01	0.01	0.0002	0.0001	0.0001	0.0	-0.4225200685	0.4225200685	-0.0	-0.0	0.0	0.0	0.0	0.0173531817	1.7353181700000002	0.0173531817	0.14750204445	0.14750204445	0.6197564892857144	0.0	0.0	-1.5224508928	1.5224508928	-2.2807697255	2.2807697255	0.0	0.0	1.1975015752	1.1975015752	0.3472222396	-0.1552020444	-0.2718855355	0.2718855355	3.8929304556	3.8929304556	3.8929304556	-0.3643027574	-0.3643027574	0.0	0.0	0.0	0.0	-1.6792203938
518	0.0	0.0	-0.3946840197	-0.3946840197	-0.9927742971	-0.9927742971	0.01	0.01	0.0002	0.0001	0.0001	0.0	-0.3296864353	0.3296864353	-0.0	-0.0	0.0	0.0	0.0	0.0112148072	1.1214807199999999	0.0112148072	0.0953258612	0.0953258612	0.4005288285714286	0.0	0.0	-1.1542068694	1.1542068694	-1.71314913	1.71314913	0.0	0.0	0.9032280717	0.9032280717	0.2708964753	-0.1030258615	-0.2121201491	0.2121201491	2.9137948141	2.9137948141	2.9137948141	-0.2842663481	-0.2842663481	0.0	0.0	0.0	0.0	-1.2603868919
519	0.0	0.0	-0.5660873864	-0.5660873864	-1.4189259627	-1.4189259627	0.01	0.01	0.0002	0.0001	0.0001	0.0	-0.4672431999	0.4672431999	-0.0	-0.0	0.0	0.0	0.0	0.0178109703	1.78109703	0.0178109703	0.15139324755	0.15139324755	0.6361060821428571	0.0	0.0	-1.660756661	1.660756661	-2.4700588369	2.4700588369	0.0	0.0	1.3113743293	1.3113743293	0.3839926112	-0.1590932472	-0.3006778507	0.3006778507	4.2121446852	4.2121446852	4.2121446852	-0.4028607533	-0.4028607533	0.0	0.0	0.0	0.0	-1.8256815325
520	0.0	0.0	-0.5163841256	-0.5163841256	-1.2948818268	-1.2948818268	0.01	0.01	0.0002	0.0001	0.0001	0.0	-0.4225200685	0.4225200685	-0.0	-0.0	0.0	0.0	0.0	0.0173531817	1.7353181700000002	0.0173531817	0.14750204445	0.14750204445	0.6197564892857144	0.0	0.0	-1.5224508928	1.5224508928	-2.2860296437	2.2860296437	0.0	0.0	1.2185412481	1.2185412481	0.3472222396	-0.1552020444	-0.2718855355	0.2718855355	3.903450292	3.903450292	3.903450292	-0.3643027574	-0.3643027574	0.0	0.0	0.0	0.0	-1.6897402303
521	0.0	0.0	-0.4750700954	-0.4750700954	-1.1833207154	-1.1833207154	0.01	0.01	0.0002	0.0001	0.0001	0.0	-0.3889100695	0.3889100695	-0.0	-0.0	0.0	0.0	0.0	0.0158999555	1.58999555	0.0158999555	0.13514962175	0.13514962175	0.5678555535714286	0.0	0.0	-1.401161422	1.401161422	-2.1011655043	2.1011655043	0.0	0.0	1.1049614424	1.1049614424	0.3195888402	-0.142849622	-0.2502477464	0.2502477464	3.5853646415	3.5853646415	3.5853646415	-0.3353259357	-0.3353259357	0.0	0.0	0.0	0.0	-1.5446055141
522	0.0	0.0	-0.5033153461	-0.5033153461	-1.2625048259	-1.2625048259	0.01	0.01	0.0002	0.0001	0.0001	0.0	-0.4132190649	0.4132190649	-0.0	-0.0	0.0	0.0	0.0	0.0164929977	1.64929977	0.0164929977	0.14019048045000002	0.14019048045000002	0.5890356321428573	0.0	0.0	-1.4817211984	1.4817211984	-2.2156435837	2.2156435837	0.0	0.0	1.1811554443	1.1811554443	0.3395751597	-0.1478904803	-0.2658976402	0.2658976402	3.7798722924	3.7798722924	3.7798722924	-0.3562839079	-0.3562839079	0.0	0.0	0.0	0.0	-1.6318313864
523	0.0	0.0	-0.3946840197	-0.3946840197	-0.9927742971	-0.9927742971	0.01	0.01	0.0002	0.0001	0.0001	0.0	-0.3296864353	0.3296864353	-0.0	-0.0	0.0	0.0	0.0	0.0112148072	1.1214807199999999	0.0112148072	0.0953258612	0.0953258612	0.4005288285714286	0.0	0.0	-1.1542068694	1.1542068694	-1.71314913	1.71314913	0.0	0.0	0.9032280717	0.9032280717	0.2708964753	-0.1030258615	-0.2121201491	0.2121201491	2.9137948141	2.9137948141	2.9137948141	-0.2842663481	-0.2842663481	0.0	0.0	0.0	0.0	-1.2603868919
524	0.0	0.0	-1.7009883043	-1.7009883043	0.0	0.0	0.025	0.025	0.0005	0.00025	0.00025	0.0	-0.7469338843	0.7469338843	-0.0	-0.0	0.0	0.0	0.0	0.163170031	16.3170031	0.163170031	1.3869452635	1.3869452635	5.827501107142857	0.0	0.0	-4.7181641455	4.7181641455	-2.3836270322	2.3836270322	0.0	0.0	0.0	0.0	0.472136954	-3.072603232	-0.5030637544	0.5030637544	3.2678274483	3.2678274483	3.2678274483	-0.33840732	-0.33840732	0.0	0.0	0.0	0.0	-1.9368064337
525	0.0	0.0	0.0	0.0	0.0	0.0	0.01	0.01	0.0002	0.0001	0.0001	0.0	-0.3632025837	0.3632025837	-0.0	-0.0	0.0	0.0	0.0	0.020116236	2.0116236	0.020116236	0.170988006	0.170988006	0.718437	-2.6779657735	2.6779657735	-0.6860307815	0.6860307815	-5.5878900478	5.5878900478	0.0	0.0	0.0	0.0	0.0	-2.6542348644	-0.3211837321	0.3211837321	5.466127496	5.466127496	5.466127496	0.0	0.0	0.0	0.0	0.0	0.0	-5.4492069218
526	0.0	0.0	0.0	0.0	0.0	0.0	0.01	0.01	0.0002	0.0001	0.0001	0.0	-0.4441366384	0.4441366384	-0.0	-0.0	0.0	0.0	0.0	0.0245547312	2.4554731199999997	0.0245547312	0.2087152152	0.2087152152	0.8769546857142857	-3.0713982325	3.0713982325	-0.8383963886	0.8383963886	-6.7237493174	6.7237493174	0.0	0.0	0.0	0.0	0.0	-3.2428443513	-0.3927939709	0.3927939709	6.8738722968	6.8738722968	6.8738722968	-0.2011681539	-0.2011681539	0.0	0.0	0.0	0.0	-6.6598699771
527	0.0	0.0	-2.7541584045	-2.7541584045	-4.5305653357	-4.5305653357	0.0263818273	0.0263818273	0.000527636546	0.000263818273	0.000263818273	0.0	-1.1562242962	1.1562242962	-0.0	-0.0	0.0	0.0	0.0	0.286556719	28.6556719	0.286556719	2.4357321115	2.4357321115	10.234168535714286	0.1603487465	-0.1603487465	-7.3179937756	7.3179937756	-1.0	1.0	0.0	0.0	0.0	0.0	0.0	-0.020314007	-1.0225573671	1.0225573671	1.9957789076	1.9957789076	1.9957789076	1.7698745547	1.7698745547	0.0	0.0	0.0	0.0	0.0
528	0.0	0.0	0.0	0.0	-2.2694529919	-2.2694529919	0.0134325502	0.0134325502	0.000268651004	0.000134325502	0.000134325502	2.0535810727	-0.3434827809	0.3434827809	-0.0	-0.0	0.0	0.0	0.0	0.0620752589	6.20752589	0.0620752589	0.52763970065	0.52763970065	2.216973532142857	-0.9396115926	0.9396115926	-2.4915828833	2.4915828833	-7.7514621718	7.7514621718	0.0	0.0	-3.1500418505	-3.1500418505	0.0	-0.6015976704	-0.3150189325	0.3150189325	14.999	14.999	14.999	0.0	0.0	0.0	0.0	0.0	0.0	-1.7910108296
529	0.0	0.0	-1.4549941112	-1.4549941112	-1.3581331331	-1.3581331331	0.025	0.025	0.0005	0.00025	0.00025	0.0	-0.597972635	0.597972635	-0.0	-0.0	0.0	0.0	0.0	0.1567065993	15.67065993	0.1567065993	1.33200609405	1.33200609405	5.596664260714286	0.0	0.0	-0.3507359305	0.3507359305	-1.1243727007	1.1243727007	0.0	0.0	0.0	0.0	-10.7423369185	-0.01925	-4.10942119	4.10942119	1.1433727007	1.1433727007	1.1433727007	0.0	0.0	0.0	0.0	0.0	0.0	-2.292661569
530	0.0	0.0	-0.8954273761	-0.8954273761	-2.3923719757	-2.3923719757	0.01	0.01	0.0002	0.0001	0.0001	4.4513720341	-0.6833877897	0.6833877897	-0.0	-0.0	0.0	0.0	0.0	0.0449789123	4.49789123	0.0449789123	0.38232075455	0.38232075455	1.606389725	-3.5600586578	3.5600586578	-3.1018769745	3.1018769745	-7.3591841932	7.3591841932	0.0	0.0	-3.921623129	-3.921623129	0.5617019226	-1.6163642629	-0.4398296267	0.4398296267	13.1991274295	13.1991274295	13.1991274295	0.903320881	0.903320881	0.0	0.0	0.0	0.0	-0.5617019226
531	0.0	0.0	-1.1255776644	-1.1255776644	-2.2713475328	-2.2713475328	0.01	0.01	0.0002	0.0001	0.0001	2.1029434399	-0.6998535289	0.6998535289	-0.0013210789	-0.0092475523	0.0013210789	0.0013210789	0.0013210789	0.0218660769	2.1866076899999998	0.0218660769	0.18586165364999999	0.18586165364999999	0.7809313178571429	-1.4130975273	1.4130975273	-1.6667158549	1.6667158549	-2.4774138231	2.4774138231	0.0	0.0	-3.1415880554	-3.1415880554	-0.4459178304	-0.0169475526	-0.7676908804	0.7676908804	4.4217485793	4.4217485793	4.4217485793	0.0	0.0	0.0	0.0	0.0	0.0	0.0
532	0.0	0.0	-1.3946743435	-1.3946743435	-2.8178885284	-2.8178885284	0.0239045416	0.0239045416	0.000478090832	0.000239045416	0.000239045416	2.5659087002	-0.8722407729	0.8722407729	-0.0	-0.0	0.0	0.0	0.0	0.0249045416	2.49045416	0.0249045416	0.2116886036	0.2116886036	0.8894479142857143	-1.6549356725	1.6549356725	-2.0678325426	2.0678325426	-3.0153767654	3.0153767654	0.0	0.0	-3.7163897659	-3.7163897659	-0.5357181053	-0.018406497	-0.9499060317	0.9499060317	5.3784764512	5.3784764512	5.3784764512	0.0	0.0	0.0	0.0	0.0	0.0	0.0
533	0.0	0.0	-1.3946743435	-1.3946743435	-2.8178885284	-2.8178885284	0.0239045416	0.0239045416	0.000478090832	0.000239045416	0.000239045416	2.6183087085	-0.8722407729	0.8722407729	-0.0	-0.0	0.0	0.0	0.0	0.0249045416	2.49045416	0.0249045416	0.2116886036	0.2116886036	0.8894479142857143	-1.7073356808	1.7073356808	-2.0678325426	2.0678325426	-3.0415767695	3.0415767695	0.0	0.0	-3.8735897909	-3.8735897909	-0.5357181053	-0.018406497	-0.9499060317	0.9499060317	5.4308764595	5.4308764595	5.4308764595	0.0	0.0	0.0	0.0	0.0	0.0	0.0524000083
534	0.0	0.0	-1.2462857988	-1.2462857988	-2.5376315212	-2.5376315212	0.01	0.01	0.0002	0.0001	0.0001	2.345876978	-0.77411984	0.77411984	-0.0	-0.0	0.0	0.0	0.0	0.024546681	2.4546681	0.024546681	0.2086467885	0.2086467885	0.8766671785714286	-1.5686108397	1.5686108397	-1.8405572022	1.8405572022	-2.7119098524	2.7119098524	0.0	0.0	-3.4806667512	-3.4806667512	-0.4388700722	-0.0077	-0.8431323982	0.8431323982	4.8450399411	4.8450399411	4.8450399411	0.0	0.0	0.0	0.0	0.0	0.0	0.0
535	0.0	0.0	-1.0052554484	-1.0052554484	-5.8237785564	-5.8237785564	0.023605197	0.023605197	0.00047210394	0.00023605197	0.00023605197	0.0	-0.5755585534	0.5755585534	-0.0	-0.0	0.0	0.0	0.0	0.0401791396	4.01791396	0.0401791396	0.34152268659999996	0.34152268659999996	1.4349692714285713	2.3507471468	-2.3507471468	-1.3753884519	1.3753884519	-1.0	1.0	0.0	0.0	11.7840818953	11.7840818953	-0.3217392413	-0.0181760017	-0.6160813928	0.6160813928	3.2840386387	3.2840386387	3.2840386387	-0.2608111976	-0.2608111976	0.0	0.0	0.0	0.0	-3.9678052444
536	0.0	0.0	-0.5209015117	-0.5209015117	-0.8233258868	-0.8233258868	0.01	0.01	0.0002	0.0001	0.0001	0.0	-0.3011596339	0.3011596339	-0.0	-0.0	0.0	0.0	0.0	0.0262513968	2.62513968	0.0262513968	0.2231368728	0.2231368728	0.9375498857142858	0.0	0.0	-1.2052300967	1.2052300967	-1.9212431005	1.9212431005	0.0	0.0	0.0	0.0	0.1903640333	-0.031419363	-0.2028336153	0.2028336153	3.3910920561	3.3910920561	3.3910920561	-0.1364430959	-0.1364430959	0.0	0.0	0.0	0.0	-1.0622265185
537	0.0	0.0	-0.8617830708	-0.8617830708	-1.5253689297	-1.5253689297	0.025	0.025	0.0005	0.00025	0.00025	3.3957100991	-0.7637756349	0.7637756349	-0.0	-0.0	0.0	0.0	0.0	0.0350728857	3.50728857	0.0350728857	0.29811952845	0.29811952845	1.2526030607142857	0.0	0.0	-1.0312178516	1.0312178516	-2.1283641143	2.1283641143	0.0	0.0	-2.2318324549	-2.2318324549	-7.5680052142	-1.9531380048	-3.1980126804	3.1980126804	4.2567282287	4.2567282287	4.2567282287	-0.346031506	-0.346031506	0.0	0.0	0.0	0.0	0.0
538	0.0	0.0	-1.1372551742	-1.1372551742	-3.0155476315	-3.0155476315	0.01	0.01	0.0002	0.0001	0.0001	0.0	-0.9746382969	0.9746382969	-0.0	-0.0	0.0	0.0	0.0	0.0665074256	6.65074256	0.0665074256	0.5653131176	0.5653131176	2.3752652000000003	0.0	0.0	-4.030619466	4.030619466	-6.5865908361	6.5865908361	0.0	0.0	0.0	0.0	0.8011616617	-0.1557950132	-0.6273338587	0.6273338587	11.6527395362	11.6527395362	11.6527395362	-0.8403108478	-0.8403108478	0.0	0.0	0.0	0.0	-3.4482907127
539	0.0	0.0	-0.8462399307	-0.8462399307	-2.2430828411	-2.2430828411	0.01	0.01	0.0002	0.0001	0.0001	0.0	-0.7236075351	0.7236075351	-0.0	-0.0	0.0	0.0	0.0	0.0500354326	5.00354326	0.0500354326	0.4253011771	0.4253011771	1.7869797357142858	0.0	0.0	-3.004042503	3.004042503	-4.9206300391	4.9206300391	0.0	0.0	0.0	0.0	0.5947697096	-0.118174521	-0.4657227059	0.4657227059	8.7070549957	8.7070549957	8.7070549957	-0.6238849675	-0.6238849675	0.0	0.0	0.0	0.0	-2.5720430031
540	0.0	0.0	-0.4547980829	-0.4547980829	-0.800612138	-0.800612138	0.01	0.01	0.0002	0.0001	0.0001	0.0	-0.2536641914	0.2536641914	-0.0	-0.0	0.0	0.0	0.0	0.0210016625	2.10016625	0.0210016625	0.17851413125	0.17851413125	0.7500593750000001	0.0	0.0	-0.8306204211	0.8306204211	-1.1046049259	1.1046049259	0.0	0.0	0.6636564748	0.6636564748	0.160322051	-0.0077	-0.1708237667	0.1708237667	1.7247464067	1.7247464067	1.7247464067	0.0	0.0	0.0	0.0	0.0	0.0	-1.0908632636
541	0.0	0.0	-0.7160986126	-0.7160986126	-1.0612647504	-1.0612647504	0.01	0.01	0.0002	0.0001	0.0001	0.0	-0.3954313166	0.3954313166	-0.0026390804	-0.0184735628	0.0026390804	0.0026390804	0.0026390804	0.0347652151	3.4765215100000004	0.0347652151	0.29550432835	0.29550432835	1.241614825	0.0	0.0	-1.5850904014	1.5850904014	-2.398242612	2.398242612	0.0	0.0	0.0	0.0	0.2499930856	-0.0261735629	-0.2663686017	0.2663686017	4.1900337377	4.1900337377	4.1900337377	-0.17911947	-0.17911947	0.0	0.0	0.0	0.0	-1.314752346
542	0.0	0.0	-2.0673173611	-2.0673173611	-3.4281170556	-3.4281170556	0.01	0.01	0.0002	0.0001	0.0001	0.0	-1.3571796068	1.3571796068	-0.0	-0.0	0.0	0.0	0.0	0.1230375373	12.30375373	0.1230375373	1.04581906705	1.04581906705	4.3941977607142855	-0.2839160249	0.2839160249	-9.4655989049	9.4655989049	-6.6926469334	6.6926469334	3.8348767478	3.8348767478	0.0	0.0	0.0	-0.4109312913	-1.2006519897	1.2006519897	11.9367713714	11.9367713714	11.9367713714	-0.6144986697	-0.6144986697	0.0	0.0	0.0	0.0	0.0
543	0.0	0.0	-1.8428852519	-1.8428852519	-3.0147668917	-3.0147668917	0.01	0.01	0.0002	0.0001	0.0001	0.0	-1.1991257372	1.1991257372	-0.0	-0.0	0.0	0.0	0.0	0.1086304419	10.86304419	0.1086304419	0.92335875615	0.92335875615	3.879658639285714	0.0	0.0	-8.026988583	8.026988583	-5.3766069448	5.3766069448	3.116697428	3.116697428	0.0	0.0	0.0	-0.3473924842	-1.1091014014	1.1091014014	9.6002606048	9.6002606048	9.6002606048	-0.5429483816	-0.5429483816	0.0	0.0	0.0	0.0	0.0
544	0.0	0.0	-1.3504088038	-1.3504088038	-3.2593838432	-3.2593838432	0.01	0.01	0.0002	0.0001	0.0001	3.2817677027	-0.9765120607	0.9765120607	-0.0	-0.0	0.0	0.0	0.0	0.0225372907	2.25372907	0.0225372907	0.19156697095	0.19156697095	0.8049032392857143	-1.5057558355	1.5057558355	-2.7235854237	2.7235854237	-5.1681191872	5.1681191872	0.0	0.0	-5.0465476669	-5.0465476669	0.0	-0.1992669713	-0.8638383454	0.8638383454	9.7212121774	9.7212121774	9.7212121774	0.0	0.0	0.0	0.0	0.0	0.0	0.0
545	0.0	0.0	-1.3581375733	-1.3581375733	-3.2816679284	-3.2816679284	0.01	0.01	0.0002	0.0001	0.0001	3.3095914858	-0.9834065445	0.9834065445	-0.0	-0.0	0.0	0.0	0.0	0.0230624658	2.3062465800000003	0.0230624658	0.1960309593	0.1960309593	0.8236594928571429	-1.5138599217	1.5138599217	-2.7573175329	2.7573175329	-5.2484202049	5.2484202049	0.0	0.0	-5.1076416152	-5.1076416152	0.0	-0.2037309591	-0.8699385666	0.8699385666	9.8795624211	9.8795624211	9.8795624211	0.0	0.0	0.0	0.0	0.0	0.0	0.0
546	0.0	0.0	-2.9096249529	-2.9096249529	-8.9921147767	-8.9921147767	0.025	0.025	0.0005	0.00025	0.00025	11.5216372019	-1.8777364386	1.8777364386	-0.0	-0.0	0.0	0.0	0.0	0.0277806639	2.7780663899999998	0.0277806639	0.23613564315	0.23613564315	0.9921665678571429	0.0	0.0	-2.322839404	2.322839404	-4.6096363498	4.6096363498	0.0	0.0	-6.6433849607	-6.6433849607	0.0	-0.4947212867	-4.355888526	4.355888526	12.0409303213	12.0409303213	12.0409303213	-0.8503166378	-0.8503166378	0.0	0.0	0.0	0.0	2.1426528925
547	0.0	0.0	-0.5524740805	-0.5524740805	-0.7905688012	-0.7905688012	0.01	0.01	0.0002	0.0001	0.0001	0.0	-0.3044375033	0.3044375033	-0.0	-0.0	0.0	0.0	0.0	0.0270768631	2.70768631	0.0270768631	0.23015333635000002	0.23015333635000002	0.967030825	0.0	0.0	-1.1518795033	1.1518795033	-1.6894492822	1.6894492822	0.0	0.0	0.0	0.0	-0.0658696673	-0.0077	-0.2911450991	0.2911450991	2.9198975424	2.9198975424	2.9198975424	-0.1379269729	-0.1379269729	0.0	0.0	0.0	0.0	-0.9680930779
548	0.0	0.0	-0.9322067329	-0.9322067329	-1.3429285035	-1.3429285035	0.01	0.01	0.0002	0.0001	0.0001	0.0	-0.5128551306	0.5128551306	-0.0	-0.0	0.0	0.0	0.0	0.0460747696	4.6074769600000005	0.0460747696	0.3916355416	0.3916355416	1.6455274857142859	0.0	0.0	-1.9748111398	1.9748111398	-2.9022573202	2.9022573202	0.0	0.0	0.0	0.0	-0.0046533488	-0.0077	-0.4551470285	0.4551470285	5.0277118751	5.0277118751	5.0277118751	-0.2322767115	-0.2322767115	0.0	0.0	0.0	0.0	-1.6562237811
549	0.0	0.0	-0.7700795913	-0.7700795913	-1.1082112069	-1.1082112069	0.01	0.01	0.0002	0.0001	0.0001	0.0	-0.4256497014	0.4256497014	-0.0	-0.0	0.0	0.0	0.0	0.0372183496	3.72183496	0.0372183496	0.3163559716	0.3163559716	1.3292267714285715	0.0	0.0	-1.6263778652	1.6263778652	-2.3907759445	2.3907759445	0.0	0.0	0.0	0.0	0.0	-0.0077	-0.3764367777	0.3764367777	4.137441841	4.137441841	4.137441841	-0.1927991992	-0.1927991992	0.0	0.0	0.0	0.0	-1.3629332782
550	0.0	0.0	-0.8729323443	-0.8729323443	-1.2553720086	-1.2553720086	0.01	0.01	0.0002	0.0001	0.0001	0.0	-0.4821829437	0.4821829437	-0.0	-0.0	0.0	0.0	0.0	0.042329624	4.2329624	0.042329624	0.359801804	0.359801804	1.511772285714286	0.0	0.0	-1.8434074447	1.8434074447	-2.7063746642	2.7063746642	0.0	0.0	0.0	0.0	0.0	-0.0077	-0.4264572418	0.4264572418	4.6820475902	4.6820475902	4.6820475902	-0.2183915481	-0.2183915481	0.0	0.0	0.0	0.0	-1.546965477
551	0.0	0.0	-0.6340800152	-0.6340800152	-0.9124024054	-0.9124024054	0.01	0.01	0.0002	0.0001	0.0001	0.0	-0.3505857127	0.3505857127	-0.0	-0.0	0.0	0.0	0.0	0.0305903697	3.05903697	0.0305903697	0.26001814245	0.26001814245	1.0925132035714287	0.0	0.0	-1.3364296209	1.3364296209	-1.9669427598	1.9669427598	0.0	0.0	0.0	0.0	-0.0127861536	-0.0077	-0.3142824089	0.3142824089	3.4046436388	3.4046436388	3.4046436388	-0.1588180633	-0.1588180633	0.0	0.0	0.0	0.0	-1.1185277926
552	0.0	0.0	-0.6537363255	-0.6537363255	-0.9417482996	-0.9417482996	0.01	0.01	0.0002	0.0001	0.0001	0.0	-0.361701369	0.361701369	-0.0	-0.0	0.0	0.0	0.0	0.0314366632	3.14366632	0.0314366632	0.2672116372	0.2672116372	1.1227379714285715	-0.006518871	0.006518871	-1.3808819562	1.3808819562	-2.0375849104	2.0375849104	0.0	0.0	0.0	0.0	0.0	-0.0077	-0.3198554612	0.3198554612	3.5279226415	3.5279226415	3.5279226415	-0.1638500718	-0.1638500718	0.0	0.0	0.0	0.0	-1.1580222329
553	0.0147814772	0.0147814772	-0.8884541099	-0.8884541099	-1.283344848	-1.283344848	0.01	0.01	0.0002	0.0001	0.0001	0.0	-0.487473291	0.487473291	-0.0	-0.0	0.0	0.0	0.0	0.0444590565	4.445905649999999	0.0444590565	0.37790198025	0.37790198025	1.5878234464285714	0.0	0.0	-1.8895452169	1.8895452169	-2.7835782237	2.7835782237	0.0	0.0	0.0	0.0	0.0	-0.0077	-0.4311381272	0.4311381272	4.8152285265	4.8152285265	4.8152285265	-0.2207864649	-0.2207864649	0.0	0.0	0.0	0.0	-1.5959982357
554	0.0	0.0	-1.121668803	-1.121668803	0.0	0.0	0.025	0.025	0.0005	0.00025	0.00025	5.0133968283	-0.9299259097	0.9299259097	-0.0	-0.0	0.0	0.0	0.0	0.034012812	3.4012812000000006	0.034012812	0.28910890200000006	0.28910890200000006	1.214743285714286	0.0	0.0	-1.3716222734	1.3716222734	-3.2634782094	3.2634782094	0.0	0.0	-3.769814342	-3.769814342	-3.9428300613	-6.3922564187	-2.167349834	2.167349834	3.1638737583	3.1638737583	3.1638737583	-0.8018034704	-0.8018034704	0.0	0.0	0.0	0.0	-2.2058827181
555	0.0	0.0	-0.5141601471	-0.5141601471	-1.1657768325	-1.1657768325	0.01	0.01	0.0002	0.0001	0.0001	0.0	-0.3930874858	0.3930874858	-0.0	-0.0	0.0	0.0	0.0	0.0255880048	2.55880048	0.0255880048	0.21749804080000001	0.21749804080000001	0.9138573142857144	0.0	0.0	-3.2364658095	3.2364658095	-1.6276794212	1.6276794212	1.7791803715	1.7791803715	0.6114346101	0.6114346101	0.0	-0.0077	-0.3606115995	0.3606115995	2.7632882513	2.7632882513	2.7632882513	0.0	0.0	0.0	0.0	0.0	0.0	0.7568549807
556	0.0	0.0	-0.5141601471	-0.5141601471	-1.1657768325	-1.1657768325	0.01	0.01	0.0002	0.0001	0.0001	0.0	-0.3930874858	0.3930874858	-0.0	-0.0	0.0	0.0	0.0	0.0255880048	2.55880048	0.0255880048	0.21749804080000001	0.21749804080000001	0.9138573142857144	0.0	0.0	-1.457285438	1.457285438	-2.517269607	2.517269607	0.0	0.0	0.6114346101	0.6114346101	0.0	-0.0077	-0.3606115995	0.3606115995	4.5424686228	4.5424686228	4.5424686228	0.0	0.0	0.0	0.0	0.0	0.0	-1.0223253908
557	0.0	0.0	-3.6962204017	-3.6962204017	-4.9049940442	-4.9049940442	0.075	0.075	0.0015	0.00075	0.00075	0.0	-2.0377597463	2.0377597463	-0.0	-0.0	0.0	0.0	0.0	0.1806964326	18.06964326	0.1806964326	1.5359196771	1.5359196771	6.453444021428572	4.0077033306	-4.0077033306	-6.8300267071	6.8300267071	-1.8296676697	1.8296676697	0.0	0.0	0.0	0.0	0.0	-0.05775	-2.8300237234	2.8300237234	3.6549353394	3.6549353394	3.6549353394	-0.9233057862	-0.9233057862	0.0	0.0	0.0	0.0	-0.7464182358
558	0.0	0.0	-3.6962204017	-3.6962204017	-4.9049940442	-4.9049940442	0.075	0.075	0.0015	0.00075	0.00075	0.0	-2.0377597463	2.0377597463	-0.0	-0.0	0.0	0.0	0.0	0.1806964326	18.06964326	0.1806964326	1.5359196771	1.5359196771	6.453444021428572	2.5500295159	-2.5500295159	-8.2877005218	8.2877005218	-1.8296676697	1.8296676697	0.0	0.0	0.0	0.0	4.3730214442	-0.05775	-1.3723499087	1.3723499087	3.6549353394	3.6549353394	3.6549353394	-0.9233057862	-0.9233057862	0.0	0.0	0.0	0.0	-0.7464182358
559	0.0	0.0	-2.5314839789	-2.5314839789	-3.3592129362	-3.3592129362	0.05086174	0.05086174	0.0010172348000000002	0.0005086174000000001	0.0005086174000000001	0.0	-1.3955689569	1.3955689569	-0.0	-0.0	0.0	0.0	0.0	0.1237846029	12.37846029	0.1237846029	1.05216912465	1.05216912465	4.420878675	1.7431474477	-1.7431474477	-6.1894985523	6.1894985523	-1.0	1.0	0.5137066481	0.5137066481	0.0	0.0	2.9953766158	-0.0391635398	-0.9398667984	0.9398667984	1.9963379547	1.9963379547	1.9963379547	-0.6323246351	-0.6323246351	0.0	0.0	0.0	0.0	0.0
560	0.0	0.0	-3.6962204017	-3.6962204017	-4.9049940442	-4.9049940442	0.075	0.075	0.0015	0.00075	0.00075	0.0	-2.0377597463	2.0377597463	-0.0	-0.0	0.0	0.0	0.0	0.1806964326	18.06964326	0.1806964326	1.5359196771	1.5359196771	6.453444021428572	2.5500295159	-2.5500295159	-9.0341187576	9.0341187576	-1.4564585518	1.4564585518	0.7464182358	0.7464182358	0.0	0.0	4.3730214442	-0.05775	-1.3723499087	1.3723499087	2.9085171036	2.9085171036	2.9085171036	-0.9233057862	-0.9233057862	0.0	0.0	0.0	0.0	0.0
561	0.0	0.0	-3.6962204017	-3.6962204017	-4.9049940442	-4.9049940442	0.075	0.075	0.0015	0.00075	0.00075	0.0	-2.0377597463	2.0377597463	-0.0	-0.0	0.0	0.0	0.0	0.1806964326	18.06964326	0.1806964326	1.5359196771	1.5359196771	6.453444021428572	4.0077033306	-4.0077033306	-7.5764449429	7.5764449429	-1.4564585518	1.4564585518	0.7464182358	0.7464182358	0.0	0.0	0.0	-0.05775	-2.8300237234	2.8300237234	2.9085171036	2.9085171036	2.9085171036	-0.9233057862	-0.9233057862	0.0	0.0	0.0	0.0	0.0
562	0.0	0.0	-2.5314839789	-2.5314839789	-3.3592129362	-3.3592129362	0.05086174	0.05086174	0.0010172348000000002	0.0005086174000000001	0.0005086174000000001	0.0	-1.3955689569	1.3955689569	-0.0	-0.0	0.0	0.0	0.0	0.1237846029	12.37846029	0.1237846029	1.05216912465	1.05216912465	4.420878675	2.7416063196	-2.7416063196	-5.1910396803	5.1910396803	-1.0	1.0	0.5137066481	0.5137066481	0.0	0.0	0.0	-0.0391635398	-1.9383256703	1.9383256703	1.9963379547	1.9963379547	1.9963379547	-0.6323246351	-0.6323246351	0.0	0.0	0.0	0.0	0.0
563	0.0	0.0	-2.0448871723	-2.0448871723	-2.7131775484	-2.7131775484	0.0410650276	0.0410650276	0.000821300552	0.000410650276	0.000410650276	0.0	-1.1273130318	1.1273130318	-0.0	-0.0	0.0	0.0	0.0	0.0999921092	9.99921092	0.0999921092	0.8499329282	0.8499329282	3.571146757142857	2.2202958609	-2.2202958609	-3.7773715048	3.7773715048	-1.0	1.0	0.0	0.0	0.0	0.0	0.0	-0.0316200713	-1.5666240776	1.5666240776	2.0	2.0	2.0	-0.5107791278	-0.5107791278	0.0	0.0	0.0	0.0	-0.4090672729
564	0.0	0.0	-2.0448871723	-2.0448871723	-2.7131775484	-2.7131775484	0.0410650276	0.0410650276	0.000821300552	0.000410650276	0.000410650276	0.0	-1.1273130318	1.1273130318	-0.0	-0.0	0.0	0.0	0.0	0.0999921092	9.99921092	0.0999921092	0.8499329282	0.8499329282	3.571146757142857	1.4128778852	-1.4128778852	-4.5847894805	4.5847894805	-1.0	1.0	0.0	0.0	0.0	0.0	2.4222539271	-0.0316200713	-0.7592061019	0.7592061019	2.0	2.0	2.0	-0.5107791278	-0.5107791278	0.0	0.0	0.0	0.0	-0.4090672729
565	0.0	0.0	-2.0141443162	-2.0141443162	-2.6727167538	-2.6727167538	0.0404675224	0.0404675224	0.000809350448	0.000404675224	0.000404675224	0.0	-1.1103673995	1.1103673995	-0.0	-0.0	0.0	0.0	0.0	0.0984877078	9.84877078	0.0984877078	0.8371455163	0.8371455163	3.517418135714286	2.1813255908	-2.1813255908	-3.7214629128	3.7214629128	-1.0	1.0	0.0	0.0	0.0	0.0	0.0	-0.0311599922	-1.542205151	1.542205151	1.9970863384	1.9970863384	1.9970863384	-0.5031013746	-0.5031013746	0.0	0.0	0.0	0.0	-0.4087244217
566	0.0	0.0	-2.0141443162	-2.0141443162	-2.6727167538	-2.6727167538	0.0404675224	0.0404675224	0.000809350448	0.000404675224	0.000404675224	0.0	-1.1103673995	1.1103673995	-0.0	-0.0	0.0	0.0	0.0	0.0984877078	9.84877078	0.0984877078	0.8371455163	0.8371455163	3.517418135714286	1.3869139814	-1.3869139814	-4.5158745222	4.5158745222	-1.0	1.0	0.0	0.0	0.0	0.0	2.3832348282	-0.0311599922	-0.7477935416	0.7477935416	1.9970863384	1.9970863384	1.9970863384	-0.5031013746	-0.5031013746	0.0	0.0	0.0	0.0	-0.4087244217
567	0.0	0.0	-3.3704264681	-3.3704264681	-5.1356357861	-5.1356357861	0.025	0.025	0.0005	0.00025	0.00025	0.0	-2.1343362286	2.1343362286	-0.0	-0.0	0.0	0.0	0.0	0.1945057221	19.45057221	0.1945057221	1.65329863785	1.65329863785	6.946632932142857	2.8012626967	-2.8012626967	-9.2165109758	9.2165109758	-2.1419954674	2.1419954674	0.0	0.0	0.0	0.0	3.6250398225	-0.5378794794	-1.4381121852	1.4381121852	4.2839909348	4.2839909348	4.2839909348	-0.9664782285	-0.9664782285	0.0	0.0	0.0	0.0	-1.3494515052
568	0.0	0.0	-2.5706771098	-2.5706771098	-3.4108011009	-3.4108011009	0.0516238392	0.0516238392	0.001032476784	0.000516238392	0.000516238392	0.0	-1.4171724708	1.4171724708	-0.0	-0.0	0.0	0.0	0.0	0.1257024983	12.57024983	0.1257024983	1.06847123555	1.06847123555	4.489374939285714	1.776162953	-1.776162953	-6.2778980764	6.2778980764	-1.0	1.0	0.5142483601	0.5142483601	0.0	0.0	3.0450739819	-0.0397503561	-0.9544163484	0.9544163484	2.0	2.0	2.0	-0.6421127923	-0.6421127923	0.0	0.0	0.0	0.0	0.0
569	0.0	0.0	-3.2707968927	-3.2707968927	-4.9785947603	-4.9785947603	0.025	0.025	0.0005	0.00025	0.00025	0.0	-2.0690222849	2.0690222849	-0.0	-0.0	0.0	0.0	0.0	0.1885521557	18.85521557	0.1885521557	1.60269332345	1.60269332345	6.734005560714286	2.7127191776	-2.7127191776	-8.9318732485	8.9318732485	-2.0729130844	2.0729130844	0.0	0.0	0.0	0.0	3.5196587775	-0.5185083857	-1.3940934471	1.3940934471	4.1440261688	4.1440261688	4.1440261688	-0.9369108949	-0.9369108949	0.0	0.0	0.0	0.0	-1.3074389027
570	0.0	0.0	-2.5706771098	-2.5706771098	-3.4108011009	-3.4108011009	0.0516238392	0.0516238392	0.001032476784	0.000516238392	0.000516238392	0.0	-1.4171724708	1.4171724708	-0.0	-0.0	0.0	0.0	0.0	0.1257024983	12.57024983	0.1257024983	1.06847123555	1.06847123555	4.489374939285714	2.7911876136	-2.7911876136	-5.2628734158	5.2628734158	-1.0	1.0	0.5142483601	0.5142483601	0.0	0.0	0.0	-0.0397503561	-1.969441009	1.969441009	2.0	2.0	2.0	-0.6421127923	-0.6421127923	0.0	0.0	0.0	0.0	0.0
571	0.0	0.0	-0.6539203864	-0.6539203864	-0.9983152685	-0.9983152685	0.01	0.01	0.0002	0.0001	0.0001	0.0	-0.3896174173	0.3896174173	-0.0040447295	-0.0283131065	0.0040447295	0.0040447295	0.0040447295	0.037906219	3.7906218999999997	0.037906219	0.3222028615	0.3222028615	1.3537935357142856	0.4852297476	-0.4852297476	-1.3731892041	1.3731892041	-1.961378211	1.961378211	0.0	0.0	0.0	0.0	-0.7238351205	-0.1330669301	-0.5858338809	0.5858338809	3.4484604859	3.4484604859	3.4484604859	-0.1764875434	-0.1764875434	0.0	0.0	0.0	0.0	-1.1120224496
572	0.0	0.0	0.0	0.0	-2.3112616871	-2.3112616871	0.025	0.025	0.0005	0.00025	0.00025	0.0	-0.6631229794	0.6631229794	-0.0	-0.0	0.0	0.0	0.0	0.2014419017	20.14419017	0.2014419017	1.71225616445	1.71225616445	7.194353632142858	7.8358743947	-7.8358743947	-1.5065512631	1.5065512631	-4.5375410303	4.5375410303	0.0	0.0	0.0	0.0	-14.0919941717	-1.7315061646	-5.581263122	5.581263122	9.5185490518	9.5185490518	9.5185490518	-0.3004664938	-0.3004664938	0.0	0.0	0.0	0.0	-2.8609154868
573	0.0	0.0	-1.121668803	-1.121668803	0.0	0.0	0.025	0.025	0.0005	0.00025	0.00025	4.3463593668	-0.9299259097	0.9299259097	-0.0	-0.0	0.0	0.0	0.0	0.034012812	3.4012812000000006	0.034012812	0.28910890200000006	0.28910890200000006	1.214743285714286	0.0	0.0	-1.3716222734	1.3716222734	-2.9299594786	2.9299594786	0.0	0.0	-3.769814342	-3.769814342	-3.9428300613	-5.7252189572	-2.167349834	2.167349834	2.4968362968	2.4968362968	2.4968362968	-0.8018034704	-0.8018034704	0.0	0.0	0.0	0.0	-2.2058827181
574	0.0	0.0	-1.2312297068	-1.2312297068	0.0	0.0	0.01	0.01	0.0002	0.0001	0.0001	4.6524738129	-1.0131366415	1.0131366415	-0.0	-0.0	0.0	0.0	0.0	0.0397678741	3.9767874100000005	0.0397678741	0.33802692985000005	0.33802692985000005	1.420281217857143	0.0	0.0	-1.5281798577	1.5281798577	-3.1723994147	3.1723994147	0.0	0.0	-4.2094095905	-4.2094095905	-4.3571217995	-6.1514548294	-2.3820973671	2.3820973671	2.7253698066	2.7253698066	2.7253698066	-0.8735021509	-0.8735021509	0.0	0.0	0.0	0.0	-2.3619175936
575	0.0	0.0	-1.2312297068	-1.2312297068	0.0	0.0	0.01	0.01	0.0002	0.0001	0.0001	5.3773740991	-1.0131366415	1.0131366415	-0.0	-0.0	0.0	0.0	0.0	0.0397678741	3.9767874100000005	0.0397678741	0.33802692985000005	0.33802692985000005	1.420281217857143	0.0	0.0	-1.5281798577	1.5281798577	-3.5348495578	3.5348495578	0.0	0.0	-4.2094095905	-4.2094095905	-4.3571217995	-6.8763551156	-2.3820973671	2.3820973671	3.4502700928	3.4502700928	3.4502700928	-0.8735021509	-0.8735021509	0.0	0.0	0.0	0.0	-2.3619175936
576	0.0	0.0	-0.3376244666	-0.3376244666	-1.793951758	-1.793951758	0.01	0.01	0.0002	0.0001	0.0001	1.0279399237	-0.272477364	0.272477364	-0.0	-0.0	0.0	0.0	0.0	0.0124548161	1.24548161	0.0124548161	0.10586593685	0.10586593685	0.4448148607142857	-0.7931443431	0.7931443431	-0.8911802056	0.8911802056	-1.9482403724	1.9482403724	0.0	0.0	0.0	0.0	0.2238604395	-0.0077	-0.1752895078	0.1752895078	3.5803399168	3.5803399168	3.5803399168	0.0	0.0	0.0	0.0	0.0	0.0	-0.8166298916
577	0.0	0.0	-0.332721569	-0.332721569	-1.3613728729	-1.3613728729	0.01	0.01	0.0002	0.0001	0.0001	0.0	-0.2781539819	0.2781539819	-0.0	-0.0	0.0	0.0	0.0	0.011837665	1.1837665000000002	0.011837665	0.1006201525	0.1006201525	0.42277375000000006	-2.8186121524	2.8186121524	-1.4746928319	1.4746928319	-4.3393811606	4.3393811606	0.0	0.0	0.0	0.0	0.7910025497	-0.0165	-0.1789440589	0.1789440589	3.7677909851	3.7677909851	3.7677909851	0.253358423	0.253358423	0.0	0.0	0.0	0.0	-1.6465837056
578	0.0	0.0	-1.5472270625	-1.5472270625	-4.7721999591	-4.7721999591	0.025	0.025	0.0005	0.00025	0.00025	4.3827460792	-0.9699747221	0.9699747221	-0.0	-0.0	0.0	0.0	0.0	0.0328225043	3.28225043	0.0328225043	0.27899128655	0.27899128655	1.1722322964285714	0.0	0.0	-1.2690421996	1.2690421996	-2.3478162707	2.3478162707	0.0	0.0	-4.2204899365	-4.2204899365	0.0	-0.3422412867	-2.2053524377	2.2053524377	3.3459184411	3.3459184411	3.3459184411	-0.4393769213	-0.4393769213	0.0	0.0	0.0	0.0	1.0280158967
579	0.0	0.0	0.0	0.0	-1.3653267059	-1.3653267059	0.01	0.01	0.0002	0.0001	0.0001	0.0	-0.261110561	0.261110561	-0.0	-0.0	0.0	0.0	0.0	0.030216433	3.0216433	0.030216433	0.2568396805	0.2568396805	1.0791583214285716	0.0	0.0	-1.3735590591	1.3735590591	-4.0080777614	4.0080777614	0.0	0.0	2.1590522668	2.1590522668	0.2145149049	-0.3965418031	-0.167971671	0.167971671	7.3681466719	7.3681466719	7.3681466719	-0.2251437376	-0.2251437376	0.0	0.0	0.0	0.0	-3.0155041628
580	0.0	0.0	-1.0652118747	-1.0652118747	-1.5351700276	-1.5351700276	0.01	0.01	0.0002	0.0001	0.0001	0.0	-0.5858554794	0.5858554794	-0.0	-0.0	0.0	0.0	0.0	0.0527289755	5.27289755	0.0527289755	0.44819629175	0.44819629175	1.8831776964285714	-0.1764820376	0.1764820376	-2.3809353253	2.3809353253	-3.6974939467	3.6974939467	0.0	0.0	0.0	0.0	0.3704408387	-0.0077	-0.3947061494	0.3947061494	6.4176974971	6.4176974971	6.4176974971	-0.2653236467	-0.2653236467	0.0	0.0	0.0	0.0	-2.0824982917
581	0.0	0.0	-1.3063970565	-1.3063970565	0.0	0.0	0.025	0.025	0.0005	0.00025	0.00025	3.6887475497	-0.8893894167	0.8893894167	-0.0	-0.0	0.0	0.0	0.0	0.0346555662	3.46555662	0.0346555662	0.2945723127	0.2945723127	1.237698792857143	7.1710245478	-7.1710245478	-1.1780409343	1.1780409343	-1.2890829535	1.2890829535	0.0	0.0	7.7380026833	7.7380026833	-12.5867881766	-4.356273623	-4.9820830786	4.9820830786	1.2890829535	1.2890829535	1.2890829535	-0.4028963098	-0.4028963098	0.0	0.0	0.0	0.0	0.0
582	0.0	0.0	-1.7803226178	-1.7803226178	0.0	0.0	0.025	0.025	0.0005	0.00025	0.00025	0.0	-0.7469338843	0.7469338843	-0.0	-0.0	0.0	0.0	0.0	0.1853836388	18.53836388	0.1853836388	1.5757609298	1.5757609298	6.620844242857143	0.0	0.0	-6.8628264805	6.8628264805	-1.6483859295	1.6483859295	1.9066593946	1.9066593946	-0.6346745076	-0.6346745076	0.472136954	-3.2312718589	-0.5030637544	0.5030637544	1.7180109295	1.7180109295	1.7180109295	-0.33840732	-0.33840732	0.0	0.0	0.0	0.0	0.0
583	0.0	0.0	-0.4883376068	-0.4883376068	-1.5791630229	-1.5791630229	0.01	0.01	0.0002	0.0001	0.0001	1.6455955061	-0.4629748218	0.4629748218	-0.0	-0.0	0.0	0.0	0.0	0.0415280264	4.15280264	0.0415280264	0.3529882244	0.3529882244	1.4831438000000001	0.0	0.0	-1.814920334	1.814920334	-4.3427602529	4.3427602529	0.9317459941	0.9317459941	-3.1396268715	-3.1396268715	-3.7623258932	-0.3606882241	-1.6635705772	1.6635705772	8.2183609768	8.2183609768	8.2183609768	-0.2096961162	-0.2096961162	0.0	0.0	0.0	0.0	0.0
584	0.0	0.0	-1.0535416952	-1.0535416952	-2.2259606891	-2.2259606891	0.0260234238	0.0260234238	0.000520468476	0.000260234238	0.000260234238	1.405251924	-0.6212419184	0.6212419184	-0.0	-0.0	0.0	0.0	0.0	0.0345443135	3.45443135	0.0345443135	0.29362666475	0.29362666475	1.2337254821428572	3.1790867825	-3.1790867825	-0.8637075721	0.8637075721	-1.0	1.0	0.0	0.0	7.9262676469	7.9262676469	-6.5062473678	-1.6095814276	-3.1950861707	3.1950861707	0.7032505242	0.7032505242	0.7032505242	-0.2815183251	-0.2815183251	0.0	0.0	0.0	0.0	-2.6783908687
585	0.0	0.0	-1.974626345	-1.974626345	0.0	0.0	0.025	0.025	0.0005	0.00025	0.00025	0.0	-0.9911109124	0.9911109124	-0.0	-0.0	0.0	0.0	0.0	0.1374782142	13.747821420000001	0.1374782142	1.1685648207000001	1.1685648207000001	4.909936221428572	6.4718355654	-6.4718355654	-9.6258486545	9.6258486545	-1.3236489412	1.3236489412	0.0	0.0	12.8684211796	12.8684211796	4.310847023	-2.8287573187	-0.6676283798	0.6676283798	0.1520841201	0.1520841201	0.1520841201	-0.4489451813	-0.4489451813	0.0	0.0	0.0	0.0	0.0
586	0.0	0.0	-1.0704283076	-1.0704283076	-3.0142379044	-3.0142379044	0.01	0.01	0.0002	0.0001	0.0001	0.0	-0.3738267729	0.3738267729	-0.0	-0.0	0.0	0.0	0.0	0.1871394713	18.71394713	0.1871394713	1.59068550605	1.59068550605	6.683552546428571	0.0	0.0	-4.0356069383	4.0356069383	-2.8128117726	2.8128117726	0.0	0.0	0.0	0.0	0.3071876866	-0.0077	-0.2405372673	0.2405372673	6.9876811047	6.9876811047	6.9876811047	-0.322321889	-0.322321889	0.0	0.0	0.0	0.0	-0.1096250243
587	0.0	0.0	-0.5304094376	-0.5304094376	-1.3119505553	-1.3119505553	0.01	0.01	0.0002	0.0001	0.0001	2.433816357	-0.2842247522	0.2842247522	-0.0	-0.0	0.0	0.0	0.0	0.0293679301	2.9367930099999997	0.0293679301	0.24962740584999998	0.24962740584999998	1.0488546464285713	-2.1266017476	2.1266017476	-0.5858583264	0.5858583264	-1.8508979571	1.8508979571	0.0	0.0	-0.8933094202	-0.8933094202	0.0	-1.094938882	-0.2513043543	0.2513043543	2.8362385215	2.8362385215	2.8362385215	0.3769174174	0.3769174174	0.0	0.0	0.0	0.0	-1.1830190892
588	0.0	0.0	-0.8892706885	-0.8892706885	-1.9075375606	-1.9075375606	0.0221599458	0.0221599458	0.00044319891600000003	0.00022159945800000002	0.00022159945800000002	2.1444203457	-0.5113551178	0.5113551178	-0.0096095361	-0.0672667527	0.0096095361	0.0096095361	0.0096095361	0.0346128457	3.4612845699999997	0.0346128457	0.29420918845	0.29420918845	1.2361730607142858	-1.5411001062	1.5411001062	-1.6216719029	1.6216719029	-3.2002118251	3.2002118251	0.0	0.0	-2.9858837207	-2.9858837207	0.3231637821	-0.4554153891	-0.3443322624	0.3443322624	5.8561649493	5.8561649493	5.8561649493	0.0	0.0	0.0	0.0	0.0	0.0	-0.3231637821
589	0.0	0.0	-0.8892706885	-0.8892706885	-1.9075375606	-1.9075375606	0.0221599458	0.0221599458	0.00044319891600000003	0.00022159945800000002	0.00022159945800000002	2.0771535928	-0.5113551178	0.5113551178	-0.0	-0.0	0.0	0.0	0.0	0.0346128457	3.4612845699999997	0.0346128457	0.29420918845	0.29420918845	1.2361730607142858	-1.5411001062	1.5411001062	-1.6216719029	1.6216719029	-3.1281403041	3.1281403041	0.0	0.0	-2.9858837207	-2.9858837207	0.3231637821	-0.3881486362	-0.3443322624	0.3443322624	5.7120219072	5.7120219072	5.7120219072	0.0	0.0	0.0	0.0	0.0	0.0	-0.3231637821
590	0.0	0.0	-1.1788393945	-1.1788393945	-2.5736313815	-2.5736313815	0.01	0.01	0.0002	0.0001	0.0001	2.6829838608	-0.6878201993	0.6878201993	-0.0	-0.0	0.0	0.0	0.0	0.0418213409	4.18213409	0.0418213409	0.35548139765	0.35548139765	1.4936193178571429	-2.002139047	2.002139047	-2.0783716788	2.0783716788	-3.7637769052	3.7637769052	0.0	0.0	-3.8136619027	-3.8136619027	0.4349359176	-0.4083665723	-0.463425906	0.463425906	6.8736379147	6.8736379147	6.8736379147	0.0	0.0	0.0	0.0	0.0	0.0	-0.3445655682
591	0.0	0.0	-1.3558203091	-1.3558203091	-3.0570604459	-3.0570604459	0.0217092358	0.0217092358	0.000434184716	0.000217092358	0.000217092358	2.3057170121	-0.8643116057	0.8643116057	-0.0	-0.0	0.0	0.0	0.0	0.0227092358	2.2709235800000003	0.0227092358	0.19302850430000001	0.19302850430000001	0.8110441357142858	-1.854469707	1.854469707	-2.1788435362	2.1788435362	-3.6427067618	3.6427067618	0.0	0.0	-3.594971369	-3.594971369	0.5464227478	-0.0358202391	-0.5822155557	0.5822155557	6.7583856462	6.7583856462	6.7583856462	-0.3915076746	-0.3915076746	0.0	0.0	0.0	0.0	-0.5655268753
592	0.0	0.0	-1.3394067335	-1.3394067335	-3.177991207	-3.177991207	0.025	0.025	0.0005	0.00025	0.00025	3.6723191728	-0.7898931376	0.7898931376	-0.0	-0.0	0.0	0.0	0.0	0.0439272124	4.39272124	0.0439272124	0.3733813054	0.3733813054	1.5688290142857142	1.9625090922	-1.9625090922	-1.0936776564	1.0936776564	-1.2220164133	1.2220164133	2.1367002555	2.1367002555	0.0	0.0	-13.4814448274	-0.01925	-5.7990209467	5.7990209467	0.4502538018	0.4502538018	0.4502538018	0.0	0.0	0.0	0.0	0.0	0.0	1.6407918369
593	0.0	0.0	-2.2345244996	-2.2345244996	-4.3171470703	-4.3171470703	0.025	0.025	0.0005	0.00025	0.00025	4.9101038997	-1.317740062	1.317740062	-0.0	-0.0	0.0	0.0	0.0	0.0733916915	7.339169149999999	0.0733916915	0.6238293777499999	0.6238293777499999	2.6211318392857144	3.1812247721	-3.1812247721	-1.8221423373	1.8221423373	-1.7109174791	1.7109174791	0.0	0.0	0.0	0.0	-13.7318202678	-0.01925	-6.7557555582	6.7557555582	1.0840881013	1.0840881013	1.0840881013	0.0	0.0	0.0	0.0	0.0	0.0	1.2295040229
594	0.0	0.0	-1.2997496409	-1.2997496409	-2.7170766639	-2.7170766639	0.01	0.01	0.0002	0.0001	0.0001	2.3686555525	-0.8347578721	0.8347578721	-0.0	-0.0	0.0	0.0	0.0	0.0165731485	1.65731485	0.0165731485	0.14087176225	0.14087176225	0.5918981607142857	-1.3136206047	1.3136206047	-2.1545098374	2.1545098374	-3.4236172786	3.4236172786	0.0	0.0	-3.6989810685	-3.6989810685	0.0	-0.166171762	-0.7384146119	0.7384146119	6.4061714643	6.4061714643	6.4061714643	-0.3780006597	-0.3780006597	0.0	0.0	0.0	0.0	0.0
595	0.0	0.0	-2.6627915084	-2.6627915084	-5.6316220611	-5.6316220611	0.01	0.01	0.0002	0.0001	0.0001	4.1823329764	-1.7368311709	1.7368311709	-0.0	-0.0	0.0	0.0	0.0	0.0177910755	1.77910755	0.0177910755	0.15122414174999999	0.15122414174999999	0.6353955535714286	-2.574167171	2.574167171	-4.5016665174	4.5016665174	-5.7005371309	5.7005371309	0.0	0.0	-5.674770996	-5.674770996	0.0	-0.0077	-1.5365666959	1.5365666959	10.6981776945	10.6981776945	10.6981776945	-0.7863652546	-0.7863652546	0.0	0.0	0.0	0.0	0.0
596	0.0	0.0	-2.6627915084	-2.6627915084	-5.692842236	-5.692842236	0.01	0.01	0.0002	0.0001	0.0001	4.2129430639	-1.7368311709	1.7368311709	-0.0	-0.0	0.0	0.0	0.0	0.0177910755	1.77910755	0.0177910755	0.15122414174999999	0.15122414174999999	0.6353955535714286	-2.574167171	2.574167171	-4.5016665174	4.5016665174	-5.7158421746	5.7158421746	0.0	0.0	-5.6135508211	-5.6135508211	0.0	-0.0077	-1.5365666959	1.5365666959	10.7593978694	10.7593978694	10.7593978694	-0.7863652546	-0.7863652546	0.0	0.0	0.0	0.0	0.0
597	0.0	0.0	-0.2814889114	-0.2814889114	-1.9729394106	-1.9729394106	0.01	0.01	0.0002	0.0001	0.0001	1.3401618235	-0.3727368516	0.3727368516	-0.0	-0.0	0.0	0.0	0.0	0.0242286632	2.42286632	0.0242286632	0.2059436372	0.2059436372	0.8653094	-1.5869054608	1.5869054608	-2.7960341228	2.7960341228	-6.9805811184	6.9805811184	1.1060700942	1.1060700942	-2.3586095485	-2.3586095485	0.3062915774	-0.2136436373	-0.2398355867	0.2398355867	12.6109862316	12.6109862316	12.6109862316	-0.3213822146	-0.3213822146	0.0	0.0	0.0	0.0	-0.9241224892
598	0.0	0.0	-0.2814889114	-0.2814889114	-1.9729394106	-1.9729394106	0.01	0.01	0.0002	0.0001	0.0001	1.3401618235	-0.3727368516	0.3727368516	-0.0	-0.0	0.0	0.0	0.0	0.0242286632	2.42286632	0.0242286632	0.2059436372	0.2059436372	0.8653094	-1.5869054608	1.5869054608	-1.6899640286	1.6899640286	-7.5336161655	7.5336161655	0.0	0.0	-2.3586095485	-2.3586095485	0.3062915774	-0.2136436373	-0.2398355867	0.2398355867	13.7170563257	13.7170563257	13.7170563257	-0.3213822146	-0.3213822146	0.0	0.0	0.0	0.0	-2.0301925833
599	0.0	0.0	-1.420724748	-1.420724748	-7.0455903074	-7.0455903074	0.025	0.025	0.0005	0.00025	0.00025	4.3961541614	-1.2155139605	1.2155139605	-0.0	-0.0	0.0	0.0	0.0	0.0318026808	3.18026808	0.0318026808	0.2703227868	0.2703227868	1.1358100285714285	0.584645573	-0.584645573	-1.7432694082	1.7432694082	-1.7629461275	1.7629461275	0.0	0.0	0.0	0.0	-5.4699672491	-0.3115727865	-2.9885466874	2.9885466874	2.5707965913	2.5707965913	2.5707965913	1.1583096889	1.1583096889	0.0	0.0	0.0	0.0	0.0
600	0.0	0.0	0.0	0.0	-2.3946086462	-2.3946086462	0.0279641304	0.0279641304	0.000559282608	0.000279641304	0.000279641304	3.1794254998	-0.7711088173	0.7711088173	-0.0	-0.0	0.0	0.0	0.0	0.0333157794	3.3315779400000003	0.0333157794	0.2831841249	0.2831841249	1.1898492642857144	0.0	0.0	-1.0340940267	1.0340940267	-4.6084663038	4.6084663038	0.0	0.0	0.0	0.0	-14.1496182352	-1.2949911589	-5.3983196149	5.3983196149	9.2169326076	9.2169326076	9.2169326076	-0.3493836509	-0.3493836509	0.0	0.0	0.0	0.0	-0.4134697508
601	0.0	0.0	0.0	0.0	-2.1279358977	-2.1279358977	0.025	0.025	0.0005	0.00025	0.00025	2.8244906463	-0.685257123	0.685257123	-0.0	-0.0	0.0	0.0	0.0	0.0294609114	2.94609114	0.0294609114	0.2504177469	0.2504177469	1.0521754071428573	0.0	0.0	-0.920867456	0.920867456	-4.1002932743	4.1002932743	0.0	0.0	0.0	0.0	-12.5612982664	-1.1504106019	-4.7929707249	4.7929707249	8.1987865486	8.1987865486	8.1987865486	-0.3104865227	-0.3104865227	0.0	0.0	0.0	0.0	-0.3664343365
602	0.0	0.0	0.0	0.0	-2.1279358977	-2.1279358977	0.025	0.025	0.0005	0.00025	0.00025	2.8244906463	-0.685257123	0.685257123	-0.0	-0.0	0.0	0.0	0.0	0.0294609114	2.94609114	0.0294609114	0.2504177469	0.2504177469	1.0521754071428573	0.0	0.0	-0.920867456	0.920867456	-4.1002932743	4.1002932743	0.0	0.0	0.0	0.0	-12.5612982664	-1.1504106019	-4.7929707249	4.7929707249	8.1987865486	8.1987865486	8.1987865486	-0.3104865227	-0.3104865227	0.0	0.0	0.0	0.0	-0.3664343365
603	0.0	0.0	-1.6529749501	-1.6529749501	0.0	0.0	0.025	0.025	0.0005	0.00025	0.00025	0.0	-0.6777683057	0.6777683057	-0.0	-0.0	0.0	0.0	0.0	0.1787067523	17.87067523	0.1787067523	1.51900739455	1.51900739455	6.3823840107142855	0.3628463682	-0.3628463682	-6.4826614738	6.4826614738	-1.4669142065	1.4669142065	1.870726852	1.870726852	0.0	0.0	0.4283881018	-3.1112197856	-0.4564491829	0.4564491829	1.4108210181	1.4108210181	1.4108210181	0.0	0.0	0.0	0.0	0.0	0.0	0.0
604	0.0	0.0	-0.8122417974	-0.8122417974	0.0	0.0	0.025	0.025	0.0005	0.00025	0.00025	4.4916522712	-0.6331293243	0.6331293243	-0.0	-0.0	0.0	0.0	0.0	0.0366921791	3.66921791	0.0366921791	0.31188352235	0.31188352235	1.310434967857143	-4.1799905046	4.1799905046	-4.5673443841	4.5673443841	-4.9882365395	4.9882365395	0.0	0.0	0.0	0.0	1.1483009132	-2.5379694423	-0.4072805804	0.4072805804	8.5006901689	8.5006901689	8.5006901689	-0.5459206384	-0.5459206384	0.0	0.0	0.0	0.0	0.0
605	0.0	0.0	-1.8219892844	-1.8219892844	0.0	0.0	0.025	0.025	0.0005	0.00025	0.00025	0.0	-0.7469338843	0.7469338843	-0.0	-0.0	0.0	0.0	0.0	0.1970503054	19.70503054	0.1970503054	1.6749275958999998	1.6749275958999998	7.037510907142857	0.0	0.0	-7.4559970677	7.4559970677	-1.9608045564	1.9608045564	2.3748299818	2.3748299818	0.0	0.0	0.472136954	-3.7986091127	-0.5030637544	0.5030637544	1.8171775961	1.8171775961	1.8171775961	-0.33840732	-0.33840732	0.0	0.0	0.0	0.0	0.0
606	0.0	0.0	-1.8219892844	-1.8219892844	0.0	0.0	0.025	0.025	0.0005	0.00025	0.00025	0.0	-0.7469338843	0.7469338843	-0.0	-0.0	0.0	0.0	0.0	0.1970503054	19.70503054	0.1970503054	1.6749275958999998	1.6749275958999998	7.037510907142857	0.0	0.0	-6.9719931472	6.9719931472	-1.7188025961	1.7188025961	1.8908260613	1.8908260613	-0.968007841	-0.968007841	0.472136954	-3.3146051922	-0.5030637544	0.5030637544	1.8171775961	1.8171775961	1.8171775961	-0.33840732	-0.33840732	0.0	0.0	0.0	0.0	0.0
607	0.0	0.0	-1.6418045478	-1.6418045478	0.0	0.0	0.025	0.025	0.0005	0.00025	0.00025	0.0	-0.6805047143	0.6805047143	-0.0	-0.0	0.0	0.0	0.0	0.1744324812	17.44324812	0.1744324812	1.4826760902	1.4826760902	6.229731471428571	0.0	0.0	-6.7823842022	6.7823842022	-1.7645869479	1.7645869479	2.2875995488	2.2875995488	0.0	0.0	0.4301189445	-3.3213344667	-0.4582934025	0.4582934025	1.9859978055	1.9859978055	1.9859978055	-0.3083351283	-0.3083351283	0.0	0.0	0.0	0.0	0.0
608	0.0	0.0	-2.1755251265	-2.1755251265	0.0	0.0	0.0502132161	0.0502132161	0.001004264322	0.000502132161	0.000502132161	0.0	-1.2829998373	1.2829998373	-0.0	-0.0	0.0	0.0	0.0	0.0712863653	7.1286365300000005	0.0712863653	0.60593410505	0.60593410505	2.545941617857143	4.0355266271	-4.0355266271	-6.820045369	6.820045369	-1.0	1.0	0.0	0.0	7.3987928783	7.3987928783	0.0	-2.255243776	-1.1343063136	1.1343063136	0.3880403093	0.3880403093	0.3880403093	-0.5813579934	-0.5813579934	0.0	0.0	0.0	0.0	0.0
609	0.0	0.0	-0.8612506136	-0.8612506136	0.0	0.0	0.01	0.01	0.0002	0.0001	0.0001	0.0	-0.3613395159	0.3613395159	-0.0	-0.0	0.0	0.0	0.0	0.0896922808	8.969228079999999	0.0896922808	0.7623843868	0.7623843868	3.2032957428571427	0.0	0.0	-0.7537307875	0.7537307875	-1.5581022808	1.5581022808	0.0	0.0	4.9610042228	4.9610042228	-6.988917939	-0.7007710644	-2.6491746075	2.6491746075	1.5569022808	1.5569022808	1.5569022808	0.0	0.0	0.0	0.0	0.0	0.0	-3.1562279118
610	0.0	0.0	-0.4927340668	-0.4927340668	0.0	0.0	0.01	0.01	0.0002	0.0001	0.0001	0.6602531708	-0.2926597531	0.2926597531	-0.0	-0.0	0.0	0.0	0.0	0.0498117504	4.98117504	0.0498117504	0.4233998784	0.4233998784	1.7789910857142859	0.0	0.0	-0.6445514676	0.6445514676	-1.1187416872	1.1187416872	1.8998656351	1.8998656351	0.0	0.0	-9.6474589014	-0.3500518679	-3.4842536846	3.4842536846	0.6941418084	0.6941418084	0.6941418084	-0.252343837	-0.252343837	0.0	0.0	0.0	0.0	0.0
611	0.0	0.0	0.0	0.0	0.0	0.0	0.025	0.025	0.0005	0.00025	0.00025	0.0	-0.6990983642	0.6990983642	-0.0	-0.0	0.0	0.0	0.0	0.0394562729	3.94562729	0.0394562729	0.33537831965	0.33537831965	1.4091526035714286	0.0	0.0	-1.0799584856	1.0799584856	-5.5566757324	5.5566757324	0.0	0.0	0.0	0.0	-5.7689356266	-3.846216201	-2.5641867319	2.5641867319	4.1246483659	4.1246483659	4.1246483659	-0.6027957697	-0.6027957697	0.0	0.0	0.0	0.0	-5.6294835851
612	0.0	0.0	0.0	0.0	-1.2003775307	-1.2003775307	0.01	0.01	0.0002	0.0001	0.0001	0.9912642296	-0.2570816413	0.2570816413	-0.0	-0.0	0.0	0.0	0.0	0.0144428708	1.44428708	0.0144428708	0.1227644018	0.1227644018	0.5158168142857144	0.0053343081	-0.0053343081	-1.1037473804	1.1037473804	-3.1761254367	3.1761254367	0.0	0.0	0.0	0.0	0.2112024161	-0.3358773805	-0.1653778919	0.1653778919	5.9934908227	5.9934908227	5.9934908227	0.4119033218	0.4119033218	0.0	0.0	0.0	0.0	-1.1903002494
613	0.0	0.0	-3.0507796162	-3.0507796162	-6.2453740158	-6.2453740158	0.0476396653	0.0476396653	0.000952793306	0.000476396653	0.000476396653	7.9371328936	-1.9173102375	1.9173102375	-0.0	-0.0	0.0	0.0	0.0	0.050595266	5.0595266	0.050595266	0.430059761	0.430059761	1.8069737857142858	4.2092281994	-4.2092281994	-2.4524122436	2.4524122436	-1.0	1.0	0.0	0.0	-6.5989342104	-6.5989342104	-14.6532307267	-0.5086652085	-7.7353902183	7.7353902183	0.5223005739	0.5223005739	0.5223005739	-0.8684793374	-0.8684793374	0.0	0.0	0.0	0.0	5.2317081422
614	0.0	0.0	-1.0269312908	-1.0269312908	-2.8542138828	-2.8542138828	0.01	0.01	0.0002	0.0001	0.0001	2.7529795268	-0.8415516806	0.8415516806	-0.0	-0.0	0.0	0.0	0.0	0.0342016532	3.42016532	0.0342016532	0.2907140522	0.2907140522	1.2214876142857143	-1.8783644447	1.8783644447	-3.0147637147	3.0147637147	-4.0761622122	4.0761622122	0.0	0.0	-3.7580819118	-3.7580819118	0.691740783	-0.9901548355	-0.541653995	0.541653995	7.7037222754	7.7037222754	7.7037222754	-0.7255703759	-0.7255703759	0.0	0.0	0.0	0.0	0.0
615	0.0	0.0	-1.0269312908	-1.0269312908	-2.8542138828	-2.8542138828	0.01	0.01	0.0002	0.0001	0.0001	2.3715850446	-0.8415516806	0.8415516806	-0.0	-0.0	0.0	0.0	0.0	0.0342016532	3.42016532	0.0342016532	0.2907140522	0.2907140522	1.2214876142857143	-1.8783644447	1.8783644447	-3.0147637147	3.0147637147	-3.8854649711	3.8854649711	0.0	0.0	-3.7580819118	-3.7580819118	0.691740783	-0.6087603532	-0.541653995	0.541653995	7.3223277931	7.3223277931	7.3223277931	-0.7255703759	-0.7255703759	0.0	0.0	0.0	0.0	0.0
616	0.0	0.0	-1.0269312908	-1.0269312908	-2.8542138828	-2.8542138828	0.01	0.01	0.0002	0.0001	0.0001	2.1519191736	-0.8415516806	0.8415516806	-0.0	-0.0	0.0	0.0	0.0	0.0342016532	3.42016532	0.0342016532	0.2907140522	0.2907140522	1.2214876142857143	-1.8783644447	1.8783644447	-3.0147637147	3.0147637147	-3.7756320356	3.7756320356	0.0	0.0	-3.7580819118	-3.7580819118	0.691740783	-0.3890944822	-0.541653995	0.541653995	7.1026619222	7.1026619222	7.1026619222	-0.7255703759	-0.7255703759	0.0	0.0	0.0	0.0	0.0
617	0.0	0.0	-0.3486069539	-0.3486069539	-0.837258667	-0.837258667	0.01	0.01	0.0002	0.0001	0.0001	0.0	-0.2736901777	0.2736901777	-0.0	-0.0	0.0	0.0	0.0	0.0151649245	1.5164924499999999	0.0151649245	0.12890185825	0.12890185825	0.5416044464285714	-0.9158219622	0.9158219622	-0.6907150512	0.6907150512	-1.4397212562	1.4397212562	0.0	0.0	0.0	0.0	0.2248575882	-0.0077	-0.1760703054	0.1760703054	1.3977446726	1.3977446726	1.3977446726	0.0	0.0	0.0	0.0	0.0	0.0	-1.9906440976
618	0.0	0.0	-0.5790788524	-0.5790788524	-1.008393081	-1.008393081	0.01	0.01	0.0002	0.0001	0.0001	0.0	-0.3272057872	0.3272057872	-0.0	-0.0	0.0	0.0	0.0	0.024986261	2.4986261	0.024986261	0.2123832185	0.2123832185	0.8923664642857143	-1.0428346552	1.0428346552	-0.9273551345	0.9273551345	-2.0888415003	2.0888415003	0.0	0.0	0.0	0.0	0.2068388367	-0.0077	-0.2203875822	0.2203875822	2.4583021173	2.4583021173	2.4583021173	0.0	0.0	0.0	0.0	0.0	0.0	-2.5047913657
619	0.0	0.0	-0.9532453828	-0.9532453828	-1.3257153588	-1.3257153588	0.0228211127	0.0228211127	0.000456422254	0.000228211127	0.000228211127	0.0	-0.5259537829	0.5259537829	-0.0	-0.0	0.0	0.0	0.0	0.0464051862	4.64051862	0.0464051862	0.3944440827	0.3944440827	1.6573280785714286	0.0	0.0	-1.9238714833	1.9238714833	-2.8238351333	2.8238351333	0.0	0.0	0.0	0.0	0.0	-0.0175722568	-0.5699109306	0.5699109306	5.108223213	5.108223213	5.108223213	-0.2383467545	-0.2383467545	0.0	0.0	0.0	0.0	-1.2658354236
620	0.0	0.0	-0.5008038762	-0.5008038762	-0.6885876753	-0.6885876753	0.0115126484	0.0115126484	0.00023025296800000003	0.00011512648400000001	0.00011512648400000001	0.0	-0.2762611758	0.2762611758	-0.0	-0.0	0.0	0.0	0.0	0.02440662	2.440662	0.02440662	0.20745627	0.20745627	0.871665	0.0	0.0	-1.1237787003	1.1237787003	-1.1264101266	1.1264101266	0.0	0.0	0.0	0.0	0.4025132934	-0.0088647393	-0.1860327556	0.1860327556	2.0393421424	2.0393421424	2.0393421424	-0.1251882316	-0.1251882316	0.0	0.0	0.0	0.0	-0.525655135
621	0.0	0.0	-1.3899491637	-1.3899491637	-5.0060992456	-5.0060992456	0.025	0.025	0.0005	0.00025	0.00025	2.9026952775	-0.5838163119	0.5838163119	-0.0	-0.0	0.0	0.0	0.0	0.1444255304	14.44255304	0.1444255304	1.2276170084	1.2276170084	5.158054657142857	1.4015670086	-1.4015670086	-1.2116831517	1.2116831517	-1.2407570183	1.2407570183	3.5569316892	3.5569316892	0.0	0.0	-14.4021329009	-1.2688670086	-5.3168277067	5.3168277067	1.2278970279	1.2278970279	1.2278970279	-0.2645647159	-0.2645647159	0.0	0.0	0.0	0.0	0.0
622	0.0	0.0	-0.6747738088	-0.6747738088	-1.6090855855	-1.6090855855	0.0146746833	0.0146746833	0.000293493666	0.000146746833	0.000146746833	0.0	-0.5792429225	0.5792429225	-0.0	-0.0	0.0	0.0	0.0	0.0629979804	6.29979804	0.0629979804	0.5354828334	0.5354828334	2.2499278714285715	0.0	0.0	-2.8748568761	2.8748568761	-1.0	1.0	0.0	0.0	-1.1733220166	-1.1733220166	0.4759994429	-0.1845055116	-0.372721988	0.372721988	1.9449773842	1.9449773842	1.9449773842	-0.4994340724	-0.4994340724	0.0	0.0	0.0	0.0	0.0
623	0.0	0.0	-2.1821436672	-2.1821436672	-4.4281320938	-4.4281320938	0.025	0.025	0.0005	0.00025	0.00025	6.9265073954	-1.3086720601	1.3086720601	-0.0	-0.0	0.0	0.0	0.0	0.0686845621	6.86845621	0.0686845621	0.58381877785	0.58381877785	2.453020075	2.1994640404	-2.1994640404	-1.794624476	1.794624476	-1.0874079475	1.0874079475	0.0	0.0	-6.4345774678	-6.4345774678	-11.5913522646	-0.04125	-6.0034586182	6.0034586182	1.0874079475	1.0874079475	1.0874079475	0.0	0.0	0.0	0.0	0.0	0.0	4.8371771709
624	0.0	0.0	-0.5941409097	-0.5941409097	-1.3493968628	-1.3493968628	0.0183349716	0.0183349716	0.000366699432	0.000183349716	0.000183349716	0.8505129023	-0.4553202521	0.4553202521	-0.0	-0.0	0.0	0.0	0.0	0.0291875649	2.9187564900000003	0.0291875649	0.24809430165000002	0.24809430165000002	1.0424130321428573	-0.8500527106	0.8500527106	-1.8137698841	1.8137698841	-2.2553231817	2.2553231817	0.0	0.0	-2.7367076119	-2.7367076119	0.3740527701	-0.0141179281	-0.2928946539	0.2928946539	4.0517731164	4.0517731164	4.0517731164	-0.3926043773	-0.3926043773	0.0	0.0	0.0	0.0	0.0
625	0.0	0.0	-0.6065635393	-0.6065635393	-1.3627692335	-1.3627692335	0.0111962963	0.0111962963	0.00022392592600000002	0.00011196296300000001	0.00011196296300000001	0.8430028906	-0.4636358262	0.4636358262	-0.0	-0.0	0.0	0.0	0.0	0.03022036	3.022036	0.03022036	0.25687306	0.25687306	1.0792985714285714	-0.8725026101	0.8725026101	-1.8457340015	1.8457340015	-2.2325231296	2.2325231296	0.0	0.0	-2.7864026662	-2.7864026662	0.3810070369	-0.0086211481	-0.2983400555	0.2983400555	3.9998597478	3.9998597478	3.9998597478	-0.3997539584	-0.3997539584	0.0	0.0	0.0	0.0	0.0
626	0.0	0.0	-0.7125837783	-0.7125837783	0.0	0.0	0.01	0.01	0.0002	0.0001	0.0001	0.0	-0.2921391585	0.2921391585	-0.0	-0.0	0.0	0.0	0.0	0.0770605998	7.70605998	0.0770605998	0.6550150983	0.6550150983	2.7521642785714286	-1.7646816653	1.7646816653	-1.9259050427	1.9259050427	-4.0895174937	4.0895174937	0.0	0.0	-3.4239231531	-3.4239231531	0.0	-0.0077	-0.2583070002	0.2583070002	6.4585246676	6.4585246676	6.4585246676	-0.1323595666	-0.1323595666	0.0	0.0	0.0	0.0	-1.8413159002
627	0.0	0.0	-0.6977884796	-0.6977884796	-2.4235745498	-2.4235745498	0.025	0.025	0.0005	0.00025	0.00025	3.5144587441	-0.9009857742	0.9009857742	-0.0	-0.0	0.0	0.0	0.0	0.050135655	5.0135655	0.050135655	0.42615306750000004	0.42615306750000004	1.7905591071428573	0.0	0.0	-1.3880998246	1.3880998246	-2.2820585977	2.2820585977	0.0	0.0	-2.7001461005	-2.7001461005	-8.7423331523	-1.9672336111	-3.7406215075	3.7406215075	4.5853212535	4.5853212535	4.5853212535	-0.776852766	-0.776852766	0.0	0.0	0.0	0.0	0.0
628	0.0	0.0	-0.773693241	-0.773693241	-2.6675482393	-2.6675482393	0.025	0.025	0.0005	0.00025	0.00025	3.8261393852	-0.9864660928	0.9864660928	-0.0	-0.0	0.0	0.0	0.0	0.0549021212	5.49021212	0.0549021212	0.46666803020000003	0.46666803020000003	1.960790042857143	0.0	0.0	-1.5194428003	1.5194428003	-2.4644630962	2.4644630962	0.0	0.0	-2.9563219362	-2.9563219362	-9.4896415026	-2.1405965782	-4.0681823623	4.0681823623	4.9426076371	4.9426076371	4.9426076371	-0.8505495236	-0.8505495236	0.0	0.0	0.0	0.0	0.0
629	0.0	0.0	-0.8404523956	-0.8404523956	-2.8557477006	-2.8557477006	0.025	0.025	0.0005	0.00025	0.00025	4.0509482496	-1.0577857289	1.0577857289	-0.0	-0.0	0.0	0.0	0.0	0.0596857474	5.96857474	0.0596857474	0.5073288529000001	0.5073288529000001	2.1316338357142857	0.0	0.0	-1.6319088129	1.6319088129	-2.5925192659	2.5925192659	0.0	0.0	-3.1966831705	-3.1966831705	-10.1065811975	-2.2619302181	-4.3392896228	4.3392896228	5.1850385319	5.1850385319	5.1850385319	-0.9120376653	-0.9120376653	0.0	0.0	0.0	0.0	0.0
630	0.0	0.0	-0.9693491756	-0.9693491756	-3.3460062043	-3.3460062043	0.025	0.025	0.0005	0.00025	0.00025	4.7630100453	-1.2309821884	1.2309821884	-0.0	-0.0	0.0	0.0	0.0	0.0713025639	7.13025639	0.0713025639	0.60607179315	0.60607179315	2.5465201392857146	0.0	0.0	-1.9050273568	1.9050273568	-3.0862339678	3.0862339678	0.0	0.0	-3.846838903	-3.846838903	-11.8041394569	-2.6562576662	-5.0641106671	5.0641106671	6.1724679356	6.1724679356	6.1724679356	-1.0613587919	-1.0613587919	0.0	0.0	0.0	0.0	0.0
631	0.0	0.0	-0.8524472578	-0.8524472578	-2.9206800282	-2.9206800282	0.025	0.025	0.0005	0.00025	0.00025	4.1495196578	-1.0751551068	1.0751551068	-0.0	-0.0	0.0	0.0	0.0	0.0598475074	5.98475074	0.0598475074	0.5087038129	0.5087038129	2.137410978571429	0.0	0.0	-1.6557160291	1.6557160291	-2.6537145566	2.6537145566	0.0	0.0	-3.2221139063	-3.2221139063	-10.2650017471	-2.3204671129	-4.4080389482	4.4080389482	5.313305566	5.313305566	5.313305566	-0.9270126542	-0.9270126542	0.0	0.0	0.0	0.0	0.0
632	0.0	0.0	-0.9884715215	-0.9884715215	-3.3041434393	-3.3041434393	0.025	0.025	0.0005	0.00025	0.00025	4.6075760914	-1.2204715215	1.2204715215	-0.0	-0.0	0.0	0.0	0.0	0.069594324	6.9594324	0.069594324	0.591551754	0.591551754	2.4855115714285714	0.0	0.0	-1.8848697181	1.8848697181	-2.9146337713	2.9146337713	0.0	0.0	-3.7118588726	-3.7118588726	-11.5220393513	-2.5676889228	-4.9604300878	4.9604300878	5.8072675427	5.8072675427	5.8072675427	-1.0522970327	-1.0522970327	0.0	0.0	0.0	0.0	0.0
633	0.0	0.0	-0.7042448084	-0.7042448084	-2.3882105506	-2.3882105506	0.025	0.025	0.0005	0.00025	0.00025	3.4186794119	-0.8856240216	0.8856240216	-0.0	-0.0	0.0	0.0	0.0	0.0497779365	4.97779365	0.0497779365	0.42311246025	0.42311246025	1.7777834464285716	0.0	0.0	-1.3303235994	1.3303235994	-2.1894143603	2.1894143603	0.0	0.0	-2.6705711274	-2.6705711274	-8.6039714199	-1.9036876027	-3.6804011524	3.6804011524	4.3788287207	4.3788287207	4.3788287207	-0.7636086489	-0.7636086489	0.0	0.0	0.0	0.0	0.0
634	0.0	0.0	-0.7042448084	-0.7042448084	-2.3882105506	-2.3882105506	0.025	0.025	0.0005	0.00025	0.00025	3.4186794119	-0.8856240216	0.8856240216	-0.0	-0.0	0.0	0.0	0.0	0.0497779365	4.97779365	0.0497779365	0.42311246025	0.42311246025	1.7777834464285716	-0.0359541201	0.0359541201	-1.3662777195	1.3662777195	-2.1894143603	2.1894143603	0.0	0.0	-2.6705711274	-2.6705711274	-8.4961090595	-1.9036876027	-3.6444470323	3.6444470323	4.3788287207	4.3788287207	4.3788287207	-0.7636086489	-0.7636086489	0.0	0.0	0.0	0.0	0.0
635	0.0	0.0	-0.71094349	-0.71094349	-2.3515190845	-2.3515190845	0.025	0.025	0.0005	0.00025	0.00025	3.3193047878	-0.8696856312	0.8696856312	-0.0	-0.0	0.0	0.0	0.0	0.0494067902	4.94067902	0.0494067902	0.41995771670000004	0.41995771670000004	1.7645282214285716	0.0	0.0	-1.270378614	1.270378614	-2.0932925139	2.0932925139	0.0	0.0	-2.6398859915	-2.6398859915	-8.4604159698	-1.8377562523	-3.6179202913	3.6179202913	4.1645850277	4.1645850277	4.1645850277	-0.7498673841	-0.7498673841	0.0	0.0	0.0	0.0	0.0
636	0.0	0.0	-0.71094349	-0.71094349	-2.3515190845	-2.3515190845	0.025	0.025	0.0005	0.00025	0.00025	3.3193047878	-0.8696856312	0.8696856312	-0.0	-0.0	0.0	0.0	0.0	0.0494067902	4.94067902	0.0494067902	0.41995771670000004	0.41995771670000004	1.7645282214285716	-0.0732578588	0.0732578588	-1.3436364728	1.3436364728	-2.0932925139	2.0932925139	0.0	0.0	-2.6398859915	-2.6398859915	-8.2406423934	-1.8377562523	-3.5446624326	3.5446624326	4.1645850277	4.1645850277	4.1645850277	-0.7498673841	-0.7498673841	0.0	0.0	0.0	0.0	0.0
637	0.0	0.0	0.0	0.0	-1.7593496751	-1.7593496751	0.01	0.01	0.0002	0.0001	0.0001	0.0	-0.2608620349	0.2608620349	-0.0	-0.0	0.0	0.0	0.0	0.0756919622	7.56919622	0.0756919622	0.6433816787000001	0.6433816787000001	2.7032843642857145	-2.4796887742	2.4796887742	-1.8625601237	1.8625601237	-7.2794927668	7.2794927668	0.0	0.0	0.0	0.0	0.164874856	-0.6685916713	-0.1756747981	0.1756747981	10.996007014	10.996007014	10.996007014	0.0	0.0	0.0	0.0	0.0	0.0	-4.6271386441
638	0.0	0.0	-0.8408225211	-0.8408225211	-1.9884948424	-1.9884948424	0.026934703	0.026934703	0.00053869406	0.00026934703	0.00026934703	1.5836682368	-0.6885662701	0.6885662701	-0.0	-0.0	0.0	0.0	0.0	0.027995966	2.7995966	0.027995966	0.237965711	0.237965711	0.9998559285714286	0.0	0.0	-0.6576812715	0.6576812715	-1.0	1.0	2.4961827186	2.4961827186	0.0	0.0	-11.6330910273	-0.4999033081	-4.5092028057	4.5092028057	0.4971338746	0.4971338746	0.4971338746	-0.593720871	-0.593720871	0.0	0.0	0.0	0.0	0.0
639	0.0	0.0	-0.8408225211	-0.8408225211	-1.9884948424	-1.9884948424	0.026934703	0.026934703	0.00053869406	0.00026934703	0.00026934703	1.5836682368	-0.6885662701	0.6885662701	-0.0	-0.0	0.0	0.0	0.0	0.027995966	2.7995966	0.027995966	0.237965711	0.237965711	0.9998559285714286	-0.3675779534	0.3675779534	-1.0252592248	1.0252592248	-1.0	1.0	2.4961827186	2.4961827186	0.0	0.0	-10.5303571672	-0.4999033081	-4.1416248523	4.1416248523	0.4971338746	0.4971338746	0.4971338746	-0.593720871	-0.593720871	0.0	0.0	0.0	0.0	0.0
640	0.0	0.0	-0.5738118981	-0.5738118981	-5.1202643609	-5.1202643609	0.01	0.01	0.0002	0.0001	0.0001	0.0	-0.4752822269	0.4752822269	-0.0	-0.0	0.0	0.0	0.0	0.0175545426	1.75545426	0.0175545426	0.1492136121	0.1492136121	0.62694795	1.8451693464	-1.8451693464	-1.1424198455	1.1424198455	-1.0128199094	1.0128199094	0.0	0.0	9.6884493116	9.6884493116	0.0	-0.0077	-0.4360540051	0.4360540051	3.4619109378	3.4619109378	3.4619109378	-0.4097915911	-0.4097915911	0.0	0.0	0.0	0.0	-3.0702808281
641	0.0	0.0	-0.5738118981	-0.5738118981	-5.1202643609	-5.1202643609	0.01	0.01	0.0002	0.0001	0.0001	0.0	-0.4752822269	0.4752822269	-0.0	-0.0	0.0	0.0	0.0	0.0175545426	1.75545426	0.0175545426	0.1492136121	0.1492136121	0.62694795	2.2528675738	-2.2528675738	-1.1424198455	1.1424198455	-1.0128199094	1.0128199094	0.0	0.0	10.9115439937	10.9115439937	0.0	-0.4153982274	-0.4360540051	0.4360540051	3.4619109378	3.4619109378	3.4619109378	-0.4097915911	-0.4097915911	0.0	0.0	0.0	0.0	-3.4779790554
642	0.0	0.0	-1.4717053218	-1.4717053218	-4.2216502039	-4.2216502039	0.0308346249	0.0308346249	0.000616692498	0.000308346249	0.000308346249	1.3362630074	-1.2531182946	1.2531182946	-0.0	-0.0	0.0	0.0	0.0	0.034713904	3.4713903999999998	0.034713904	0.29506818399999996	0.29506818399999996	1.2397822857142857	0.3632538252	-0.3632538252	-3.7236064506	3.7236064506	-0.5	0.5	0.0	0.0	0.0	0.0	0.0	-0.2115474708	-1.1496080237	1.1496080237	0.479280522	0.479280522	0.479280522	0.0	0.0	0.0	0.0	0.0	0.0	0.0
643	0.0	0.0	-1.1217070254	-1.1217070254	-2.5532272616	-2.5532272616	0.025	0.025	0.0005	0.00025	0.00025	0.0	-0.6751785174	0.6751785174	-0.0	-0.0	0.0	0.0	0.0	0.0310368578	3.10368578	0.0310368578	0.26381329130000003	0.26381329130000003	1.1084592071428572	0.0	0.0	-2.8227567158	2.8227567158	-0.6490921061	0.6490921061	0.0	0.0	4.7428606673	4.7428606673	0.0	-0.2830632914	-0.5969537791	0.5969537791	1.2951842122	1.2951842122	1.2951842122	-0.3059239826	-0.3059239826	0.0	0.0	0.0	0.0	-1.8035664571
644	0.0	0.0	-1.1918701348	-1.1918701348	-3.3334538638	-3.3334538638	0.025	0.025	0.0005	0.00025	0.00025	0.0	-0.6751785174	0.6751785174	-0.0	-0.0	0.0	0.0	0.0	0.0506825285	5.0682528499999995	0.0506825285	0.43080149225	0.43080149225	1.8100903035714284	0.0	0.0	-3.033246044	3.033246044	-0.9206297523	0.9206297523	0.0	0.0	5.2396539584	5.2396539584	0.0	-0.01925	-0.5969537791	0.5969537791	1.8382595046	1.8382595046	1.8382595046	0.0	0.0	0.0	0.0	0.0	0.0	-2.0828284581
645	0.0	0.0	-0.6250228483	-0.6250228483	-2.28278839	-2.28278839	0.025	0.025	0.0005	0.00025	0.00025	0.0	-0.8073367588	0.8073367588	-0.0	-0.0	0.0	0.0	0.0	0.0493881724	4.93881724	0.0493881724	0.4197994654	0.4197994654	1.7638633000000001	0.0	0.0	-1.2601856899	1.2601856899	-1.9602225951	1.9602225951	0.0	0.0	-3.1018270416	-3.1018270416	-6.3255194629	-0.4390494656	-2.8490612383	2.8490612383	0.6332186461	0.6332186461	0.6332186461	-0.696113376	-0.696113376	0.0	0.0	0.0	0.0	-0.4904830909
646	0.5346797507	0.5346797507	-0.4287840037	-0.4287840037	-2.7634313574	-2.7634313574	0.025	0.025	0.0005	0.00025	0.00025	0.0	-0.8073367588	0.8073367588	-0.0	-0.0	0.0	0.0	0.0	0.0892047496	8.92047496	0.0892047496	0.7582403715999999	0.7582403715999999	3.1858839142857143	0.0	0.0	-1.4023877513	1.4023877513	-3.4832066721	3.4832066721	0.0	0.0	-3.8810943378	-3.8810943378	-8.782771083	-0.7774903716	-3.6681451117	3.6681451117	2.1832211148	2.1832211148	2.1832211148	-0.696113376	-0.696113376	0.0	0.0	0.0	0.0	-1.3636037476
647	0.0	0.0	-0.6613765261	-0.6613765261	-1.6806846295	-1.6806846295	0.025	0.025	0.0005	0.00025	0.00025	0.0	-0.6524157459	0.6524157459	-0.0	-0.0	0.0	0.0	0.0	0.0639985894	6.39985894	0.0639985894	0.5439880099	0.5439880099	2.2856639071428573	0.0	0.0	-1.0030401476	1.0030401476	-2.5800353301	2.5800353301	0.0	0.0	-3.0302081857	-3.0302081857	-6.4627541059	-0.5632380099	-2.7310647072	2.7310647072	1.7843211725	1.7843211725	1.7843211725	-0.2956193765	-0.2956193765	0.0	0.0	0.0	0.0	-0.8983400225
648	0.0	0.0	-1.2317713079	-1.2317713079	-1.8496269711	-1.8496269711	0.0274229034	0.0274229034	0.000548458068	0.000274229034	0.000274229034	2.2563333026	-0.7418770335	0.7418770335	-0.0	-0.0	0.0	0.0	0.0	0.0338944819	3.3894481900000004	0.0338944819	0.28810309615	0.28810309615	1.2105172107142859	0.740375949	-0.740375949	-1.001556495	1.001556495	-1.0	1.0	0.0	0.0	0.0	0.0	-6.31402106	-0.0211156356	-3.2887124714	3.2887124714	0.235491896	0.235491896	0.235491896	-0.3361446273	-0.3361446273	0.0	0.0	0.0	0.0	-0.0734179794
649	0.0	0.0	-0.3394202388	-0.3394202388	-1.1048974606	-1.1048974606	0.01	0.01	0.0002	0.0001	0.0001	1.2139273914	-0.2557145585	0.2557145585	-0.0	-0.0	0.0	0.0	0.0	0.0180022855	1.80022855	0.0180022855	0.15301942675	0.15301942675	0.6429387678571429	0.0	0.0	-0.8705728561	0.8705728561	-1.2104989399	1.2104989399	0.0	0.0	0.0	0.0	0.2100784307	-0.1805968553	-0.1644977773	0.1644977773	2.1382622637	2.1382622637	2.1382622637	0.9546744113	0.9546744113	0.0	0.0	0.0	0.0	0.0
650	0.0	0.0	-0.3956267935	-0.3956267935	-0.9334905113	-0.9334905113	0.01	0.01	0.0002	0.0001	0.0001	0.0	-0.30814683	0.30814683	-0.0	-0.0	0.0	0.0	0.0	0.0179609827	1.7960982699999999	0.0179609827	0.15266835295	0.15266835295	0.6414636678571428	0.0	0.0	-1.1965742946	1.1965742946	-1.7303365447	1.7303365447	0.0	0.0	0.0	0.0	0.2531870872	-0.0077	-0.1982531616	0.1982531616	3.0214765617	3.0214765617	3.0214765617	-0.2656960024	-0.2656960024	0.0	0.0	0.0	0.0	-0.8919063158
651	0.0	0.0	0.0	0.0	-1.2202754834	-1.2202754834	0.01	0.01	0.0002	0.0001	0.0001	0.0	-0.3509817149	0.3509817149	-0.0	-0.0	0.0	0.0	0.0	0.0425096281	4.25096281	0.0425096281	0.36133183885000003	0.36133183885000003	1.5182010035714286	-2.1658910343	2.1658910343	-1.778065376	1.778065376	-6.2290381238	6.2290381238	0.0	0.0	-1.6656621686	-1.6656621686	0.0	-0.5370393466	-0.3219648369	0.3219648369	9.0256122694	9.0256122694	9.0256122694	-0.3026260488	-0.3026260488	0.0	0.0	0.0	0.0	-3.4496543022
652	0.0	0.0	-1.0190024822	-1.0190024822	-1.4712403988	-1.4712403988	0.0116871777	0.0116871777	0.00023374355400000002	0.00011687177700000001	0.00011687177700000001	0.0	-0.5596129484	0.5596129484	-0.0	-0.0	0.0	0.0	0.0	0.0507765157	5.07765157	0.0507765157	0.43160038344999996	0.43160038344999996	1.8134469892857141	0.0	0.0	-2.1653274586	2.1653274586	-3.192724253	3.192724253	0.0	0.0	0.0	0.0	0.0	-0.0089991269	-0.4949372503	0.4949372503	5.531710596	5.531710596	5.531710596	-0.253462237	-0.253462237	0.0	0.0	0.0	0.0	-1.8197448649
653	0.0	0.0	-0.6317625543	-0.6317625543	-1.2635439893	-1.2635439893	0.01	0.01	0.0002	0.0001	0.0001	0.0	-0.4200640352	0.4200640352	-0.0	-0.0	0.0	0.0	0.0	0.0503982684	5.03982684	0.0503982684	0.4283852814	0.4283852814	1.7999381571428572	-0.0466888019	0.0466888019	-2.0321684712	2.0321684712	-3.2537243856	3.2537243856	0.0	0.0	0.0	0.0	0.3452029433	-0.3078690999	-0.2703043653	0.2703043653	5.7198757558	5.7198757558	5.7198757558	-0.3621852911	-0.3621852911	0.0	0.0	0.0	0.0	-1.7378551069
654	0.0	0.0	0.0	0.0	-2.0733374052	-2.0733374052	0.01	0.01	0.0002	0.0001	0.0001	0.0	-0.2774803331	0.2774803331	-0.0	-0.0	0.0	0.0	0.0	0.0869330179	8.693301790000001	0.0869330179	0.7389306521500001	0.7389306521500001	3.1047506392857147	-3.4542762752	3.4542762752	-1.4868682054	1.4868682054	-6.4549958747	6.4549958747	0.0	0.0	0.0	0.0	0.2279737703	-0.6166952222	-0.1785103704	0.1785103704	9.2393390859	9.2393390859	9.2393390859	0.0	0.0	0.0	0.0	0.0	0.0	-5.1742760133
655	0.0	0.0	0.0	0.0	-1.7195550052	-1.7195550052	0.01	0.01	0.0002	0.0001	0.0001	0.0	-0.2621663467	0.2621663467	-0.0	-0.0	0.0	0.0	0.0	0.0717792505	7.177925050000001	0.0717792505	0.6101236292500001	0.6101236292500001	2.5635446607142858	-2.3506271026	2.3506271026	-1.8557945476	1.8557945476	-7.1742852702	7.1742852702	0.0	0.0	0.0	0.0	0.1656998638	-0.6565695161	-0.1765538471	0.1765538471	10.8169639551	10.8169639551	10.8169639551	0.0	0.0	0.0	0.0	0.0	0.0	-4.4628355146
656	0.0	0.0	0.0	0.0	-3.3436148675	-3.3436148675	0.025	0.025	0.0005	0.00025	0.00025	4.6656512229	-0.97989276	0.97989276	-0.0	-0.0	0.0	0.0	0.0	0.0322436301	3.22436301	0.0322436301	0.27407085584999996	0.27407085584999996	1.1515582178571429	1.670755257	-1.670755257	-2.5842155996	2.5842155996	-6.3426074375	6.3426074375	0.0	0.0	0.0	0.0	-12.3082309109	-1.6012513325	-5.2164922265	5.2164922265	14.3609220257	14.3609220257	14.3609220257	0.0	0.0	0.0	0.0	0.0	0.0	-0.6347599258
657	0.0	0.0	-0.8826730041	-0.8826730041	-1.3109634088	-1.3109634088	0.01	0.01	0.0002	0.0001	0.0001	0.0	-0.4819587841	0.4819587841	-0.0	-0.0	0.0	0.0	0.0	0.0451509319	4.51509319	0.0451509319	0.38378292115	0.38378292115	1.6125332821428573	0.0	0.0	-1.9631588051	1.9631588051	-2.9566776895	2.9566776895	0.0	0.0	0.0	0.0	0.30472374	-0.033113022	-0.324684326	0.324684326	5.1609628168	5.1609628168	5.1609628168	-0.218290072	-0.218290072	0.0	0.0	0.0	0.0	-1.6438105547
658	0.0	0.0	-1.2355323996	-1.2355323996	-1.8309473053	-1.8309473053	0.01	0.01	0.0002	0.0001	0.0001	0.0	-0.6735654297	0.6735654297	-0.0	-0.0	0.0	0.0	0.0	0.0636681479	6.36681479	0.0636681479	0.54117925715	0.54117925715	2.273862425	0.0	0.0	-2.74368047	2.74368047	-4.1197213465	4.1197213465	0.0	0.0	0.0	0.0	0.4259194412	-0.0472356107	-0.4538188155	0.4538188155	7.1799321017	7.1799321017	7.1799321017	-0.3050295536	-0.3050295536	0.0	0.0	0.0	0.0	-2.3114427621
659	0.0	0.0	-1.38560749	-1.38560749	-2.0524812804	-2.0524812804	0.01	0.01	0.0002	0.0001	0.0001	0.0	-0.7553835094	0.7553835094	-0.0	-0.0	0.0	0.0	0.0	0.0714072995	7.140729949999999	0.0714072995	0.6069620457499999	0.6069620457499999	2.5502606964285714	0.0	0.0	-3.0765997672	3.0765997672	-4.594109915	4.594109915	0.0	0.0	0.0	0.0	0.4776712972	-0.0077	-0.5089606187	0.5089606187	8.0011850132	8.0011850132	8.0011850132	-0.2493504965	-0.2493504965	0.0	0.0	0.0	0.0	-2.5459488003
660	0.0	0.0	-0.4991475809	-0.4991475809	-1.1727781801	-1.1727781801	0.01	0.01	0.0002	0.0001	0.0001	0.0	-0.3788940057	0.3788940057	-0.0	-0.0	0.0	0.0	0.0	0.0256559183	2.5655918300000002	0.0256559183	0.21807530555000001	0.21807530555000001	0.9162827964285715	0.0	0.0	-1.5107585939	1.5107585939	-2.1852076978	2.1852076978	0.0	0.0	0.0	0.0	0.3113538536	-0.0077	-0.2437995023	0.2437995023	3.813832764	3.813832764	3.813832764	-0.3266905979	-0.3266905979	0.0	0.0	0.0	0.0	-1.1483358037
661	0.0	0.0	-0.9102158556	-0.9102158556	-2.4100315633	-2.4100315633	0.01	0.01	0.0002	0.0001	0.0001	0.0	-0.7796251678	0.7796251678	-0.0	-0.0	0.0	0.0	0.0	0.0533292089	5.3329208900000005	0.0533292089	0.45329827565	0.45329827565	1.9046146035714286	0.0	0.0	-3.2250417311	3.2250417311	-5.2746825112	5.2746825112	0.0	0.0	0.0	0.0	0.6408261709	-0.1261696841	-0.5017863108	0.5017863108	9.3242762655	9.3242762655	9.3242762655	-0.6721805046	-0.6721805046	0.0	0.0	0.0	0.0	-2.7656295713
662	0.0	0.0	-0.4376928225	-0.4376928225	-1.013690215	-1.013690215	0.01	0.01	0.0002	0.0001	0.0001	0.0	-0.3348645758	0.3348645758	-0.0	-0.0	0.0	0.0	0.0	0.0216989456	2.16989456	0.0216989456	0.1844410376	0.1844410376	0.7749623428571428	0.0	0.0	-1.3333929576	1.3333929576	-1.9497845389	1.9497845389	0.0	0.0	0.0	0.0	0.2751538281	-0.0310640449	-0.2154537854	0.2154537854	3.4067555252	3.4067555252	3.4067555252	-0.288730676	-0.288730676	0.0	0.0	0.0	0.0	-1.0111091882
663	0.0	0.0	-0.3346994928	-0.3346994928	-0.7674802166	-0.7674802166	0.01	0.01	0.0002	0.0001	0.0001	0.0	-0.2564445265	0.2564445265	-0.0	-0.0	0.0	0.0	0.0	0.0164607977	1.64607977	0.0164607977	0.13991678045	0.13991678045	0.5878856321428573	0.0	0.0	-1.0214969717	1.0214969717	-1.5045391672	1.5045391672	0.0	0.0	0.0	0.0	0.2106785943	-0.0324337634	-0.1649677235	0.1649677235	2.6225435511	2.6225435511	2.6225435511	-0.2211209214	-0.2211209214	0.0	0.0	0.0	0.0	-0.7804923616
664	0.0	0.0	-0.3997570403	-0.3997570403	-0.9358947236	-0.9358947236	0.01	0.01	0.0002	0.0001	0.0001	0.0	-0.3030551844	0.3030551844	-0.0	-0.0	0.0	0.0	0.0	0.0206497481	2.06497481	0.0206497481	0.17552285885	0.17552285885	0.7374910035714286	0.0	0.0	-1.2092606796	1.2092606796	-1.7537640236	1.7537640236	0.0	0.0	0.0	0.0	0.2490008486	-0.0077	-0.1949752099	0.1949752099	3.0534857185	3.0534857185	3.0534857185	-0.2613062461	-0.2613062461	0.0	0.0	0.0	0.0	-0.925763896
665	0.0	0.0	-0.4385137357	-0.4385137357	-0.6499897525	-0.6499897525	0.01	0.01	0.0002	0.0001	0.0001	0.0	-0.2428616693	0.2428616693	-0.0	-0.0	0.0	0.0	0.0	0.020968315	2.0968315	0.020968315	0.17823067750000002	0.17823067750000002	0.7488683928571429	0.0	0.0	-0.9654976775	0.9654976775	-1.4618100358	1.4618100358	0.0	0.0	0.0	0.0	0.1534892022	-0.0223450397	-0.1635433399	0.1635433399	2.5596044917	2.5596044917	2.5596044917	-0.1100518651	-0.1100518651	0.0	0.0	0.0	0.0	-0.8005190634
666	0.0	0.0	-0.616920476	-0.616920476	-0.9124540593	-0.9124540593	0.01	0.01	0.0002	0.0001	0.0001	0.0	-0.3430886446	0.3430886446	-0.0	-0.0	0.0	0.0	0.0	0.0289269792	2.8926979200000003	0.0289269792	0.2458793232	0.2458793232	1.0331064	0.0	0.0	-1.359537586	1.359537586	-2.0446788507	2.0446788507	0.0	0.0	0.0	0.0	0.2168851169	-0.0169510049	-0.2310919327	0.2310919327	3.5878111659	3.5878111659	3.5878111659	-0.1554241738	-0.1554241738	0.0	0.0	0.0	0.0	-1.1152250195
667	0.0	0.0	-0.4385137361	-0.4385137361	-0.6499897475	-0.6499897475	0.01	0.01	0.0002	0.0001	0.0001	0.0	-0.2428616693	0.2428616693	-0.0	-0.0	0.0	0.0	0.0	0.0209683152	2.09683152	0.0209683152	0.1782306792	0.1782306792	0.7488684	0.0	0.0	-0.965497665	0.965497665	-1.4618100032	1.4618100032	0.0	0.0	0.0	0.0	0.1534892022	-0.0223450359	-0.1635433399	0.1635433399	2.5596044336	2.5596044336	2.5596044336	-0.1100518651	-0.1100518651	0.0	0.0	0.0	0.0	-0.800519052
668	0.0	0.0	-0.616920476	-0.616920476	-0.9124540593	-0.9124540593	0.01	0.01	0.0002	0.0001	0.0001	0.0	-0.3430886446	0.3430886446	-0.0	-0.0	0.0	0.0	0.0	0.0289269792	2.8926979200000003	0.0289269792	0.2458793232	0.2458793232	1.0331064	0.0	0.0	-1.359537586	1.359537586	-2.0446788507	2.0446788507	0.0	0.0	0.0	0.0	0.2168851169	-0.0169510049	-0.2310919327	0.2310919327	3.5878111659	3.5878111659	3.5878111659	-0.1554241738	-0.1554241738	0.0	0.0	0.0	0.0	-1.1152250195
669	0.0	0.0	-0.4385137357	-0.4385137357	-0.6499897525	-0.6499897525	0.01	0.01	0.0002	0.0001	0.0001	0.0	-0.2428616693	0.2428616693	-0.0	-0.0	0.0	0.0	0.0	0.020968315	2.0968315	0.020968315	0.17823067750000002	0.17823067750000002	0.7488683928571429	0.0	0.0	-0.9654976775	0.9654976775	-1.4618100358	1.4618100358	0.0	0.0	0.0	0.0	0.1534892022	-0.0223450397	-0.1635433399	0.1635433399	2.5596044917	2.5596044917	2.5596044917	-0.1100518651	-0.1100518651	0.0	0.0	0.0	0.0	-0.8005190634
670	0.0	0.0	-0.616920476	-0.616920476	-0.9124540593	-0.9124540593	0.01	0.01	0.0002	0.0001	0.0001	0.0	-0.3430886446	0.3430886446	-0.0	-0.0	0.0	0.0	0.0	0.0289269792	2.8926979200000003	0.0289269792	0.2458793232	0.2458793232	1.0331064	0.0	0.0	-1.359537586	1.359537586	-2.0446788507	2.0446788507	0.0	0.0	0.0	0.0	0.2168851169	-0.0169510049	-0.2310919327	0.2310919327	3.5878111659	3.5878111659	3.5878111659	-0.1554241738	-0.1554241738	0.0	0.0	0.0	0.0	-1.1152250195
671	0.0	0.0	-0.616920476	-0.616920476	-0.9124540593	-0.9124540593	0.01	0.01	0.0002	0.0001	0.0001	0.0	-0.3430886446	0.3430886446	-0.0	-0.0	0.0	0.0	0.0	0.0289269792	2.8926979200000003	0.0289269792	0.2458793232	0.2458793232	1.0331064	0.0	0.0	-1.359537586	1.359537586	-2.0446788507	2.0446788507	0.0	0.0	0.0	0.0	0.2168851169	-0.0169510049	-0.2310919327	0.2310919327	3.5878111659	3.5878111659	3.5878111659	-0.1554241738	-0.1554241738	0.0	0.0	0.0	0.0	-1.1152250195
672	0.0	0.0	-0.5445433027	-0.5445433027	-0.8026549306	-0.8026549306	0.01	0.01	0.0002	0.0001	0.0001	0.0	-0.3015963769	0.3015963769	-0.0	-0.0	0.0	0.0	0.0	0.0260466808	2.6046680799999997	0.0260466808	0.2213967868	0.2213967868	0.9302386	0.0	0.0	-1.191595422	1.191595422	-1.7941203242	1.7941203242	0.0	0.0	0.0	0.0	0.1906402835	-0.0304835988	-0.203127961	0.203127961	3.1329373184	3.1329373184	3.1329373184	-0.1366408076	-0.1366408076	0.0	0.0	0.0	0.0	-0.9995142347
673	0.0	0.0	-0.8220952063	-0.8220952063	-1.2109773351	-1.2109773351	0.01	0.01	0.0002	0.0001	0.0001	0.0	-0.4575220262	0.4575220262	-0.0	-0.0	0.0	0.0	0.0	0.0384281794	3.8428179399999998	0.0384281794	0.3266395249	0.3266395249	1.3724349785714285	0.0	0.0	-1.8046133449	1.8046133449	-2.7009042131	2.7009042131	0.0	0.0	0.0	0.0	0.289266917	-0.0220919966	-0.3082150212	0.3082150212	4.7325446482	4.7325446482	4.7325446482	-0.2072276598	-0.2072276598	0.0	0.0	0.0	0.0	-1.4891103402
674	0.0	0.0	-0.5445433027	-0.5445433027	-0.8026549306	-0.8026549306	0.01	0.01	0.0002	0.0001	0.0001	0.0	-0.3015963769	0.3015963769	-0.0	-0.0	0.0	0.0	0.0	0.0260466808	2.6046680799999997	0.0260466808	0.2213967868	0.2213967868	0.9302386	0.0	0.0	-1.191595422	1.191595422	-1.7941203242	1.7941203242	0.0	0.0	0.0	0.0	0.1906402835	-0.0304835988	-0.203127961	0.203127961	3.1329373184	3.1329373184	3.1329373184	-0.1366408076	-0.1366408076	0.0	0.0	0.0	0.0	-0.9995142347
675	0.0	0.0	-0.8220952063	-0.8220952063	-1.2109773351	-1.2109773351	0.01	0.01	0.0002	0.0001	0.0001	0.0	-0.4575220262	0.4575220262	-0.0	-0.0	0.0	0.0	0.0	0.0384281794	3.8428179399999998	0.0384281794	0.3266395249	0.3266395249	1.3724349785714285	0.0	0.0	-1.8046133449	1.8046133449	-2.7009042131	2.7009042131	0.0	0.0	0.0	0.0	0.289266917	-0.0220919966	-0.3082150212	0.3082150212	4.7325446482	4.7325446482	4.7325446482	-0.2072276598	-0.2072276598	0.0	0.0	0.0	0.0	-1.4891103402
676	0.0	0.0	-0.5445433027	-0.5445433027	-0.8026549306	-0.8026549306	0.01	0.01	0.0002	0.0001	0.0001	0.0	-0.3015963769	0.3015963769	-0.0	-0.0	0.0	0.0	0.0	0.0260466808	2.6046680799999997	0.0260466808	0.2213967868	0.2213967868	0.9302386	0.0	0.0	-1.191595422	1.191595422	-1.7941203242	1.7941203242	0.0	0.0	0.0	0.0	0.1906402835	-0.0304835988	-0.203127961	0.203127961	3.1329373184	3.1329373184	3.1329373184	-0.1366408076	-0.1366408076	0.0	0.0	0.0	0.0	-0.9995142347
677	0.0	0.0	-0.8220952063	-0.8220952063	-1.2109773351	-1.2109773351	0.01	0.01	0.0002	0.0001	0.0001	0.0	-0.4575220262	0.4575220262	-0.0	-0.0	0.0	0.0	0.0	0.0384281794	3.8428179399999998	0.0384281794	0.3266395249	0.3266395249	1.3724349785714285	0.0	0.0	-1.8046133449	1.8046133449	-2.7009042131	2.7009042131	0.0	0.0	0.0	0.0	0.289266917	-0.0220919966	-0.3082150212	0.3082150212	4.7325446482	4.7325446482	4.7325446482	-0.2072276598	-0.2072276598	0.0	0.0	0.0	0.0	-1.4891103402
678	0.0	0.0	-0.8220952063	-0.8220952063	-1.2109773351	-1.2109773351	0.01	0.01	0.0002	0.0001	0.0001	0.0	-0.4575220262	0.4575220262	-0.0	-0.0	0.0	0.0	0.0	0.0384281794	3.8428179399999998	0.0384281794	0.3266395249	0.3266395249	1.3724349785714285	0.0	0.0	-1.8046133449	1.8046133449	-2.7009042131	2.7009042131	0.0	0.0	0.0	0.0	0.289266917	-0.0220919966	-0.3082150212	0.3082150212	4.7325446482	4.7325446482	4.7325446482	-0.2072276598	-0.2072276598	0.0	0.0	0.0	0.0	-1.4891103402
679	0.0	0.0	-0.5445433027	-0.5445433027	-0.8026549306	-0.8026549306	0.01	0.01	0.0002	0.0001	0.0001	0.0	-0.3015963769	0.3015963769	-0.0	-0.0	0.0	0.0	0.0	0.0260466808	2.6046680799999997	0.0260466808	0.2213967868	0.2213967868	0.9302386	0.0	0.0	-1.191595422	1.191595422	-1.7941203242	1.7941203242	0.0	0.0	0.0	0.0	0.1906402835	-0.0304835988	-0.203127961	0.203127961	3.1329373184	3.1329373184	3.1329373184	-0.1366408076	-0.1366408076	0.0	0.0	0.0	0.0	-0.9995142347
680	0.0	0.0	-0.3525568731	-0.3525568731	-0.8056962067	-0.8056962067	0.01	0.01	0.0002	0.0001	0.0001	0.0	-0.2682592757	0.2682592757	-0.0	-0.0	0.0	0.0	0.0	0.0179052952	1.79052952	0.0179052952	0.1521950092	0.1521950092	0.6394748285714286	-0.0402479301	0.0402479301	-1.0052740832	1.0052740832	-1.440024488	1.440024488	0.0	0.0	0.0	0.0	0.0	-0.0077	-0.2460380838	0.2460380838	2.4934792995	2.4934792995	2.4934792995	-0.2313069937	-0.2313069937	0.0	0.0	0.0	0.0	-0.7869448369
681	0.0	0.0	-0.6292069128	-0.6292069128	-1.421087813	-1.421087813	0.01	0.01	0.0002	0.0001	0.0001	0.0	-0.4789031089	0.4789031089	-0.0	-0.0	0.0	0.0	0.0	0.0319754668	3.19754668	0.0319754668	0.27179146779999996	0.27179146779999996	1.1419809571428572	3.223231793	-3.223231793	-1.5752816576	1.5752816576	-1.0979598866	1.0979598866	0.0	0.0	13.7857707923	13.7857707923	-0.630138872	-0.6207308019	-0.6494237206	0.6494237206	0.8249684191	0.8249684191	0.8249684191	4.2579676838	4.2579676838	0.0	0.0	0.0	0.0	-4.1604938591
682	0.0	0.0	-1.6529749501	-1.6529749501	0.0	0.0	0.025	0.025	0.0005	0.00025	0.00025	0.0	-0.6777683057	0.6777683057	-0.0	-0.0	0.0	0.0	0.0	0.1787067523	17.87067523	0.1787067523	1.51900739455	1.51900739455	6.3823840107142855	0.3628463682	-0.3628463682	-6.1042283677	6.1042283677	-1.4669142065	1.4669142065	1.4922937458	1.4922937458	0.0	0.0	0.4283881018	-3.1112197856	-0.4564491829	0.4564491829	1.4108210181	1.4108210181	1.4108210181	0.0	0.0	0.0	0.0	0.0	0.0	-0.3784331061
683	0.0	0.0	-1.6022199544	-1.6022199544	0.0	0.0	0.025	0.025	0.0005	0.00025	0.00025	0.0	-0.6777683057	0.6777683057	-0.0	-0.0	0.0	0.0	0.0	0.1787067523	17.87067523	0.1787067523	1.51900739455	1.51900739455	6.3823840107142855	0.4643563596	-0.4643563596	-6.1042283677	6.1042283677	-1.5938016958	1.5938016958	1.4415387501	1.4415387501	0.0	0.0	0.4283881018	-3.1112197856	-0.4564491829	0.4564491829	1.7153509923	1.7153509923	1.7153509923	0.0	0.0	0.0	0.0	0.0	0.0	-0.4291881018
684	0.0	0.0	-1.7193218985	-1.7193218985	0.0	0.0	0.025	0.025	0.0005	0.00025	0.00025	0.0	-0.7206713414	0.7206713414	-0.0	-0.0	0.0	0.0	0.0	0.1793074744	17.93074744	0.1793074744	1.5241135324	1.5241135324	6.403838371428572	5.3443493299	-5.3443493299	-10.3402240839	10.3402240839	-1.7953746592	1.7953746592	0.0	0.0	11.8323924344	11.8323924344	4.4831140374	-1.4002031077	-0.4853639505	0.4853639505	1.7945746592	1.7945746592	1.7945746592	-0.3265183829	-0.3265183829	0.0	0.0	0.0	0.0	1.6798426189
685	0.0	0.0	-1.7872270221	-1.7872270221	0.0	0.0	0.025	0.025	0.0005	0.00025	0.00025	0.0	-0.7499578053	0.7499578053	-0.0	-0.0	0.0	0.0	0.0	0.1863578454	18.63578454	0.1863578454	1.5840416859	1.5840416859	6.655637335714286	5.5641960083	-5.5641960083	-10.7530406638	10.7530406638	-1.8661623569	1.8661623569	0.0	0.0	12.3091474775	12.3091474775	4.6613214115	-1.4577937507	-0.5051017448	0.5051017448	1.8653623569	1.8653623569	1.8653623569	-0.3397762356	-0.3397762356	0.0	0.0	0.0	0.0	1.7457549362
686	0.0	0.0	-1.6189572649	-1.6189572649	-3.496120307	-3.496120307	0.01	0.01	0.0002	0.0001	0.0001	3.7988638812	-1.0223512653	1.0223512653	-0.0	-0.0	0.0	0.0	0.0	0.0248854261	2.48854261	0.0248854261	0.21152612185	0.21152612185	0.8887652178571429	-2.789710022	2.789710022	-2.761093173	2.761093173	-5.0561807192	5.0561807192	0.0	0.0	-4.2780975287	-4.2780975287	0.6465346697	-0.5539065716	-0.6888851966	0.6888851966	9.1584404406	9.1584404406	9.1584404406	0.0	0.0	0.0	0.0	0.0	0.0	-0.6465346697
687	0.0	0.0	-1.2985249468	-1.2985249468	-2.8782595119	-2.8782595119	0.01	0.01	0.0002	0.0001	0.0001	3.1532925612	-0.8319632015	0.8319632015	-0.0	-0.0	0.0	0.0	0.0	0.020003627	2.0003627	0.020003627	0.1700308295	0.1700308295	0.7144152500000001	-2.2836030278	2.2836030278	-2.2805047658	2.2805047658	-4.2803751044	4.2803751044	0.0	0.0	-3.4797347957	-3.4797347957	0.5261097502	-0.4691470009	-0.560571978	0.560571978	7.8120830545	7.8120830545	7.8120830545	0.0	0.0	0.0	0.0	0.0	0.0	-0.5442041163
688	0.0	0.0	-2.1451469869	-2.1451469869	-4.6497777407	-4.6497777407	0.01	0.01	0.0002	0.0001	0.0001	5.0534443199	-1.358276018	1.358276018	-0.0	-0.0	0.0	0.0	0.0	0.0314656733	3.14656733	0.0314656733	0.26745822305	0.26745822305	1.1237740464285713	-3.713841015	3.713841015	-3.6939681965	3.6939681965	-6.760149812	6.760149812	0.0	0.0	-5.6315883518	-5.6315883518	0.8590149615	-0.708499463	-0.915283771	0.915283771	12.3126241702	12.3126241702	12.3126241702	0.0	0.0	0.0	0.0	0.0	0.0	-0.8157475642
689	0.0	0.0	-0.4706406914	-0.4706406914	-1.2919752266	-1.2919752266	0.01	0.01	0.0002	0.0001	0.0001	0.0	-0.2933677037	0.2933677037	-0.0	-0.0	0.0	0.0	0.0	0.0112657736	1.1265773600000002	0.0112657736	0.09575907560000001	0.09575907560000001	0.4023490571428572	-3.0289025993	3.0289025993	-1.4559147292	1.4559147292	-4.4799568969	4.4799568969	0.0	0.0	0.0	0.0	0.7756326452	-0.0165	-0.1975821955	0.1975821955	3.599932518	3.599932518	3.599932518	0.4291731567	0.4291731567	0.0	0.0	0.0	0.0	-1.7086367542
690	0.0	0.0	-1.3404497948	-1.3404497948	0.0	0.0	0.025	0.025	0.0005	0.00025	0.00025	1.9213700019	-0.7667644098	0.7667644098	-0.0	-0.0	0.0	0.0	0.0	0.0539102343	5.39102343	0.0539102343	0.45823699155	0.45823699155	1.9253655107142857	1.5473062131	-1.5473062131	-1.1020229746	1.1020229746	-1.2267811862	1.2267811862	0.0	0.0	0.0	0.0	-9.1031238054	-1.2474407863	-3.7123633378	3.7123633378	0.7655441947	0.7655441947	0.7655441947	-0.3473845112	-0.3473845112	0.0	0.0	0.0	0.0	0.0
691	0.0	0.0	-0.5786233124	-0.5786233124	-1.3964078334	-1.3964078334	0.01	0.01	0.0002	0.0001	0.0001	1.1965496084	-0.4307872777	0.4307872777	-0.0	-0.0	0.0	0.0	0.0	0.0322921932	3.22921932	0.0322921932	0.2744836422	0.2744836422	1.1532926142857143	-0.8759833005	0.8759833005	-1.6623757572	1.6623757572	-2.7898721309	2.7898721309	0.0	0.0	-3.0068575963	-3.0068575963	0.0	-0.0077	-0.3952143362	0.3952143362	5.03481434	5.03481434	5.03481434	0.0	0.0	0.0	0.0	0.0	0.0	0.0
692	0.0	0.0	-1.0631942663	-1.0631942663	-1.8927979544	-1.8927979544	0.025	0.025	0.0005	0.00025	0.00025	1.3187910991	-0.6270118868	0.6270118868	-0.0	-0.0	0.0	0.0	0.0	0.0348351614	3.4835161400000003	0.0348351614	0.2960988719	0.2960988719	1.2441129071428572	0.0	0.0	-0.8087197522	0.8087197522	-0.8572840748	0.8572840748	1.8340424422	1.8340424422	0.0	0.0	-9.3624923956	-0.01925	-3.6751668694	3.6751668694	0.5581852033	0.5581852033	0.5581852033	0.0	0.0	0.0	0.0	0.0	0.0	0.0
693	0.0	0.0	-0.8019764631	-0.8019764631	-3.7792390336	-3.7792390336	0.025	0.025	0.0005	0.00025	0.00025	2.3238142038	-0.6567578756	0.6567578756	-0.0	-0.0	0.0	0.0	0.0	0.0267070325	2.67070325	0.0267070325	0.22700977625	0.22700977625	0.9538225892857143	0.385646421	-0.385646421	-0.9778000559	0.9778000559	-1.0054619122	1.0054619122	0.0	0.0	0.0	0.0	-3.6480293382	-0.01925	-1.8183557709	1.8183557709	1.6586554243	1.6586554243	1.6586554243	0.8295713935	0.8295713935	0.0	0.0	0.0	0.0	0.0
694	0.0	0.0	-0.7970678898	-0.7970678898	-3.7713613173	-3.7713613173	0.025	0.025	0.0005	0.00025	0.00025	2.3280156457	-0.6511280687	0.6511280687	-0.0	-0.0	0.0	0.0	0.0	0.0270268844	2.7026884399999997	0.0270268844	0.2297285174	0.2297285174	0.9652458714285714	0.3961058997	-0.3961058997	-0.9714131787	0.9714131787	-1.0114347713	1.0114347713	0.0	0.0	0.0	0.0	-3.6131754956	-0.01925	-1.8096129686	1.8096129686	1.6813072325	1.6813072325	1.6813072325	0.8293067373	0.8293067373	0.0	0.0	0.0	0.0	0.0
695	0.0	0.0	-1.0048034546	-1.0048034546	-2.2504393884	-2.2504393884	0.027781829	0.027781829	0.00055563658	0.00027781829	0.00027781829	0.0	-0.7695151553	0.7695151553	-0.0	-0.0	0.0	0.0	0.0	0.0495428459	4.95428459	0.0495428459	0.42111419015	0.42111419015	1.7693873535714286	7.0646626	-7.0646626	-4.9064522185	4.9064522185	-0.5	0.5	0.0	0.0	11.8636690256	11.8636690256	2.4738052661	-0.0213920083	-0.4950486281	0.4950486281	0.0755519905	0.0755519905	0.0755519905	3.5290837573	3.5290837573	0.0	0.0	0.0	0.0	0.0
696	0.0	0.0	-1.7999247664	-1.7999247664	0.0	0.0	0.025	0.025	0.0005	0.00025	0.00025	0.0	-0.7379044421	0.7379044421	-0.0	-0.0	0.0	0.0	0.0	0.1946555875	19.46555875	0.1946555875	1.65457249375	1.65457249375	6.951985267857143	0.0	0.0	-5.0199096299	5.0199096299	-3.0938859291	3.0938859291	0.0	0.0	0.0	0.0	0.4664256198	-3.751514766	-0.4969783058	0.4969783058	4.1092795859	4.1092795859	4.1092795859	-0.3343197314	-0.3343197314	0.0	0.0	0.0	0.0	-2.3488629334
697	0.0	0.0	-1.6314225683	-1.6314225683	-2.238594641	-2.238594641	0.025	0.025	0.0005	0.00025	0.00025	0.0	-0.6239745308	0.6239745308	-0.0	-0.0	0.0	0.0	0.0	0.2688178682	26.88178682	0.2688178682	2.2849518797	2.2849518797	9.60063815	0.0	0.0	-5.8939668245	5.8939668245	-1.23095094	1.23095094	0.0	0.0	0.0	0.0	0.0	-2.32720188	-0.5722558135	0.5722558135	2.43810188	2.43810188	2.43810188	0.0	0.0	0.0	0.0	0.0	0.0	-0.0753158318
698	0.0	0.0	0.0	0.0	-1.7320743518	-1.7320743518	0.01	0.01	0.0002	0.0001	0.0001	0.0	-0.3046429684	0.3046429684	-0.0	-0.0	0.0	0.0	0.0	0.0471571748	4.71571748	0.0471571748	0.4008359858	0.4008359858	1.6841848142857143	0.0	0.0	-1.6460730993	1.6460730993	-4.8860859342	4.8860859342	0.0	0.0	2.7202539706	2.7202539706	0.0	-0.5444932697	-0.2794328396	0.2794328396	8.9707234281	8.9707234281	8.9707234281	-0.2626751522	-0.2626751522	0.0	0.0	0.0	0.0	-3.8460965902
699	0.0	0.0	-4.6400478227	-4.6400478227	-6.955772698	-6.955772698	0.0767577525	0.0767577525	0.00153515505	0.000767577525	0.000767577525	1.1131259912	-2.8155099682	2.8155099682	-0.0	-0.0	0.0	0.0	0.0	0.1200256102	12.00256102	0.1200256102	1.0202176867	1.0202176867	4.286628935714286	0.0	0.0	-9.2183252205	9.2183252205	-0.5	0.5	0.4177199884	0.4177199884	0.0	0.0	0.0	-0.0624808106	-2.4897975191	2.4897975191	0.4975437519	0.4975437519	0.4975437519	-1.2754091143	-1.2754091143	0.0	0.0	0.0	0.0	0.0
700	0.0	0.0	-0.7955277257	-0.7955277257	-1.8817127061	-1.8817127061	0.025	0.025	0.0005	0.00025	0.00025	1.0452854817	-0.6513691343	0.6513691343	-0.0	-0.0	0.0	0.0	0.0	0.0265230913	2.65230913	0.0265230913	0.22544627605	0.22544627605	0.9472532607142857	-0.3485093448	0.3485093448	-0.9723363148	0.9723363148	-0.5014593448	0.5014593448	1.0287024808	1.0287024808	-1.3371866253	-1.3371866253	-5.9565822763	-0.01925	-2.5829273632	2.5829273632	0.0255667922	0.0255667922	0.0255667922	-0.5616460695	-0.5616460695	0.0	0.0	0.0	0.0	0.0
701	0.0	0.0	-0.7955277257	-0.7955277257	-1.8817127061	-1.8817127061	0.025	0.025	0.0005	0.00025	0.00025	1.0452854817	-0.6513691343	0.6513691343	-0.0	-0.0	0.0	0.0	0.0	0.0265230913	2.65230913	0.0265230913	0.22544627605	0.22544627605	0.9472532607142857	0.4540925525	-0.4540925525	-0.1697344176	0.1697344176	-0.5014593448	0.5014593448	1.0287024808	1.0287024808	-1.3371866253	-1.3371866253	-8.3643879681	-0.01925	-3.3855292605	3.3855292605	0.0255667922	0.0255667922	0.0255667922	-0.5616460695	-0.5616460695	0.0	0.0	0.0	0.0	0.0
702	0.0	0.0	-0.7955277257	-0.7955277257	-1.8817127061	-1.8817127061	0.025	0.025	0.0005	0.00025	0.00025	1.0452854817	-0.6513691343	0.6513691343	-0.0	-0.0	0.0	0.0	0.0	0.0265230913	2.65230913	0.0265230913	0.22544627605	0.22544627605	0.9472532607142857	0.0	0.0	-0.6238269701	0.6238269701	-0.5014593448	0.5014593448	1.0287024808	1.0287024808	-1.3371866253	-1.3371866253	-7.0021103105	-0.01925	-2.931436708	2.931436708	0.0255667922	0.0255667922	0.0255667922	-0.5616460695	-0.5616460695	0.0	0.0	0.0	0.0	0.0
703	0.0	0.0	-1.2316565231	-1.2316565231	-2.6864838572	-2.6864838572	0.025	0.025	0.0005	0.00025	0.00025	1.0945135698	-0.760506452	0.760506452	-0.0	-0.0	0.0	0.0	0.0	0.0260702101	2.60702101	0.0260702101	0.22159678585	0.22159678585	0.9310789321428572	-2.288400748	2.288400748	-0.9952054802	0.9952054802	-1.215325374	1.215325374	0.0	0.0	-2.0904000566	-2.0904000566	0.0	-0.01925	-0.6724517113	0.6724517113	1.116722499	1.116722499	1.116722499	-0.3445515614	-0.3445515614	0.0	0.0	0.0	0.0	-1.4645566551
704	0.0	0.0	0.0	0.0	-2.4799025937	-2.4799025937	0.025	0.025	0.0005	0.00025	0.00025	0.0	-0.6333132784	0.6333132784	-0.0	-0.0	0.0	0.0	0.0	0.0702943238	7.02943238	0.0702943238	0.5975017523	0.5975017523	2.5105115642857143	0.0	0.0	-1.4370599774	1.4370599774	-4.7725298994	4.7725298994	0.0	0.0	4.621321148	4.621321148	-4.7352717603	-0.9516971704	-2.1592512987	2.1592512987	8.7334417845	8.7334417845	8.7334417845	-0.5460792342	-0.5460792342	0.0	0.0	0.0	0.0	-5.6102163812
705	0.0	0.0	-1.7803226178	-1.7803226178	0.0	0.0	0.025	0.025	0.0005	0.00025	0.00025	0.0	-0.7469338843	0.7469338843	-0.0	-0.0	0.0	0.0	0.0	0.1853836388	18.53836388	0.1853836388	1.5757609298	1.5757609298	6.620844242857143	0.0	0.0	-4.9561670859	4.9561670859	-2.8691530305	2.8691530305	0.0	0.0	0.0	0.0	0.472136954	-3.5486091127	-0.5030637544	0.5030637544	3.8422078778	3.8422078778	3.8422078778	-0.33840732	-0.33840732	0.0	0.0	0.0	0.0	-2.2239966484
706	0.0	0.0	-1.8219892844	-1.8219892844	0.0	0.0	0.025	0.025	0.0005	0.00025	0.00025	0.0	-0.7469338843	0.7469338843	-0.0	-0.0	0.0	0.0	0.0	0.1970503054	19.70503054	0.1970503054	1.6749275958999998	1.6749275958999998	7.037510907142857	0.0	0.0	-5.0811670859	5.0811670859	-3.1241530305	3.1241530305	0.0	0.0	0.0	0.0	0.472136954	-3.7986091127	-0.5030637544	0.5030637544	4.1438745444	4.1438745444	4.1438745444	-0.33840732	-0.33840732	0.0	0.0	0.0	0.0	-2.3748299818
707	0.0	0.0	-0.5145324072	-0.5145324072	0.0	0.0	0.01	0.01	0.0002	0.0001	0.0001	0.2806801192	-0.401587339	0.401587339	-0.0	-0.0	0.0	0.0	0.0	0.0231342642	2.31342642	0.0231342642	0.1966412457	0.1966412457	0.8262237214285715	0.0	0.0	-2.2468788166	2.2468788166	-5.8517014265	5.8517014265	0.0	0.0	0.0	0.0	0.3300118114	-0.7882166014	-0.2584092487	0.2584092487	7.6588607878	7.6588607878	7.6588607878	0.5443385676	0.5443385676	0.0	0.0	0.0	0.0	-3.7251715082
708	0.0	0.0	-0.2881264168	-0.2881264168	-1.9306441618	-1.9306441618	0.01	0.01	0.0002	0.0001	0.0001	2.2294110048	-0.3816392247	0.3816392247	-0.0	-0.0	0.0	0.0	0.0	0.0248233064	2.4823306400000003	0.0248233064	0.21099810440000002	0.21099810440000002	0.8865466571428572	-0.5888022977	0.5888022977	-2.6481477802	2.6481477802	-6.5797098514	6.5797098514	0.0	0.0	-3.3173706908	-3.3173706908	1.2313332507	-0.2186981042	-0.2455668476	0.2455668476	11.8993923315	11.8993923315	11.8993923315	-0.3290573853	-0.3290573853	0.0	0.0	0.0	0.0	0.0
709	0.0	0.0	-1.0710213831	-1.0710213831	-2.5068403232	-2.5068403232	0.025	0.025	0.0005	0.00025	0.00025	0.0	-0.7130347504	0.7130347504	-0.0	-0.0	0.0	0.0	0.0	0.0851034645	8.51034645	0.0851034645	0.72337944825	0.72337944825	3.0394094464285715	0.0	0.0	-1.2616224492	1.2616224492	-3.3540787156	3.3540787156	0.0	0.0	0.0	0.0	0.0	-0.01925	-1.9038959418	1.9038959418	1.5587193096	1.5587193096	1.5587193096	0.0	0.0	0.0	0.0	0.0	0.0	-6.2627962553
710	0.0	0.0	-1.554640852	-1.554640852	-2.1719615477	-2.1719615477	0.0376324391	0.0376324391	0.000752648782	0.000376324391	0.000376324391	0.0	-0.8529901175	0.8529901175	-0.013268976	-0.092882832	0.013268976	0.013268976	0.013268976	0.0776840612	7.76840612	0.0776840612	0.6603145202	0.6603145202	2.7744307571428575	0.0	0.0	-3.435166805	3.435166805	-5.2313931838	5.2313931838	0.0	0.0	0.0	0.0	0.0	-0.1218598101	-0.7540574725	0.7540574725	9.1523637924	9.1523637924	9.1523637924	-0.3865567837	-0.3865567837	0.0	0.0	0.0	0.0	-2.7683675202
711	0.0	0.0	-0.4812697738	-0.4812697738	-0.6746471794	-0.6746471794	0.01	0.01	0.0002	0.0001	0.0001	0.0	-0.2623996108	0.2623996108	-0.0041892403	-0.0293246821	0.0041892403	0.0041892403	0.0041892403	0.0247535848	2.4753584799999997	0.0247535848	0.2104054708	0.2104054708	0.8840566	0.0	0.0	-1.0690791126	1.0690791126	-1.6335244834	1.6335244834	0.0	0.0	0.0	0.0	0.0	-0.0370246818	-0.2319935265	0.2319935265	2.8695569345	2.8695569345	2.8695569345	-0.1188966048	-0.1188966048	0.0	0.0	0.0	0.0	-0.8719443268
712	0.0838557633	0.0838557633	-0.9119100175	-0.9119100175	-1.290652332	-1.290652332	0.01	0.01	0.0002	0.0001	0.0001	0.0	-0.4881900865	0.4881900865	-0.0083801481	-0.0586610367	0.0083801481	0.0083801481	0.0083801481	0.0507263724	5.07263724	0.0507263724	0.4311741654	0.4311741654	1.811656157142857	0.0	0.0	-2.0563631242	2.0563631242	-3.129438652	3.129438652	0.0	0.0	0.0	0.0	0.0	-0.0663610365	-0.431772346	0.431772346	5.4661913341	5.4661913341	5.4661913341	-0.2211109551	-0.2211109551	0.0	0.0	0.0	0.0	-1.7331950489
713	0.0	0.0	-0.5287617764	-0.5287617764	-5.6377428043	-5.6377428043	0.01	0.01	0.0002	0.0001	0.0001	0.0	-0.2681506857	0.2681506857	-0.0	-0.0	0.0	0.0	0.0	0.0356416382	3.56416382	0.0356416382	0.3029539247	0.3029539247	1.27291565	2.5975836498	-2.5975836498	-1.0077300286	1.0077300286	-1.3013083987	1.3013083987	0.0	0.0	13.1633544184	13.1633544184	0.1694850987	-0.2762949372	-0.1805870296	0.1805870296	4.4712942855	4.4712942855	4.4712942855	-0.121500091	-0.121500091	0.0	0.0	0.0	0.0	-3.8759074847
714	0.0	0.0	0.0	0.0	0.0	0.0	0.025	0.025	0.0005	0.00025	0.00025	0.0	-0.702980212	0.702980212	-0.0	-0.0	0.0	0.0	0.0	0.0395809278	3.95809278	0.0395809278	0.3364378863	0.3364378863	1.4136045642857142	0.0	0.0	-1.087995197	1.087995197	-5.5910666566	5.5910666566	0.0	0.0	0.0	0.0	-5.7960562969	-3.8663588839	-2.5767899075	2.5767899075	4.1567080719	4.1567080719	4.1567080719	-0.6061425002	-0.6061425002	0.0	0.0	0.0	0.0	-5.6574948001
715	0.0	0.0	-1.4161881581	-1.4161881581	0.0	0.0	0.025	0.025	0.0005	0.00025	0.00025	3.3680229778	-0.5808682673	0.5808682673	-0.1547323729	-1.0831266103	0.1547323729	0.1547323729	0.1547323729	0.1530076831	15.300768310000002	0.1530076831	1.3005653063500002	1.3005653063500002	5.464560110714286	-8.9515127737	8.9515127737	-10.0768266021	10.0768266021	-8.165253954	8.165253954	6.2446458212	6.2446458212	0.0	0.0	0.0	-3.6628009004	-0.5135083176	0.5135083176	12.715313674	12.715313674	12.715313674	0.0	0.0	0.0	0.0	0.0	0.0	0.0
716	0.0	0.0	-1.4161881581	-1.4161881581	0.0	0.0	0.025	0.025	0.0005	0.00025	0.00025	3.2271583462	-0.5808682673	0.5808682673	-0.1547323729	-1.0831266103	0.1547323729	0.1547323729	0.1547323729	0.1530076831	15.300768310000002	0.1530076831	1.3005653063500002	1.3005653063500002	5.464560110714286	-8.8106481421	8.8106481421	-10.0768266021	10.0768266021	-8.0713441996	8.0713441996	6.2446458212	6.2446458212	0.0	0.0	0.0	-3.6628009004	-0.5135083176	0.5135083176	12.5744490425	12.5744490425	12.5744490425	-0.1408646316	-0.1408646316	0.0	0.0	0.0	0.0	0.0
717	0.0	0.0	-3.9950819614	-3.9950819614	-5.6029063033	-5.6029063033	0.0612984676	0.0612984676	0.001225969352	0.000612984676	0.000612984676	0.0	-2.164414413	2.164414413	-0.0	-0.0	0.0	0.0	0.0	0.2113862141	21.13862141	0.2113862141	1.79678281985	1.79678281985	7.549507646428571	0.0	0.0	-9.4338231585	9.4338231585	-0.5	0.5	0.0	0.0	0.0	0.0	1.3682674703	-0.04719982	-1.4578942929	1.4578942929	0.7668504219	0.7668504219	0.7668504219	0.0	0.0	0.0	0.0	0.0	0.0	0.0
718	0.0	0.0	-3.3681945868	-3.3681945868	-5.0187700673	-5.0187700673	0.0376407105	0.0376407105	0.00075281421	0.000376407105	0.000376407105	0.0	-1.7811545656	1.7811545656	-0.0	-0.0	0.0	0.0	0.0	0.1965770417	19.657704170000002	0.1965770417	1.67090485445	1.67090485445	7.020608632142857	0.0	0.0	-8.0289041097	8.0289041097	-0.5	0.5	0.0	0.0	0.0	0.0	1.1261459018	-0.0289833471	-1.1999128232	1.1999128232	0.9954831147	0.9954831147	0.9954831147	0.0	0.0	0.0	0.0	0.0	0.0	0.0
719	0.0	0.0	-3.085360977	-3.085360977	-4.7063279661	-4.7063279661	0.025	0.025	0.0005	0.00025	0.00025	0.0	-1.5577596145	1.5577596145	-0.0	-0.0	0.0	0.0	0.0	0.2110574243	21.10574243	0.2110574243	1.7939881065499999	1.7939881065499999	7.537765153571429	0.0	0.0	-7.5794713962	7.5794713962	-0.5989100717	0.5989100717	0.0	0.0	0.0	0.0	0.985003262	-0.01925	-1.0495247935	1.0495247935	1.1948201433	1.1948201433	1.1948201433	0.4525629502	0.4525629502	0.0	0.0	0.0	0.0	0.0
720	0.0	0.0	-3.0882217553	-3.0882217553	-4.8375322963	-4.8375322963	0.0665860975	0.0665860975	0.00133172195	0.000665860975	0.000665860975	0.0	-1.6213553397	1.6213553397	-0.0	-0.0	0.0	0.0	0.0	0.1849780441	18.49780441	0.1849780441	1.57231337485	1.57231337485	6.606358717857143	0.3788748947	-0.3788748947	-7.2470792994	7.2470792994	-0.5	0.5	0.0	0.0	0.0	0.0	1.0247029674	-0.0512712951	-1.0918249835	1.0918249835	0.9920096683	0.9920096683	0.9920096683	0.0	0.0	0.0	0.0	0.0	0.0	0.0
721	0.0	0.0	-2.3175560371	-2.3175560371	-3.6729059601	-3.6729059601	0.0323438384	0.0323438384	0.000646876768	0.000323438384	0.000323438384	0.0	-1.1487096459	1.1487096459	-0.0	-0.0	0.0	0.0	0.0	0.1674231972	16.74231972	0.1674231972	1.4230971762000002	1.4230971762000002	5.979399900000001	0.1840364407	-0.1840364407	-5.6854664413	5.6854664413	-0.5	0.5	0.0	0.0	0.0	0.0	0.7261766516	-0.0249047556	-0.7737440369	0.7737440369	0.9961187394	0.9961187394	0.9961187394	0.4361188652	0.4361188652	0.0	0.0	0.0	0.0	0.0
722	0.0	0.0	-3.5255794329	-3.5255794329	-6.206916333	-6.206916333	0.025	0.025	0.0005	0.00025	0.00025	0.0	-1.9808850325	1.9808850325	-0.0	-0.0	0.0	0.0	0.0	0.2341989356	23.41989356	0.2341989356	1.9906909525999998	1.9906909525999998	8.3642477	0.0	0.0	-9.2506663311	9.2506663311	-0.7029918063	0.7029918063	0.0	0.0	0.0	0.0	1.3766105824	-0.01925	-1.3149743398	1.3149743398	1.4029836125	1.4029836125	1.4029836125	0.0	0.0	0.0	0.0	0.0	0.0	0.0
723	0.0	0.0	-1.6987937402	-1.6987937402	-3.9217679764	-3.9217679764	0.025	0.025	0.0005	0.00025	0.00025	0.0	-1.0995947345	1.0995947345	-0.0	-0.0	0.0	0.0	0.0	0.1445471071	14.454710709999999	0.1445471071	1.22865041035	1.22865041035	5.162396682142857	0.0	0.0	-5.3566120386	5.3566120386	-0.5608387905	0.5608387905	0.0	0.0	0.0	0.0	0.0	-0.01925	-1.0088036003	1.0088036003	1.0545775663	1.0545775663	1.0545775663	0.0	0.0	0.0	0.0	0.0	0.0	0.0
724	0.0	0.0	-2.2836744256	-2.2836744256	-4.2636771662	-4.2636771662	0.0269397344	0.0269397344	0.000538794688	0.000269397344	0.000269397344	0.0	-1.2964025701	1.2964025701	-0.0	-0.0	0.0	0.0	0.0	0.1580242296	15.802422960000001	0.1580242296	1.3432059516000001	1.3432059516000001	5.643722485714286	0.1532870886	-0.1532870886	-6.0769109063	6.0769109063	-0.5	0.5	0.0	0.0	0.0	0.0	0.919169553	-0.0207435955	-0.8575283713	0.8575283713	0.9967672319	0.9967672319	0.9967672319	0.0	0.0	0.0	0.0	0.0	0.0	0.0
725	0.0	0.0	-2.3241760646	-2.3241760646	-3.6411056856	-3.6411056856	0.025	0.025	0.0005	0.00025	0.00025	3.5619026011	-0.9751149247	0.9751149247	-0.0	-0.0	0.0	0.0	0.0	0.2420544738	24.20544738	0.2420544738	2.0574630273	2.0574630273	8.644802635714287	0.0	0.0	-3.5271578982	3.5271578982	-1.5783145734	1.5783145734	0.0	0.0	-11.7760332393	-11.7760332393	-4.9472862359	-0.01925	-3.5162251848	3.5162251848	3.1566291468	3.1566291468	3.1566291468	0.0	0.0	0.0	0.0	0.0	0.0	3.7501001554
726	0.0	0.0	0.0	0.0	-0.5689254396	-0.5689254396	0.01	0.01	0.0002	0.0001	0.0001	0.0	-0.2576252314	0.2576252314	-0.081838222	-0.572867554	0.081838222	0.081838222	0.081838222	0.0655873439	6.55873439	0.0655873439	0.55749242315	0.55749242315	2.3424051392857144	7.4695017954	-7.4695017954	-0.6234748311	0.6234748311	-0.6273063193	0.6273063193	0.0	0.0	4.1566668723	4.1566668723	-7.9078077236	-1.2005276435	-3.3520576305	3.3520576305	1.2036522986	1.2036522986	1.2036522986	0.0	0.0	0.0	0.0	0.0	0.0	0.0
727	0.0	0.0	0.0	0.0	-0.5689254396	-0.5689254396	0.01	0.01	0.0002	0.0001	0.0001	0.0	-0.2576252314	0.2576252314	-0.081838222	-0.572867554	0.081838222	0.081838222	0.081838222	0.0655873439	6.55873439	0.0655873439	0.55749242315	0.55749242315	2.3424051392857144	7.352766531	-7.352766531	-0.6234748311	0.6234748311	-0.6856739515	0.6856739515	0.0	0.0	3.9231963436	3.9231963436	-7.9078077236	-1.2005276435	-3.3520576305	3.3520576305	1.320387563	1.320387563	1.320387563	-0.1167352644	-0.1167352644	0.0	0.0	0.0	0.0	0.0
728	0.0	0.0	0.0	0.0	-1.7710235813	-1.7710235813	0.01	0.01	0.0002	0.0001	0.0001	2.5455486045	-0.2732737343	0.2732737343	-0.0	-0.0	0.0	0.0	0.0	0.0242361899	2.42361899	0.0242361899	0.20600761415	0.20600761415	0.8655782107142858	-1.2840598845	1.2840598845	-2.3904758285	2.3904758285	-8.1180563145	8.1180563145	0.0	0.0	-2.3050458451	-2.3050458451	0.9560940079	-0.5033943309	-0.18403974	0.18403974	14.7426148897	14.7426148897	14.7426148897	0.0	0.0	0.0	0.0	0.0	0.0	-1.1836393192
729	4.7068009321	4.7068009321	0.0	0.0	-4.2585552541	-4.2585552541	0.025	0.025	0.0005	0.00025	0.00025	0.0	-0.6530759409	0.6530759409	-0.0	-0.0	0.0	0.0	0.0	0.0574774248	5.74774248	0.0574774248	0.4885581108	0.4885581108	2.0527651714285717	5.5684107559	-5.5684107559	-3.6959572181	3.6959572181	-2.6165513224	2.6165513224	0.0	0.0	10.2947408454	10.2947408454	0.0	-1.2023126001	-0.5773974775	0.5773974775	3.2105796892	3.2105796892	3.2105796892	0.0	0.0	0.0	0.0	0.0	0.0	-6.8214567123
730	0.0	0.0	0.0	0.0	-3.3049539166	-3.3049539166	0.025	0.025	0.0005	0.00025	0.00025	0.0	-0.8084730469	0.8084730469	-0.0	-0.0	0.0	0.0	0.0	0.0743045343	7.43045343	0.0743045343	0.63158854155	0.63158854155	2.653733367857143	0.0	0.0	-1.3506923486	1.3506923486	-6.2887005299	6.2887005299	0.0	0.0	0.0	0.0	-7.4172783465	-1.1542806002	-3.2140238077	3.2140238077	7.1319601062	7.1319601062	7.1319601062	0.0	0.0	0.0	0.0	0.0	0.0	-5.8899386586
731	0.0	0.0	-5.0674028309	-5.0674028309	-6.532767404	-6.532767404	0.0878734622	0.0878734622	0.0017574692440000001	0.0008787346220000001	0.0008787346220000001	0.0	-2.7315905523	2.7315905523	-0.0	-0.0	0.0	0.0	0.0	0.273839223	27.383922300000002	0.273839223	2.3276333955000004	2.3276333955000004	9.77997225	0.0	0.0	-11.5888630182	11.5888630182	-0.5	0.5	0.0	0.0	0.0	0.0	1.7266835064	-0.0676625659	-1.8397879687	1.8397879687	0.5	0.5	0.5	0.0	0.0	0.0	0.0	0.0	0.0	-0.1654545742
732	0.0	0.0	-5.0745316917	-5.0745316917	-6.5377875696	-6.5377875696	0.0878734622	0.0878734622	0.0017574692440000001	0.0008787346220000001	0.0008787346220000001	0.0	-2.7374857221	2.7374857221	-0.0	-0.0	0.0	0.0	0.0	0.2733652208	27.336522079999998	0.2733652208	2.3236043767999996	2.3236043767999996	9.7630436	0.0	0.0	-11.5969850746	11.5969850746	-0.5	0.5	0.0	0.0	0.0	0.0	1.7304123397	-0.0676625659	-1.843761055	1.843761055	0.4894551845	0.4894551845	0.4894551845	0.0	0.0	0.0	0.0	0.0	0.0	-0.1718521247
733	0.0	0.0	-0.2320263599	-0.2320263599	-1.5970705899	-1.5970705899	0.012141339	0.012141339	0.00024282678	0.00012141339	0.00012141339	1.8132898723	-0.3053681803	0.3053681803	-0.0	-0.0	0.0	0.0	0.0	0.0195855168	1.95855168	0.0195855168	0.1664768928	0.1664768928	0.699482742857143	-1.2805231264	1.2805231264	-2.1123888887	2.1123888887	-6.1578979732	6.1578979732	0.0	0.0	-1.9138843549	-1.9138843549	0.9803681965	-0.1758257236	-0.1964367226	0.1964367226	10.9812230377	10.9812230377	10.9812230377	-0.2633062965	-0.2633062965	0.0	0.0	0.0	0.0	-0.883418264
734	0.0	0.0	-1.5039545776	-1.5039545776	-1.5662034452	-1.5662034452	0.01	0.01	0.0002	0.0001	0.0001	0.0	-0.9416654443	0.9416654443	-0.0	-0.0	0.0	0.0	0.0	0.0264921296	2.6492129600000003	0.0264921296	0.22518310160000002	0.22518310160000002	0.9461474857142858	-2.2642470991	2.2642470991	-2.2430510595	2.2430510595	-4.2633714443	4.2633714443	0.0	0.0	-2.4117752261	-2.4117752261	0.0	-0.0077	-1.0657307316	1.0657307316	4.0256302951	4.0256302951	4.0256302951	-0.4263972451	-0.4263972451	0.0	0.0	0.0	0.0	-3.5517953972
735	0.0	0.0	-0.5192214631	-0.5192214631	0.0	0.0	0.01	0.01	0.0002	0.0001	0.0001	-0.2696074608	-0.2707614789	0.2707614789	-0.0	-0.0	0.0	0.0	0.0	0.031876425	3.1876425	0.031876425	0.2709496125	0.2709496125	1.13844375	0.0	0.0	-2.1341430948	2.1341430948	-5.6356753966	5.6356753966	0.0	0.0	0.0	0.0	1.0809725246	-0.4733999147	-0.1823465899	0.1823465899	7.6580241173	7.6580241173	7.6580241173	-0.1226819855	-0.1226819855	0.0	0.0	0.0	0.0	-3.8507913623
736	0.0	0.0	-0.9543441199	-0.9543441199	0.0	0.0	0.01	0.01	0.0002	0.0001	0.0001	0.0	-0.3910745179	0.3910745179	-0.0	-0.0	0.0	0.0	0.0	0.103299461	10.329946099999999	0.103299461	0.8780454185	0.8780454185	3.6892664642857143	0.0	0.0	-3.7935431857	3.7935431857	-1.0844509742	1.0844509742	1.1348890235	1.1348890235	-0.4185678156	-0.4185678156	0.2472373081	-1.7711241706	-0.2634323101	0.2634323101	1.2692120853	1.2692120853	1.2692120853	-0.1771471665	-0.1771471665	0.0	0.0	0.0	0.0	0.0
737	0.0	0.0	-1.3394067335	-1.3394067335	-3.177991207	-3.177991207	0.025	0.025	0.0005	0.00025	0.00025	4.0677004786	-0.7898931376	0.7898931376	-0.0	-0.0	0.0	0.0	0.0	0.0439272124	4.39272124	0.0439272124	0.3733813054	0.3733813054	1.5688290142857142	2.357890398	-2.357890398	-1.0936776564	1.0936776564	-1.2220164133	1.2220164133	2.5320815613	2.5320815613	0.0	0.0	-14.6675887448	-0.4146313058	-6.1944022525	6.1944022525	0.4502538018	0.4502538018	0.4502538018	0.0	0.0	0.0	0.0	0.0	0.0	2.0361731427
738	0.0	0.0	-0.4431689355	-0.4431689355	0.0	0.0	0.01	0.01	0.0002	0.0001	0.0001	7.2630662194	-0.3727437807	0.3727437807	-0.0	-0.0	0.0	0.0	0.0	0.0118327662	1.18327662	0.0118327662	0.10057851270000001	0.10057851270000001	0.4225987928571429	0.0	0.0	-2.5451779719	2.5451779719	-7.9787147615	7.9787147615	0.0	0.0	0.0	0.0	0.0	-2.8533922797	-1.6731385059	1.6731385059	13.7775484509	13.7775484509	13.7775484509	-0.3213881886	-0.3213881886	0.0	0.0	0.0	0.0	0.0
739	0.0	0.0	-0.5130273831	-0.5130273831	-1.929668438	-1.929668438	0.025	0.025	0.0005	0.00025	0.00025	3.1045924953	-0.6826483646	0.6826483646	-0.0	-0.0	0.0	0.0	0.0	0.0437030998	4.37030998	0.0437030998	0.3714763483	0.3714763483	1.560824992857143	3.0041899602	-3.0041899602	-1.0761257833	1.0761257833	-1.6006310285	1.6006310285	0.0	0.0	0.0	0.0	-5.4895570421	-3.0626412277	-2.4559619124	2.4559619124	3.2012620571	3.2012620571	3.2012620571	0.0	0.0	0.0	0.0	0.0	0.0	0.0
740	0.0	0.0	-0.5394302305	-0.5394302305	-2.0109090769	-2.0109090769	0.025	0.025	0.0005	0.00025	0.00025	3.2310419945	-0.7114898993	0.7114898993	-0.0	-0.0	0.0	0.0	0.0	0.0458530041	4.585300409999999	0.0458530041	0.38975053485	0.38975053485	1.6376072892857143	3.1294770452	-3.1294770452	-1.1193761764	1.1193761764	-1.6530183763	1.6530183763	0.0	0.0	0.0	0.0	-5.7215294001	-3.1885095199	-2.5617582211	2.5617582211	3.3060367526	3.3060367526	3.3060367526	0.0	0.0	0.0	0.0	0.0	0.0	0.0
741	4.9042043783	4.9042043783	-1.7740357484	-1.7740357484	-11.0512077305	-11.0512077305	0.025	0.025	0.0005	0.00025	0.00025	10.5327787876	-1.0368656506	1.0368656506	-0.0	-0.0	0.0	0.0	0.0	0.062141557	6.2141557	0.062141557	0.5282032345	0.5282032345	2.2193413214285713	7.7885326412	-7.7885326412	-1.4503319226	1.4503319226	-2.6906452829	2.6906452829	0.0	0.0	0.0	0.0	-6.477467058	-0.5474532341	-5.4488224256	5.4488224256	3.6096179633	3.6096179633	3.6096179633	0.0	0.0	0.0	0.0	0.0	0.0	0.0
742	0.0	0.0	-1.5167680287	-1.5167680287	-3.1982296301	-3.1982296301	0.01	0.01	0.0002	0.0001	0.0001	3.3049835844	-0.9304846073	0.9304846073	-0.0	-0.0	0.0	0.0	0.0	0.03476468	3.476468	0.03476468	0.29549978	0.29549978	1.2415957142857144	-2.327705847	2.327705847	-2.4160554824	2.4160554824	-4.2718599048	4.2718599048	0.0	0.0	-4.307639708	-4.307639708	0.0	-0.4036997068	-0.8231133756	0.8231133756	7.6959519258	7.6959519258	7.6959519258	0.0	0.0	0.0	0.0	0.0	0.0	-0.392284568
743	0.0	0.0	-3.0156841927	-3.0156841927	-6.765047811	-6.765047811	0.0387621366	0.0387621366	0.000775242732	0.000387621366	0.000387621366	5.0320181086	-1.891651646	1.891651646	-0.0	-0.0	0.0	0.0	0.0	0.0515694196	5.15694196	0.0515694196	0.4383400666	0.4383400666	1.8417649857142857	11.913083229	-11.913083229	-4.9591695059	4.9591695059	-1.0	1.0	0.0	0.0	8.3985992068	8.3985992068	0.0	-0.0298468452	-5.5655381262	5.5655381262	2.0669591073	2.0669591073	2.0669591073	-0.8567666322	-0.8567666322	0.0	0.0	0.0	0.0	0.0
744	0.0	0.0	-3.0098354808	-3.0098354808	-6.8528747907	-6.8528747907	0.025	0.025	0.0005	0.00025	0.00025	5.1808491664	-1.8659125719	1.8659125719	-0.0	-0.0	0.0	0.0	0.0	0.0607938261	6.07938261	0.0607938261	0.51674752185	0.51674752185	2.171208075	12.0801039471	-12.0801039471	-4.9902770186	4.9902770186	-1.0100514627	1.0100514627	0.0	0.0	8.4306074737	8.4306074737	0.0	-0.01925	-5.6265634567	5.6265634567	1.9963029254	1.9963029254	1.9963029254	-0.8449640256	-0.8449640256	0.0	0.0	0.0	0.0	0.0
745	0.0	0.0	-3.0309756163	-3.0309756163	-6.5759279666	-6.5759279666	0.030772043	0.030772043	0.00061544086	0.00030772043	0.00030772043	4.9546685776	-1.9237364196	1.9237364196	-0.0	-0.0	0.0	0.0	0.0	0.0424523636	4.24523636	0.0424523636	0.36084509060000003	0.36084509060000003	1.5161558428571429	11.1118882129	-11.1118882129	-5.2120436014	5.2120436014	-1.0	1.0	0.0	0.0	8.4480588759	8.4480588759	0.0	-0.0236944731	-5.4246251357	5.4246251357	2.0	2.0	2.0	-0.8712038072	-0.8712038072	0.0	0.0	0.0	0.0	0.0
746	0.0	0.0	-3.0193610129	-3.0193610129	-6.7755615364	-6.7755615364	0.0428365569	0.0428365569	0.0008567311380000001	0.00042836556900000005	0.00042836556900000005	5.0387276139	-1.894292292	1.894292292	-0.0	-0.0	0.0	0.0	0.0	0.0514695972	5.14695972	0.0514695972	0.4374915762	0.4374915762	1.8381999	11.9426281842	-11.9426281842	-4.9626760603	4.9626760603	-1.0	1.0	0.0	0.0	8.4281256503	8.4281256503	0.0	-0.0329841488	-5.5749361999	5.5749361999	2.0714985746	2.0714985746	2.0714985746	-0.85800664	-0.85800664	0.0	0.0	0.0	0.0	0.0
[truncated: 99 more columns]
